# Supplementary material for: Detection of Alu Exonization Events in Human Frontal Cortex From RNA-Seq Data
Source: Front Mol Biosci. 2021 Sep 10;8:727537. doi: 10.3389/fmolb.2021.727537 (PMC8460874; doi:10.3389/fmolb.2021.727537)
Supplement: Supplementary file 2 [file DataSheet2.xlsx]

## Sheet: Alu_exons
Table S1. Listing of Alu exonization events (1019 Alu exons) in 117 GTEx frontal cortex samples.
#exon_chrom	exon_from	exon_to	exon_strand	exon_genes	alu_chrom	alu_from	alu_to	alu_name	alu_strand	exon_nsamples	exon_samples*	nleft_samples	left_intron_readcounts*	nright_samples	right_intron_readcounts*	nsamplesPSI	maxPSI	min10reads (1-yes,0-no)
#(ordered) list of sample for intron readcounts: SRR1072367,SRR1077405,SRR1084649,SRR1084842,SRR1085495,SRR1099499,SRR1102055,SRR1314163,SRR1315970,SRR1316940,SRR1317344,SRR1318163,SRR1320115,SRR1320963,SRR1326179,SRR1328895,SRR1331579,SRR1333741,SRR1335446,SRR1336548,SRR1337098,SRR1337412,SRR1340508,SRR1341365,SRR1341763,SRR1342045,SRR1348159,SRR1348360,SRR1354446,SRR1356444,SRR1356619,SRR135747…
chr1	829003	829104	+	LINC01128,	chr1	828977	829272	h38_mk_AluSq2	-	113	SRR1072367,SRR1077405,SRR1084649,SRR1084842,SRR1085495,SRR1099499,SRR1102055,SRR1314163,SRR1315970,SRR1316940,SRR1317344,SRR1318163,SRR1320115,SRR1320963,SRR1326179,SRR1328895,SRR1331579,SRR1333741,SRR1335446,SRR1336548,SRR1337098,SRR1337412,SRR1340508,SRR1341365,SRR1341763,SRR1342045,SRR1348159,SRR1348360,SRR1354446,SRR1356444,SRR1356619,SRR1357478,SRR1360128,SRR1360563,SRR1361567,SRR1367943,SRR…	116	11,11,13,47,19,24,44,17,16,18,35,16,10,12,27,11,56,19,12,7,27,5,76,20,27,15,34,4,28,15,10,14,9,9,10,29,19,23,4,14,18,7,6,39,12,10,21,4,12,8,12,17,6,5,12,15,17,8,16,23,12,15,7,30,20,14,9,11,8,10,18,12,39,14,8,35,29,17,2,27,14,16,7,18,22,16,11,2,14,12,28,9,19,31,18,30,55,6,18,12,4,16,11,0,21,13,6,6,39,51,41,28,5,49,28,50,20	116	11,7,6,52,14,16,35,14,18,20,28,12,9,13,25,13,40,16,17,4,26,7,85,17,27,23,27,4,42,8,14,19,9,14,13,23,20,28,4,16,21,16,15,31,13,13,23,6,16,20,5,17,6,10,18,12,17,7,16,19,9,10,11,34,17,10,14,15,11,17,19,12,45,31,6,31,30,11,6,34,14,16,11,24,26,15,14,11,16,9,26,4,16,41,21,23,48,10,8,16,0,12,15,1,22,25,10,18,37,51,66,30,1,58,37,63,15	117	0.997305	1
chr1	1060280	1060393	+	AL390719.1,	chr1	1060077	1060385	h38_mk_AluS	-	26	SRR1084649,SRR1085495,SRR1102055,SRR1317344,SRR1326179,SRR1331579,SRR1337098,SRR1340508,SRR1341365,SRR1354446,SRR1387809,SRR1390601,SRR1402900,SRR1432123,SRR1433796,SRR1435775,SRR1440986,SRR1453341,SRR1453851,SRR1468514,SRR1471943,SRR600361,SRR602516,SRR607337,SRR657635,SRR662534,	60	0,0,1,2,1,1,3,2,1,0,1,1,1,1,4,0,2,2,2,0,2,0,2,2,0,0,0,0,3,0,0,1,0,0,0,0,1,0,0,2,0,1,0,3,1,2,1,1,0,1,1,1,0,0,0,1,2,1,0,0,0,2,1,1,2,1,0,1,0,1,1,0,0,0,0,1,1,1,0,2,0,2,0,1,3,0,1,0,1,0,2,0,1,0,3,5,0,0,0,4,0,0,1,0,2,0,0,0,0,0,0,5,0,5,0,0,0	104	1,0,4,15,2,2,13,5,15,4,14,4,10,3,4,5,7,16,1,1,14,2,36,7,6,3,11,6,13,5,9,14,0,3,1,2,12,15,1,5,2,10,3,15,8,2,7,5,5,10,4,2,0,3,3,11,9,8,0,6,3,2,1,16,1,3,0,6,3,8,1,12,2,6,0,5,14,7,0,9,4,9,0,16,12,3,3,2,1,7,6,1,6,4,13,22,5,3,8,17,0,7,6,3,4,0,0,3,4,4,11,24,0,12,16,16,0	101	0.989583	0
chr1	1092566	1092812	-	C1orf159,	chr1	1092797	1093058	h38_mk_AluJ	+	3	SRR1414897,SRR1416477,SRR1432123,	56	0,0,0,4,0,2,0,0,0,0,4,2,3,1,3,1,0,2,0,0,3,0,4,0,1,0,0,0,0,1,2,2,0,0,1,0,0,0,0,0,0,0,1,2,8,0,4,2,0,3,2,4,1,3,0,0,3,0,4,0,0,0,2,0,8,0,0,2,2,0,1,1,0,2,1,3,6,4,0,4,0,1,3,2,2,2,0,0,0,1,0,0,2,0,0,2,2,0,2,0,0,0,0,0,2,0,0,2,0,0,5,6,0,0,6,0,1	3	0,0,0,0,0,0,0,0,0,0,0,0,0,0,0,0,0,0,0,0,0,0,0,0,0,0,0,0,0,0,0,0,0,0,0,0,0,0,0,0,0,0,0,0,0,0,0,0,0,2,0,2,0,0,0,0,1,0,0,0,0,0,0,0,0,0,0,0,0,0,0,0,0,0,0,0,0,0,0,0,0,0,0,0,0,0,0,0,0,0,0,0,0,0,0,0,0,0,0,0,0,0,0,0,0,0,0,0,0,0,0,0,0,0,0,0,0	61	0.870027	0
chr1	1264783	1264830	-	UBE2J2,	chr1	1264616	1264902	h38_mk_AluSx	+	21	SRR1084649,SRR1326179,SRR1333741,SRR1356444,SRR1356619,SRR1361567,SRR1416477,SRR1416754,SRR1435020,SRR1442571,SRR1455925,SRR1457482,SRR1468955,SRR1471817,SRR1476571,SRR1487194,SRR1487685,SRR602516,SRR604262,SRR604456,SRR661973,	97	0,0,3,1,1,3,0,5,4,1,0,6,1,1,4,0,3,2,0,1,2,1,12,4,1,2,1,1,0,2,3,1,0,1,2,2,2,2,1,0,1,0,1,3,3,1,2,1,1,1,1,3,2,1,3,2,3,1,1,5,1,3,2,2,3,3,2,0,0,4,2,4,4,2,2,3,1,1,3,4,2,5,2,2,5,2,2,0,3,2,2,0,6,1,0,2,5,2,4,5,0,1,0,0,4,0,3,3,4,6,5,3,0,3,4,5,2	86	0,0,2,4,1,1,0,2,2,3,2,0,1,2,3,0,1,2,1,0,1,1,2,2,3,1,2,0,5,4,3,3,2,2,2,1,4,3,0,2,2,0,0,1,1,2,0,2,1,1,3,2,1,0,2,0,1,0,0,2,1,0,2,1,1,3,1,1,0,2,0,1,2,2,0,4,3,1,3,1,2,0,2,5,5,1,2,0,1,0,3,1,4,0,1,3,3,2,2,1,0,3,0,0,1,2,0,0,4,8,0,3,0,1,3,4,0	117	0.063916	1
chr1	1388626	1388743	-	AURKAIP1,CCNL2,	chr1	1388603	1388804	h38_mk_AluSx1	+	113	SRR1432123,SRR1072367,SRR1084649,SRR1084842,SRR1085495,SRR1099499,SRR1102055,SRR1314163,SRR1315970,SRR1316940,SRR1317344,SRR1318163,SRR1320115,SRR1320963,SRR1326179,SRR1328895,SRR1331579,SRR1333741,SRR1335446,SRR1336548,SRR1337098,SRR1337412,SRR1340508,SRR1341365,SRR1341763,SRR1348159,SRR1348360,SRR1354446,SRR1356444,SRR1356619,SRR1357478,SRR1360128,SRR1360563,SRR1361567,SRR1367943,SRR1368772,SRR…	116	20,8,17,21,20,24,29,26,22,22,16,13,6,23,28,12,18,7,7,14,12,27,18,17,10,6,28,24,10,58,21,22,10,14,7,6,6,8,25,28,12,43,15,15,18,23,30,16,29,12,25,14,8,15,24,17,22,20,13,20,5,4,17,13,31,15,14,7,24,32,13,21,7,26,8,12,35,26,2,16,14,29,24,34,17,43,27,12,24,13,14,2,21,11,19,20,20,18,12,33,3,30,6,0,38,47,10,30,10,45,15,10,15,15,36,9,6	115	35,0,20,25,20,23,12,14,15,23,8,6,4,15,26,13,19,17,11,2,9,25,25,10,17,2,19,17,11,72,18,26,6,11,8,6,7,15,22,29,8,40,14,21,27,23,12,13,16,15,22,16,12,13,19,21,25,22,14,16,5,4,13,13,33,19,15,6,32,23,11,19,11,21,9,16,28,10,8,10,11,25,13,22,12,47,30,12,16,13,16,0,21,6,20,4,17,12,18,17,3,19,10,4,49,50,16,25,15,76,26,14,19,20,28,15,7	117	0.13946	1
chr1	1852570	1852680	-	GNB1,	chr1	1852520	1852710	h38_mk_AluJ	+	1	SRR1077405,	25	1,2,3,0,1,2,0,0,0,1,0,0,3,0,2,0,0,2,0,0,0,0,8,0,0,0,0,0,1,0,0,0,0,1,0,2,0,0,0,0,0,0,2,2,0,0,0,0,0,0,3,0,0,0,0,0,0,0,0,2,0,0,0,0,0,5,0,0,0,0,0,0,0,0,0,0,2,3,0,0,0,0,0,0,0,1,2,0,0,0,0,0,0,0,0,0,0,0,0,0,0,0,0,0,0,0,0,0,0,0,4,3,0,3,0,0,0	43	0,2,0,4,1,0,0,0,0,0,2,0,0,0,0,0,1,6,0,0,3,0,10,1,4,4,2,1,4,0,0,0,0,0,0,0,2,0,0,0,3,1,0,1,0,1,3,0,0,2,0,3,0,1,0,1,2,0,2,2,2,0,0,0,0,2,0,3,0,0,1,0,1,0,0,0,4,0,0,1,0,1,0,5,0,1,0,0,1,0,0,0,0,0,0,0,0,0,4,0,0,0,0,0,0,0,0,0,0,0,0,3,0,5,4,1,0	-1	.	.
chr1	2206515	2206667	-	FAAP20,	chr1	2206542	2206858	h38_mk_AluY	+	4	SRR1439873,SRR1485459,SRR604262,SRR661973,	55	0,1,2,3,1,0,1,0,0,4,0,1,0,0,0,0,0,1,0,2,0,0,1,1,1,2,1,0,0,0,0,0,0,0,0,3,0,1,0,1,1,0,0,1,1,1,1,0,1,1,0,0,0,0,1,0,2,0,2,0,0,1,1,1,3,0,0,0,1,0,2,1,2,2,0,0,3,0,0,0,0,1,0,1,0,0,1,0,0,0,0,0,2,1,0,2,2,1,1,1,1,1,0,0,0,0,0,0,2,10,0,1,3,1,1,0,0	31	0,0,0,0,0,0,0,0,0,0,0,0,0,0,2,0,0,1,1,1,0,1,0,0,0,1,0,1,0,0,1,0,0,0,0,0,0,1,0,0,1,3,1,0,1,0,0,0,0,1,0,0,0,2,0,1,1,3,0,1,0,0,0,3,1,0,0,0,1,1,0,0,0,0,0,0,0,0,0,0,0,0,0,2,0,0,0,1,0,1,1,0,0,0,2,0,0,1,1,0,0,0,0,0,0,0,0,0,0,1,0,0,0,0,0,0,0	-1	.	.
chr1	3866284	3866398	+	DFFB,	chr1	3866243	3866547	h38_mk_AluSx	-	66	SRR1084649,SRR1084842,SRR1085495,SRR1099499,SRR1102055,SRR1315970,SRR1317344,SRR1318163,SRR1326179,SRR1331579,SRR1333741,SRR1337098,SRR1340508,SRR1341763,SRR1342045,SRR1348159,SRR1348360,SRR1356619,SRR1357478,SRR1360563,SRR1387264,SRR1387809,SRR1390601,SRR1399779,SRR1408208,SRR1413562,SRR1414897,SRR1416477,SRR1418837,SRR1432123,SRR1433796,SRR1434526,SRR1435020,SRR1439873,SRR1440986,SRR1442571,SRR…	86	3,2,2,7,3,5,8,0,1,3,3,3,0,1,3,1,4,3,0,0,4,0,16,0,3,3,5,2,1,0,3,4,0,1,1,0,2,0,0,6,2,3,0,4,4,0,5,0,1,4,1,7,1,1,3,3,3,1,4,4,0,0,0,3,4,1,0,1,2,1,1,5,2,2,0,4,7,0,0,4,3,1,1,10,0,1,3,0,6,2,4,0,0,6,3,8,7,3,2,2,0,2,1,0,9,0,0,0,3,2,6,9,3,7,8,2,0	98	3,0,1,7,6,3,6,1,3,1,2,1,4,2,2,2,2,1,1,0,3,0,13,4,2,3,6,6,3,2,4,6,0,1,1,2,2,0,1,1,5,3,2,4,6,3,5,2,2,3,2,5,0,2,2,3,5,3,5,3,1,0,0,7,3,3,0,2,0,2,2,5,4,0,0,5,5,1,0,7,6,0,2,11,3,2,1,0,2,2,5,0,5,5,3,13,12,4,1,3,0,7,1,0,3,1,0,3,3,1,10,5,2,5,3,7,1	111	0.596798	0
chr1	16964226	16964272	+	CROCC,	chr1	16964094	16964382	h38_mk_AluSz	-	1	SRR1468514,	3	0,0,0,0,0,0,0,0,0,0,0,0,0,0,0,0,0,2,0,0,0,0,0,0,0,0,0,0,0,0,0,0,0,0,0,0,0,0,0,0,0,0,0,0,0,0,0,0,0,0,0,0,0,0,0,1,0,0,0,0,0,0,0,0,0,0,0,0,0,0,0,0,0,0,0,0,1,0,0,0,0,0,0,0,0,0,0,0,0,0,0,0,0,0,0,0,0,0,0,0,0,0,0,0,0,0,0,0,0,0,0,0,0,0,0,0,0	40	0,0,1,0,1,0,3,1,0,0,0,0,0,2,1,1,0,0,0,0,2,0,0,0,0,0,2,1,0,1,3,1,0,0,1,1,0,0,2,1,0,2,2,0,0,2,0,0,0,0,0,2,0,0,0,0,0,0,1,0,0,0,0,1,0,1,0,0,1,0,0,0,3,0,0,0,1,0,0,0,0,1,0,0,1,4,0,0,3,0,2,0,1,2,1,0,1,0,0,0,0,0,0,0,0,0,0,2,0,0,1,0,0,0,1,0,3	117	0.038221	1
chr1	19600787	19600971	+	MINOS1,	chr1	19600596	19600910	h38_mk_AluJb	-	44	SRR1084842,SRR1099499,SRR1102055,SRR1315970,SRR1317344,SRR1318163,SRR1320963,SRR1326179,SRR1328895,SRR1331579,SRR1333741,SRR1337098,SRR1341365,SRR1341763,SRR1342045,SRR1354446,SRR1360563,SRR1361567,SRR1367943,SRR1387809,SRR1390601,SRR1416477,SRR1421177,SRR1434526,SRR1435293,SRR1442571,SRR1468955,SRR1474553,SRR1474777,SRR1487194,SRR1487362,SRR1487685,SRR1498550,SRR601500,SRR607337,SRR614802,SRR657…	116	1,4,7,21,4,7,6,8,15,6,9,11,11,8,12,9,11,18,5,2,9,13,35,8,13,8,14,4,12,12,4,13,5,11,8,15,8,7,4,13,9,10,3,15,9,2,7,11,5,11,7,7,6,5,5,16,9,4,9,13,13,9,7,12,5,12,5,5,5,6,12,14,9,12,3,6,16,9,5,9,8,13,5,10,14,32,8,2,11,6,12,2,8,10,7,10,16,4,8,11,0,7,4,3,19,10,8,14,7,23,25,6,5,29,9,10,6	116	3,8,10,25,4,14,8,13,12,6,9,13,3,14,19,10,10,15,16,1,11,8,28,8,17,15,8,10,12,12,8,10,16,15,12,15,7,9,2,17,17,15,5,9,9,8,8,8,5,14,5,7,8,3,5,11,13,12,10,7,29,18,12,21,15,8,3,5,9,6,10,8,14,8,5,7,8,12,10,7,9,19,8,5,19,36,15,7,14,4,16,3,9,13,4,14,7,9,6,14,0,5,6,18,18,28,10,9,8,16,28,7,5,19,10,13,14	117	0.024425	1
chr1	20378311	20378432	-	LINC01141,	chr1	20378142	20378461	h38_mk_AluJo	+	29	SRR1084842,SRR1085495,SRR1315970,SRR1333741,SRR1335446,SRR1337098,SRR1340508,SRR1341365,SRR1341763,SRR1354446,SRR1390601,SRR1408208,SRR1414897,SRR1435775,SRR1439873,SRR1447693,SRR1455925,SRR1487194,SRR1500868,SRR595926,SRR602704,SRR604456,SRR657635,SRR657754,SRR658307,SRR661973,SRR662534,SRR818210,SRR821602,	62	1,0,1,3,1,0,0,0,4,0,0,1,0,2,0,0,1,2,2,0,1,0,3,1,2,0,1,0,2,0,0,1,2,0,1,1,0,1,2,0,2,0,0,2,1,2,1,2,1,5,0,1,0,1,0,0,1,0,0,0,1,1,4,1,2,0,0,1,4,0,0,0,3,0,0,0,0,0,0,0,1,0,0,0,1,0,1,0,0,2,4,0,1,0,0,1,3,1,7,0,0,0,1,0,2,4,0,7,1,1,0,3,0,3,1,2,1	89	6,0,3,2,4,2,4,2,6,2,2,0,0,1,1,0,3,5,1,0,9,0,6,1,8,5,3,3,5,0,2,4,0,2,1,0,4,1,0,5,1,2,2,3,1,0,5,1,0,1,2,2,2,0,3,1,9,1,1,5,0,2,2,2,1,1,0,0,7,0,5,2,8,0,0,1,3,1,0,4,1,5,0,2,3,1,0,0,0,1,4,1,1,2,2,0,2,1,7,1,0,3,1,2,9,2,1,13,3,2,2,3,0,1,0,5,6	70	0.800704	0
chr1	22074094	22074219	+	CDC42,	chr1	22074057	22074384	h38_mk_AluSc8	-	49	SRR1084842,SRR1099499,SRR1316940,SRR1317344,SRR1326179,SRR1328895,SRR1331579,SRR1333741,SRR1335446,SRR1336548,SRR1337098,SRR1340508,SRR1341365,SRR1341763,SRR1356619,SRR1360563,SRR1361567,SRR1367943,SRR1368772,SRR1375571,SRR1387264,SRR1387809,SRR1390601,SRR1399779,SRR1408208,SRR1418837,SRR1432123,SRR1435293,SRR1439873,SRR1440986,SRR1442571,SRR1447693,SRR1453851,SRR1455925,SRR1464373,SRR1468514,SRR…	110	2,1,3,9,0,5,4,2,1,5,8,2,1,2,14,7,12,7,4,2,5,1,27,7,9,4,3,1,4,2,6,1,2,5,3,11,8,5,1,4,7,7,0,8,6,2,5,3,2,2,2,5,0,1,3,2,9,1,3,2,4,4,2,7,8,6,1,1,5,4,6,2,12,3,2,6,10,2,3,4,2,2,0,3,4,4,5,3,6,2,7,2,2,8,2,2,4,1,0,3,0,2,5,0,1,3,3,7,9,20,12,9,1,8,8,8,2	117	7,2,5,20,4,11,13,6,12,11,9,7,3,9,19,14,17,16,4,4,12,7,40,10,15,14,9,4,16,5,9,10,14,8,3,18,15,12,8,8,22,10,7,13,8,12,10,6,4,9,9,10,4,10,6,9,16,4,9,8,10,5,5,20,8,9,3,5,7,9,20,9,18,9,5,11,19,8,2,12,5,12,1,12,14,10,8,3,9,6,8,7,5,18,16,11,18,5,6,6,2,8,10,11,22,13,9,19,20,39,44,19,4,31,19,27,6	117	0.099497	1
chr1	23192485	23192832	-	HTR1D,	chr1	23192550	23192869	h38_mk_AluSc	+	1	SRR1340508,	6	0,0,0,0,0,0,0,0,2,0,0,0,0,0,0,0,0,0,0,0,0,0,2,0,0,0,0,0,0,0,0,0,0,0,0,0,0,0,0,0,0,0,0,0,0,0,0,0,0,0,0,0,0,0,0,0,1,0,0,0,0,0,0,0,0,0,0,0,0,0,0,0,0,0,0,0,0,0,0,1,0,0,0,0,0,0,0,0,0,0,0,0,0,1,0,0,1,0,0,0,0,0,0,0,0,0,0,0,0,0,0,0,0,0,0,0,0	1	0,0,0,0,0,0,0,0,0,0,0,0,0,0,0,0,0,0,0,0,0,0,1,0,0,0,0,0,0,0,0,0,0,0,0,0,0,0,0,0,0,0,0,0,0,0,0,0,0,0,0,0,0,0,0,0,0,0,0,0,0,0,0,0,0,0,0,0,0,0,0,0,0,0,0,0,0,0,0,0,0,0,0,0,0,0,0,0,0,0,0,0,0,0,0,0,0,0,0,0,0,0,0,0,0,0,0,0,0,0,0,0,0,0,0,0,0	-1	.	.
chr1	23628507	23628597	+	MDS2,	chr1	23628326	23628628	h38_mk_AluY	-	1	SRR662233,	10	0,0,0,2,0,0,0,0,0,0,0,0,0,0,0,0,0,0,0,0,0,0,2,0,0,0,0,0,0,0,0,0,0,0,0,0,0,0,0,0,0,0,0,0,0,0,0,0,1,0,0,0,0,1,0,0,0,0,1,0,0,0,0,0,0,0,0,0,0,0,0,0,0,0,0,0,0,0,0,1,0,0,0,0,0,0,0,0,0,0,0,0,1,0,0,0,0,0,0,0,0,0,0,0,0,0,1,0,0,0,3,0,1,0,0,0,0	10	0,0,0,0,0,1,0,0,0,0,0,0,0,0,0,0,0,0,0,0,0,0,1,0,1,0,0,0,0,0,0,0,0,0,0,0,0,0,0,0,0,0,0,0,0,0,0,1,0,0,0,0,0,0,1,0,0,0,0,0,0,0,0,0,0,0,0,0,0,1,0,0,0,0,0,0,0,0,0,1,0,0,0,0,0,0,0,0,0,0,0,0,0,0,0,0,0,0,0,0,0,0,0,0,0,0,1,0,0,0,2,1,0,0,0,0,0	-1	.	.
chr1	23771702	23771883	-	ELOA-AS1,	chr1	23771760	23772075	h38_mk_AluJb	+	2	SRR1340508,SRR657635,	41	0,0,1,1,1,0,0,0,0,5,0,1,0,0,0,0,0,0,0,0,1,4,4,0,2,0,0,0,0,1,2,2,3,2,0,0,2,2,0,2,0,2,2,1,0,2,0,1,5,1,0,0,0,0,0,0,0,0,2,0,0,0,0,0,2,0,0,0,0,2,0,0,3,0,0,1,0,0,0,2,0,0,1,0,1,0,0,1,4,1,0,0,0,0,0,0,1,0,0,1,0,0,0,0,3,0,0,0,4,0,0,2,0,2,0,0,0	3	0,0,0,0,0,0,0,0,0,0,0,0,0,0,0,0,0,0,0,0,0,0,3,0,0,0,0,0,0,0,0,0,0,0,0,0,0,0,0,0,0,0,0,0,0,0,0,0,0,0,0,0,0,0,0,0,0,0,0,0,0,0,0,0,0,0,0,0,0,0,0,0,0,0,0,0,0,0,0,0,0,0,0,0,0,0,0,0,0,0,0,0,0,0,0,0,0,0,0,1,0,0,0,0,1,0,0,0,0,0,0,0,0,0,0,0,0	115	0.067883	0
chr1	25802016	25802117	+	SELENON,	chr1	25801984	25802299	h38_mk_AluJb	-	112	SRR1072367,SRR1084649,SRR1084842,SRR1085495,SRR1099499,SRR1102055,SRR1314163,SRR1315970,SRR1316940,SRR1317344,SRR1318163,SRR1320115,SRR1320963,SRR1326179,SRR1328895,SRR1331579,SRR1333741,SRR1335446,SRR1336548,SRR1337098,SRR1337412,SRR1340508,SRR1341365,SRR1341763,SRR1342045,SRR1348159,SRR1348360,SRR1354446,SRR1356444,SRR1356619,SRR1357478,SRR1360128,SRR1360563,SRR1361567,SRR1367943,SRR1368772,SRR…	115	10,0,16,14,9,6,6,16,4,10,9,4,11,13,17,10,23,10,2,7,7,11,27,6,7,12,15,2,9,11,11,1,8,11,7,8,7,12,5,9,18,7,7,9,10,1,6,5,6,2,5,4,7,8,3,5,5,3,7,12,8,1,2,11,13,11,6,5,10,3,8,3,5,9,10,15,20,6,7,8,3,11,9,12,8,6,16,6,33,14,13,5,10,14,12,7,16,12,18,19,4,18,9,0,14,17,2,9,2,17,7,15,1,16,10,10,5	115	11,1,19,4,13,7,5,18,9,14,11,12,11,20,22,10,23,11,4,5,10,12,41,7,6,11,13,5,5,8,11,1,11,6,5,10,5,15,7,8,17,9,6,11,6,3,5,9,10,3,5,10,5,7,6,6,12,1,12,6,11,5,1,18,17,8,9,3,5,4,12,3,11,20,11,15,16,6,4,6,4,10,10,20,12,4,14,5,23,16,15,1,9,13,8,12,19,11,19,22,3,27,8,0,14,10,4,5,2,4,22,8,0,16,7,16,7	117	0.408568	1
chr1	27895000	27895252	-	RPA2,	chr1	27895222	27895439	h38_mk_AluSx	+	1	SRR1498550,	6	0,0,0,0,0,0,0,0,0,0,0,0,0,0,0,0,0,0,0,0,0,0,0,0,0,0,0,0,0,0,0,0,3,0,0,0,0,0,0,0,0,0,0,1,3,0,0,0,0,0,0,0,0,0,0,0,0,0,0,0,0,0,0,0,0,0,1,0,0,0,0,0,0,0,0,0,0,0,0,0,0,0,0,0,0,0,3,0,2,0,0,0,0,0,0,0,0,0,0,0,0,0,0,0,0,0,0,0,0,0,0,0,0,0,0,0,0	8	0,0,0,0,0,0,0,0,0,0,0,0,0,0,0,0,0,0,0,0,0,0,0,0,1,0,0,0,0,0,0,1,0,0,0,0,0,0,0,0,0,0,0,0,1,0,0,0,0,0,0,1,0,0,0,0,0,0,0,0,0,0,0,0,0,0,0,0,0,0,0,0,0,3,0,0,0,0,0,0,0,0,0,0,0,2,1,0,4,0,0,0,0,0,0,0,0,0,0,0,0,0,0,0,0,0,0,0,0,0,0,0,0,0,0,0,0	117	0.002164	1
chr1	28506220	28506327	+	SNHG3,	chr1	28506178	28506494	h38_mk_AluSx	-	26	SRR1099499,SRR1102055,SRR1314163,SRR1318163,SRR1326179,SRR1340508,SRR1341763,SRR1360128,SRR1386708,SRR1390601,SRR1408368,SRR1433796,SRR1435020,SRR1440986,SRR1453851,SRR1454803,SRR1455925,SRR1468514,SRR1471943,SRR1485459,SRR1487194,SRR1487362,SRR1488651,SRR595926,SRR607337,SRR658307,	51	0,0,2,1,0,2,1,1,1,1,0,2,0,0,2,1,1,0,0,0,0,0,4,1,2,0,0,0,1,0,0,0,2,2,0,0,0,2,0,1,2,0,0,4,1,0,0,2,0,0,0,0,1,0,2,0,0,1,0,3,0,0,0,1,1,0,0,0,1,0,1,1,2,0,0,0,2,0,0,1,1,0,0,3,1,4,0,1,1,2,1,0,2,0,0,0,0,0,0,1,0,0,1,0,0,0,0,2,0,1,5,0,0,0,0,2,1	69	2,1,0,1,0,2,2,2,1,0,1,1,2,0,3,0,4,2,0,3,1,1,3,0,3,2,0,0,2,1,0,0,4,0,0,2,0,0,0,3,1,2,0,1,0,1,3,2,0,4,0,0,0,0,0,2,3,1,1,2,1,1,1,0,4,0,2,0,0,3,3,3,1,3,0,0,1,0,1,1,0,1,0,1,1,4,2,2,0,0,5,2,0,2,0,2,0,1,0,2,0,2,0,0,1,5,0,1,0,0,0,2,0,2,4,3,0	80	0.810312	0
chr1	31698750	31698929	-	COL16A1,	chr1	31698802	31699114	h38_mk_AluSx1	+	2	SRR1487685,SRR657754,	72	0,0,6,3,0,10,0,2,0,1,0,1,0,0,0,0,1,0,0,2,5,6,2,0,3,0,1,1,0,14,10,2,0,3,1,0,4,0,5,8,3,5,0,2,3,4,6,2,6,0,0,3,0,1,7,2,3,0,0,1,0,1,0,1,0,4,4,3,7,2,6,2,0,4,6,3,3,0,0,0,0,1,0,3,3,1,7,0,11,1,0,0,0,1,2,0,2,2,0,7,0,0,0,0,7,14,5,3,0,8,3,1,3,2,6,0,7	7	0,0,0,0,0,0,0,0,0,0,0,0,0,0,0,0,0,0,0,0,0,0,0,0,0,0,0,0,0,0,1,0,0,0,0,0,0,0,0,0,0,0,0,0,0,0,0,0,0,0,0,0,0,0,0,0,0,0,0,0,0,0,0,0,0,0,0,1,0,0,0,0,0,0,0,0,0,0,0,0,0,0,0,0,0,0,5,0,0,1,0,1,0,0,0,0,0,0,0,0,0,0,0,0,0,6,0,0,4,0,0,0,0,0,0,0,0	115	0.15388	0
chr1	32352712	32352802	+	TSSK3,	chr1	32352524	32352832	h38_mk_AluJb	-	1	SRR1072367,	4	2,0,0,0,0,0,0,0,0,0,0,0,0,0,0,0,0,0,0,0,0,0,0,1,0,0,0,0,0,0,0,0,0,0,0,0,0,0,0,1,0,0,0,1,0,0,0,0,0,0,0,0,0,0,0,0,0,0,0,0,0,0,0,0,0,0,0,0,0,0,0,0,0,0,0,0,0,0,0,0,0,0,0,0,0,0,0,0,0,0,0,0,0,0,0,0,0,0,0,0,0,0,0,0,0,0,0,0,0,0,0,0,0,0,0,0,0	37	2,1,0,2,0,2,0,1,0,1,0,0,0,0,5,2,1,0,0,0,3,0,0,0,2,0,0,0,0,2,2,0,0,1,0,0,0,1,0,0,0,0,0,0,1,0,0,0,1,0,1,0,2,3,0,0,0,0,1,0,0,1,0,4,1,0,2,0,0,0,0,0,1,1,0,1,0,0,0,2,1,0,1,1,0,0,2,0,0,0,1,0,0,0,0,0,0,0,0,0,0,0,0,0,0,0,1,0,0,0,0,1,0,0,0,1,0	-1	.	.
chr1	32369230	32369338	-	BSDC1,FAM229A,	chr1	32369317	32369532	h38_mk_AluJ	+	43	SRR1072367,SRR1315970,SRR1318163,SRR1320115,SRR1335446,SRR1336548,SRR1337412,SRR1341763,SRR1356619,SRR1381673,SRR1386708,SRR1408368,SRR1413562,SRR1415234,SRR1433796,SRR1435020,SRR1435775,SRR1442571,SRR1444678,SRR1447693,SRR1453851,SRR1455925,SRR1457482,SRR1457503,SRR1500868,SRR595926,SRR602314,SRR604456,SRR613627,SRR661973,SRR814967,SRR818210,SRR1085495,SRR1099499,SRR1102055,SRR1340508,SRR1387809…	94	7,0,4,5,7,4,6,5,5,0,4,4,8,4,6,1,10,5,2,2,6,2,11,5,5,1,4,0,0,0,5,1,0,5,2,5,0,6,4,8,2,6,2,8,4,3,5,6,10,0,9,4,5,2,3,2,7,7,6,6,0,3,0,7,9,4,4,5,7,6,5,1,3,4,3,0,6,0,0,4,8,6,0,4,9,6,2,3,0,2,4,0,1,3,4,2,3,1,3,4,1,2,0,0,0,2,0,0,11,4,3,4,0,10,12,12,0	75	4,1,0,3,8,3,2,0,4,0,2,2,3,1,5,1,0,0,3,4,0,2,10,5,4,3,0,3,1,0,3,2,0,0,0,0,3,0,2,2,3,4,1,10,0,0,4,1,5,0,4,0,0,0,0,0,3,6,1,6,5,5,1,6,5,2,0,3,3,0,4,2,5,2,2,2,4,3,0,1,0,1,0,0,2,1,0,0,4,4,4,0,2,0,8,0,0,0,4,1,0,2,0,0,0,0,0,3,1,10,17,3,0,5,11,5,0	117	0.041358	1
chr1	32633262	32633354	-	ZBTB8OS,	chr1	32633231	32633380	h38_mk_AluJ	+	89	SRR1084649,SRR1084842,SRR1085495,SRR1099499,SRR1102055,SRR1314163,SRR1315970,SRR1316940,SRR1317344,SRR1318163,SRR1320115,SRR1320963,SRR1326179,SRR1328895,SRR1331579,SRR1333741,SRR1335446,SRR1337098,SRR1340508,SRR1341365,SRR1341763,SRR1348159,SRR1348360,SRR1356444,SRR1356619,SRR1357478,SRR1360563,SRR1361567,SRR1367943,SRR1368772,SRR1381673,SRR1386708,SRR1387264,SRR1387809,SRR1389979,SRR1390601,SRR…	106	0,1,3,8,7,10,6,11,13,6,8,6,5,4,13,4,4,12,3,0,9,0,23,9,2,1,16,10,12,5,8,22,1,16,7,4,11,0,1,17,10,9,6,4,9,7,13,3,4,6,6,11,0,7,12,7,14,3,1,11,13,3,1,10,8,6,2,7,3,3,5,9,10,8,1,12,9,9,4,9,6,10,4,14,1,13,4,3,1,0,3,0,8,2,9,6,2,8,3,18,0,7,1,36,10,12,0,0,3,0,3,11,2,9,18,10,9	99	0,0,4,10,5,4,7,7,9,5,2,7,2,2,4,3,5,6,4,0,2,2,18,5,4,4,8,4,0,3,7,11,0,8,2,6,6,7,1,8,9,10,5,9,6,7,7,7,5,4,3,3,2,5,2,8,8,2,5,10,7,10,5,10,0,5,0,1,3,0,7,4,5,8,4,7,2,0,0,5,5,11,0,10,7,7,1,0,0,1,8,0,6,10,4,7,6,1,7,4,0,5,3,0,14,7,0,0,6,21,18,7,11,7,9,15,6	117	0.423845	1
chr1	35093320	35093441	+	ZMYM1,	chr1	35093278	35093606	h38_mk_AluSz	-	2	SRR1498550,SRR814967,	20	0,0,1,0,0,0,0,0,0,0,0,0,0,2,0,0,0,0,0,0,0,0,0,1,0,0,0,0,1,1,0,0,0,0,1,0,0,0,0,0,0,0,0,0,1,0,0,0,0,0,0,0,0,1,0,0,0,0,0,0,0,1,0,1,0,0,0,0,0,0,0,0,1,0,0,0,1,0,1,0,0,1,0,0,0,0,0,0,1,0,0,0,0,2,0,1,1,0,0,0,0,0,0,0,0,1,0,0,0,0,0,0,0,2,0,0,0	55	1,0,1,1,0,0,0,0,3,0,3,0,0,1,1,1,2,0,0,0,1,1,2,2,1,4,0,0,0,2,0,0,0,0,3,1,0,1,1,1,0,1,0,0,0,0,1,1,0,1,0,1,1,0,2,1,1,0,1,1,1,0,0,2,0,0,0,0,0,0,2,0,2,2,0,1,1,0,0,2,0,2,0,1,1,0,2,0,1,1,0,0,2,1,0,2,2,0,0,0,0,0,0,0,13,0,0,0,2,0,0,0,0,1,1,2,0	75	0.716103	0
chr1	37456367	37456459	-	LINC01137,	chr1	37456336	37456655	h38_mk_AluJb	+	65	SRR1072367,SRR1084842,SRR1085495,SRR1102055,SRR1314163,SRR1316940,SRR1318163,SRR1320115,SRR1320963,SRR1326179,SRR1328895,SRR1333741,SRR1337098,SRR1337412,SRR1340508,SRR1341365,SRR1348360,SRR1354446,SRR1356619,SRR1361567,SRR1367943,SRR1368772,SRR1375571,SRR1386708,SRR1387809,SRR1390601,SRR1402900,SRR1408368,SRR1413562,SRR1414897,SRR1415234,SRR1418127,SRR1418837,SRR1435020,SRR1435775,SRR1440986,SRR…	103	6,4,3,10,2,1,3,4,1,8,3,3,2,5,4,1,0,1,1,0,4,4,10,3,6,2,1,2,3,0,2,5,1,0,4,5,2,3,1,1,6,4,1,2,2,2,0,4,4,4,8,1,1,1,10,3,3,5,2,3,2,7,0,3,2,0,3,6,3,4,5,1,2,7,5,3,4,2,9,3,4,7,2,1,1,9,4,0,6,0,3,0,5,3,2,2,4,0,3,2,0,1,7,11,3,0,3,8,4,4,4,3,1,8,5,4,0	101	1,2,0,5,5,2,1,4,2,7,0,1,2,4,2,1,0,1,0,2,3,4,12,4,0,7,4,2,3,5,2,1,0,2,1,2,4,1,1,4,3,1,2,2,0,1,0,2,2,6,5,2,3,7,5,0,3,1,1,5,1,1,0,2,3,1,1,2,6,4,1,4,6,7,2,0,3,2,0,3,1,5,2,2,2,1,4,1,2,2,4,0,3,2,1,1,1,4,3,3,0,1,5,2,4,0,1,3,3,7,10,4,4,6,1,1,0	111	0.92773	0
chr1	38876319	38876418	+	AL139260.1,	chr1	38876257	38876587	h38_mk_AluJb	-	1	SRR1432123,	12	0,0,2,0,0,0,1,0,0,0,2,0,0,0,1,0,0,0,0,0,0,0,0,0,0,1,0,0,0,0,0,1,0,0,1,0,1,0,0,0,0,0,0,0,0,0,0,0,0,0,0,0,0,0,0,0,2,0,0,0,0,0,0,1,1,0,0,0,0,0,0,0,0,0,0,0,0,0,0,0,0,0,0,0,0,0,0,0,0,0,0,0,0,1,0,0,0,0,0,0,0,0,0,0,0,0,0,0,0,0,0,0,0,0,0,0,0	3	0,0,0,0,0,0,0,0,0,0,0,0,0,0,0,0,0,0,0,0,0,0,0,0,0,0,0,0,0,0,0,0,0,0,0,0,0,0,0,0,0,0,0,0,0,0,0,0,0,0,0,1,0,0,0,0,2,0,0,0,0,0,0,0,0,0,0,0,0,0,0,0,0,0,0,0,0,0,0,0,0,0,0,0,0,0,0,0,0,0,0,0,0,0,0,0,0,0,0,0,0,0,0,0,0,0,0,0,0,3,0,0,0,0,0,0,0	-1	.	.
chr1	40723689	40723792	+	NFYC,	chr1	40723646	40723985	h38_mk_AluJb	-	5	SRR1084649,SRR1333741,SRR1386708,SRR602314,SRR607337,	55	1,0,4,3,0,0,1,1,1,0,0,0,1,3,2,0,0,2,0,0,3,0,2,1,0,1,1,0,1,0,0,3,2,1,0,0,1,2,1,3,0,2,0,2,0,0,2,1,0,0,1,0,0,1,1,0,1,1,0,4,1,0,0,1,1,0,0,0,4,0,0,1,0,1,0,1,3,2,0,0,0,0,0,4,0,0,1,0,1,0,0,0,0,0,3,2,0,0,0,6,0,4,0,0,0,0,0,0,1,1,3,2,0,0,1,1,0	56	1,0,2,0,2,0,3,1,1,1,1,0,1,2,4,0,0,3,0,0,0,1,4,0,2,1,2,0,1,1,0,1,0,0,0,0,0,1,0,2,1,3,1,1,0,0,3,1,0,2,0,0,0,1,0,0,3,1,0,1,0,0,0,0,4,0,0,0,0,0,1,0,1,0,0,1,2,0,1,2,0,0,1,5,1,1,0,0,1,0,2,0,1,0,2,0,0,1,2,3,0,0,0,0,4,0,0,0,2,2,0,2,0,0,0,7,0	-1	.	.
chr1	42480461	42480566	+	CCDC30,	chr1	42480459	42480594	h38_mk_AluJb	-	1	SRR1340508,	10	0,0,0,0,0,0,0,0,0,0,0,0,0,0,0,0,0,0,0,0,0,0,2,0,0,0,0,0,0,0,1,0,0,0,0,0,0,0,0,0,0,0,1,0,2,0,0,0,0,0,0,0,0,0,0,0,0,0,0,0,0,0,0,0,0,0,0,0,0,0,0,0,0,0,0,0,7,0,0,0,0,0,0,0,0,0,0,0,0,1,0,0,1,0,0,0,0,0,0,5,0,0,0,0,0,0,3,0,0,0,0,2,0,0,0,0,0	5	0,0,0,0,0,0,0,0,0,0,0,0,0,0,0,0,0,0,0,0,0,0,13,0,0,0,0,0,0,0,0,0,0,0,0,0,0,0,0,0,0,0,0,0,0,0,8,0,0,0,0,0,0,0,0,0,0,0,0,0,0,0,0,0,0,1,0,0,0,0,0,0,0,0,0,0,0,0,0,0,0,0,0,0,0,0,0,0,0,0,0,0,0,0,2,0,0,0,0,0,0,0,0,0,0,0,0,0,0,0,0,0,0,4,0,0,0	-1	.	.
chr1	42983125	42983311	+	SLC2A1-AS1,	chr1	42982919	42983241	h38_mk_AluSp	-	1	SRR1418127,	74	1,0,0,2,1,1,0,1,3,0,2,2,1,1,3,2,0,1,0,2,0,0,1,4,2,3,2,2,2,5,0,1,0,1,0,0,0,3,1,2,3,1,1,2,0,1,5,0,0,5,1,0,3,2,0,0,0,0,0,2,1,0,0,1,0,2,4,2,3,0,5,1,2,0,2,0,0,1,1,1,1,5,1,1,0,1,1,0,1,1,4,2,0,0,3,0,0,2,2,2,0,3,1,0,1,0,0,0,3,0,3,1,3,0,3,4,0	2	0,0,0,0,0,0,0,0,0,0,0,0,0,0,0,0,0,0,0,0,0,0,0,0,0,0,0,0,0,0,0,0,0,0,0,0,0,0,0,0,0,0,0,0,0,0,0,0,0,0,0,0,0,1,1,0,0,0,0,0,0,0,0,0,0,0,0,0,0,0,0,0,0,0,0,0,0,0,0,0,0,0,0,0,0,0,0,0,0,0,0,0,0,0,0,0,0,0,0,0,0,0,0,0,0,0,0,0,0,0,0,0,0,0,0,0,0	-1	.	.
chr1	43700535	43700759	+	KDM4A,	chr1	43700554	43700731	h38_mk_AluJo	-	2	SRR1331579,SRR1399779,	12	0,0,0,0,0,0,0,0,0,0,1,0,0,0,0,0,1,0,0,0,0,0,1,0,0,0,0,0,0,0,0,0,0,0,0,0,0,0,0,0,0,0,0,0,3,0,0,0,0,0,0,0,0,0,0,0,0,2,0,0,0,0,0,0,0,0,0,1,0,0,0,0,0,0,0,0,0,0,1,0,0,0,0,0,0,0,1,0,0,1,0,0,0,0,0,0,0,0,0,0,0,0,0,0,0,2,0,0,0,0,0,2,1,0,0,0,0	6	1,0,0,0,0,0,0,0,0,2,0,0,0,1,0,0,4,0,0,0,0,0,0,0,0,0,0,0,0,0,0,0,0,0,0,0,0,0,0,0,0,0,0,0,3,0,0,0,0,0,0,0,0,0,0,0,0,0,0,0,0,0,0,0,0,0,0,0,0,0,0,0,0,0,0,0,0,0,0,0,0,0,0,0,0,0,0,0,4,0,0,0,0,0,0,0,0,0,0,0,0,0,0,0,0,0,0,0,0,0,0,0,0,0,0,0,0	117	0.010227	1
chr1	45552436	45552563	+	AKR1A1,	chr1	45552164	45552514	h38_mk_AluJ	-	115	SRR1072367,SRR1077405,SRR1084649,SRR1084842,SRR1085495,SRR1099499,SRR1102055,SRR1314163,SRR1315970,SRR1316940,SRR1317344,SRR1318163,SRR1320115,SRR1320963,SRR1326179,SRR1328895,SRR1331579,SRR1333741,SRR1335446,SRR1337098,SRR1337412,SRR1340508,SRR1341365,SRR1341763,SRR1342045,SRR1348159,SRR1348360,SRR1354446,SRR1356444,SRR1356619,SRR1357478,SRR1360128,SRR1360563,SRR1361567,SRR1367943,SRR1368772,SRR…	116	8,5,3,30,7,12,23,4,19,17,28,14,8,8,35,21,18,15,16,0,22,11,96,20,25,13,24,11,31,14,10,24,6,24,11,30,37,10,5,30,13,17,17,15,22,20,31,6,11,19,8,15,11,10,14,19,30,9,25,21,18,18,14,39,20,11,5,15,11,14,24,14,57,12,6,26,34,23,8,40,24,23,4,12,34,24,10,3,19,2,40,3,20,30,20,34,38,2,20,19,3,10,9,16,26,30,8,13,29,22,61,26,6,45,35,39,11	117	8,4,2,45,8,28,30,18,27,15,26,9,11,13,28,31,28,24,14,7,31,8,91,17,22,13,25,11,34,14,9,33,15,22,9,29,54,19,10,41,21,19,22,21,17,13,27,6,3,18,12,16,17,8,17,17,42,7,15,25,18,16,18,37,26,11,13,13,22,19,26,7,45,7,6,29,21,14,11,44,21,53,9,23,27,26,9,7,14,5,41,6,15,25,13,16,29,4,14,15,3,13,11,15,36,45,13,8,37,25,61,26,18,44,42,47,24	117	0.391353	1
chr1	46571417	46571539	-	MKNK1,	chr1	46571253	46571579	h38_mk_AluJo	+	32	SRR1084842,SRR1102055,SRR1317344,SRR1328895,SRR1333741,SRR1335446,SRR1340508,SRR1341763,SRR1348360,SRR1368772,SRR1390601,SRR1402900,SRR1408208,SRR1421177,SRR1432123,SRR1433796,SRR1435293,SRR1440986,SRR1453341,SRR1455925,SRR1487194,SRR1487362,SRR1487685,SRR1498550,SRR602704,SRR604456,SRR607337,SRR613627,SRR657754,SRR662534,SRR818033,SRR818210,	82	0,0,1,4,6,1,8,0,0,0,8,2,0,3,0,3,1,2,1,0,0,0,4,0,3,0,2,4,2,2,0,1,0,2,0,1,1,1,1,1,1,1,0,2,1,5,5,3,0,0,2,2,0,0,1,3,4,3,2,0,1,1,1,1,3,3,0,1,2,2,2,3,3,2,0,4,1,0,0,4,0,2,0,1,6,7,2,0,3,1,3,0,2,2,3,2,5,3,4,6,0,2,0,0,1,12,0,0,1,5,8,6,0,1,5,2,4	78	0,0,0,4,2,0,3,1,4,0,3,2,0,2,1,1,1,2,1,0,1,0,5,0,1,0,1,2,2,1,2,0,1,1,0,0,2,1,0,2,2,2,3,2,1,2,2,0,0,4,0,1,2,0,0,2,1,1,2,1,3,0,0,1,2,1,0,0,4,3,0,1,1,0,1,0,2,0,0,2,2,0,1,3,1,2,3,1,4,1,2,0,0,2,1,0,3,2,2,3,0,2,0,0,2,3,0,0,0,1,1,3,0,2,3,2,4	117	0.071395	1
chr1	54659115	54659189	+	MROH7,MROH7-TTC4,	chr1	54659072	54659456	h38_mk_AluSp	-	28	SRR1326179,SRR1328895,SRR1356444,SRR1356619,SRR1357478,SRR1381673,SRR1387264,SRR1387809,SRR1389979,SRR1408208,SRR1413562,SRR1414897,SRR1418127,SRR1434526,SRR1439873,SRR1442571,SRR1453341,SRR1457482,SRR1487194,SRR1487685,SRR1500868,SRR601500,SRR602314,SRR657635,SRR657754,SRR1335446,SRR1418837,SRR1488651,	111	7,1,5,7,3,8,2,3,3,8,5,8,4,14,10,5,3,11,3,3,3,17,6,2,3,1,11,11,2,8,11,2,1,7,6,1,3,3,7,16,7,21,4,6,6,12,14,8,11,8,5,7,4,12,8,2,12,1,5,15,3,2,0,11,8,15,4,5,12,12,4,4,6,3,6,6,9,7,1,5,4,9,8,9,7,7,18,5,15,10,4,0,9,6,11,3,11,7,7,10,2,8,9,0,10,5,0,4,6,10,3,4,4,7,8,0,0	73	0,1,0,0,1,1,0,0,0,1,1,0,0,2,4,3,0,0,1,0,1,1,3,0,1,1,0,1,0,2,4,2,0,0,1,1,0,0,3,1,3,2,3,1,2,1,3,3,2,4,1,0,0,1,2,0,1,1,3,1,0,0,3,5,2,5,0,0,1,3,1,0,1,3,0,1,2,0,0,2,0,1,1,0,2,1,1,1,2,2,0,1,1,1,2,0,0,1,0,0,2,1,0,0,2,3,1,1,0,4,0,0,0,1,0,1,0	116	0.445476	0
chr1	60528919	60529249	-	LINC01748,	chr1	60528958	60529261	h38_mk_AluSz	+	9	SRR1084842,SRR1317344,SRR1340508,SRR1440986,SRR1444622,SRR1485459,SRR602704,SRR604456,SRR818033,	81	1,0,1,2,6,2,2,0,3,5,2,0,1,0,1,5,3,2,0,2,1,2,5,1,4,0,0,0,1,13,1,1,0,1,0,0,3,6,5,1,2,8,1,1,0,0,4,0,6,2,2,0,1,5,1,0,4,4,5,5,0,0,0,0,6,4,3,1,0,1,0,0,3,7,0,7,3,0,0,2,0,5,1,3,1,0,2,2,0,4,5,0,2,2,0,0,5,1,5,4,0,7,0,0,11,1,3,2,4,2,0,2,1,6,2,1,3	16	0,0,0,1,0,0,0,0,0,0,1,0,0,2,0,0,0,0,0,0,0,0,2,0,0,0,1,1,0,0,0,0,0,0,0,0,0,0,0,0,0,0,0,0,0,0,0,0,0,0,0,0,0,0,0,0,0,0,1,0,0,0,0,0,1,0,3,0,0,0,0,0,0,0,0,0,0,0,0,0,0,0,1,1,0,0,0,0,1,0,0,0,0,0,0,1,1,0,2,0,0,0,0,0,0,0,0,0,0,0,0,0,0,0,1,0,0	-1	.	.
chr1	61686792	61686921	-	TM2D1,	chr1	61686806	61686944	h38_mk_AluJo	+	116	SRR1072367,SRR1077405,SRR1084649,SRR1084842,SRR1085495,SRR1099499,SRR1102055,SRR1314163,SRR1315970,SRR1316940,SRR1317344,SRR1318163,SRR1320115,SRR1320963,SRR1326179,SRR1328895,SRR1331579,SRR1333741,SRR1335446,SRR1336548,SRR1337098,SRR1337412,SRR1340508,SRR1341365,SRR1341763,SRR1342045,SRR1348159,SRR1348360,SRR1354446,SRR1356444,SRR1356619,SRR1357478,SRR1360128,SRR1360563,SRR1361567,SRR1367943,SRR…	117	14,8,24,32,24,24,11,27,21,28,24,14,26,20,34,17,27,24,6,13,24,18,93,15,23,27,36,16,27,29,16,45,28,32,18,34,25,26,12,26,54,48,27,30,26,26,33,25,21,22,22,20,12,22,17,21,46,12,29,21,44,23,22,36,20,21,28,20,17,25,43,15,25,22,18,28,43,22,41,32,29,29,23,29,49,38,29,13,25,14,27,3,25,22,33,26,17,20,17,25,4,24,18,23,61,43,9,12,43,47,33,30,9,51,48,27,22	116	13,2,10,36,20,17,9,25,10,18,16,10,25,19,32,15,22,23,10,7,24,16,92,13,25,18,22,7,13,24,19,21,14,23,17,25,32,22,9,30,28,50,12,25,27,30,24,14,22,25,11,10,7,14,12,18,34,9,18,19,39,12,8,23,32,13,29,12,21,15,33,6,19,25,12,27,38,13,23,23,10,29,28,24,35,18,20,14,21,15,20,3,19,19,27,25,26,12,16,27,2,21,11,0,34,26,8,29,9,19,32,25,9,34,23,21,14	117	0.280243	1
chr1	63510065	63510181	-	ITGB3BP,	chr1	63509903	63510225	h38_mk_AluSq2	+	16	SRR1328895,SRR1331579,SRR1337098,SRR1356619,SRR1367943,SRR1386708,SRR1387264,SRR1387809,SRR1418127,SRR1435775,SRR1453851,SRR1454803,SRR1468514,SRR1485459,SRR613627,SRR661349,	50	0,0,1,0,1,0,5,1,0,0,0,1,0,0,0,1,2,2,0,1,1,0,1,0,0,1,1,1,0,0,2,0,0,1,1,1,2,0,0,3,1,1,0,0,0,1,3,2,0,0,0,0,0,2,0,0,0,0,0,0,1,2,0,2,0,0,0,0,0,0,2,2,0,0,1,0,2,0,1,0,0,0,1,5,1,0,1,0,0,1,1,0,1,1,1,1,0,0,0,2,0,1,0,0,1,0,0,3,1,0,0,0,0,0,0,2,0	54	1,0,0,0,0,0,2,1,2,0,1,0,0,1,1,1,2,1,0,1,2,0,2,0,2,1,0,1,0,0,2,0,1,0,0,1,1,0,0,3,1,3,0,0,0,1,0,2,0,0,0,0,0,2,0,1,0,0,0,2,0,1,0,1,0,0,0,0,0,0,2,5,2,0,0,1,3,0,0,1,1,0,0,4,3,1,0,0,3,0,1,0,0,0,1,1,0,2,0,1,0,3,1,16,0,0,0,0,3,0,1,1,0,0,3,3,0	117	0.091517	1
chr1	67131142	67131227	-	C1orf141,	chr1	67131110	67131444	h38_mk_AluSz	+	4	SRR1326179,SRR1387809,SRR662534,SRR663633,	82	1,1,1,2,0,4,1,0,4,3,0,0,3,3,5,0,1,0,2,1,0,3,5,0,2,1,1,0,1,0,1,1,1,0,0,2,3,2,2,0,2,3,2,1,2,6,1,2,2,1,0,0,1,1,3,0,1,0,0,1,1,0,1,1,4,1,1,1,2,1,1,0,2,0,3,0,5,0,2,1,1,0,0,5,2,0,1,0,4,3,2,1,0,1,0,1,2,1,4,3,1,1,3,0,2,7,0,0,0,0,0,4,2,2,2,1,5	65	0,0,2,2,0,2,0,0,0,1,0,0,1,1,3,0,0,3,1,0,0,1,1,1,1,1,1,0,0,0,0,1,1,1,1,0,1,0,0,0,1,4,1,0,0,2,2,1,1,1,1,1,1,0,3,1,1,0,0,0,1,0,0,0,1,0,1,0,0,1,1,1,1,1,0,0,1,1,1,1,0,3,1,1,1,0,0,0,1,0,1,1,0,0,0,1,0,0,0,1,1,1,2,0,0,2,1,0,0,0,0,3,2,1,1,2,0	-1	.	.
chr1	67387115	67387207	+	IL12RB2,	chr1	67386929	67387239	h38_mk_AluSq2	-	2	SRR814967,SRR818210,	12	0,0,0,0,0,0,0,1,0,0,0,0,0,0,1,0,0,0,0,1,0,0,0,0,0,0,1,0,0,0,0,0,0,0,0,0,0,0,0,1,0,0,0,0,0,0,1,0,0,0,0,0,0,0,0,0,0,0,0,0,0,0,0,0,0,0,0,0,0,0,0,0,0,0,0,0,0,0,0,0,0,0,0,0,0,0,0,0,0,0,1,0,0,1,0,0,0,0,0,0,0,0,0,0,0,0,0,0,1,0,0,0,0,3,1,1,0	24	0,0,0,1,0,0,0,0,0,0,0,0,0,0,1,0,1,0,0,1,0,0,2,0,0,1,0,1,1,0,1,0,0,0,0,0,0,0,0,0,0,0,0,1,0,1,0,0,0,0,0,1,0,0,0,0,0,0,1,0,0,0,0,0,1,0,0,0,0,0,0,0,2,0,0,1,0,0,0,0,0,0,1,1,0,0,0,0,0,0,1,0,0,0,0,0,0,0,0,0,0,0,0,0,0,0,1,0,1,4,0,0,0,1,0,2,0	86	0.098954	0
chr1	77701369	77701643	-	USP33,	chr1	77701550	77701670	h38_mk_AluJb	+	4	SRR1314163,SRR1414897,SRR1471943,SRR657777,	117	52,32,58,230,115,86,125,57,107,51,127,81,71,60,152,95,62,88,24,19,148,48,512,121,112,78,160,54,146,56,90,68,38,163,52,127,107,115,15,126,143,107,76,126,108,91,145,48,51,84,56,89,30,59,58,85,134,32,112,107,70,100,35,174,102,46,25,57,79,85,146,29,204,72,28,124,178,56,43,144,120,110,33,128,186,118,47,5,32,46,148,20,69,165,117,151,133,47,46,114,7,106,90,6,176,224,48,103,180,326,222,125,16,215,194,256…	7	0,0,0,0,0,0,0,1,0,0,0,0,0,0,0,0,0,0,0,0,0,0,0,1,0,0,0,0,0,0,0,0,0,0,0,0,0,0,0,0,0,0,0,0,0,0,0,0,0,1,0,0,0,0,0,0,0,0,0,0,0,0,0,0,0,0,0,0,0,0,0,0,0,1,0,0,0,0,0,2,0,0,0,0,0,0,0,0,0,0,0,0,0,0,0,0,0,0,0,0,0,0,0,0,0,0,1,0,0,0,0,0,0,0,0,0,2	117	0.949452	1
chr1	89020126	89020211	-	GBP3,	chr1	89020006	89020259	h38_mk_AluJb	+	21	SRR1072367,SRR1077405,SRR1084649,SRR1316940,SRR1331579,SRR1335446,SRR1342045,SRR1360128,SRR1421177,SRR1435293,SRR1439873,SRR1442571,SRR1444622,SRR1487362,SRR1487685,SRR1498550,SRR601500,SRR613627,SRR661349,SRR818210,SRR821602,	61	5,3,2,2,0,0,0,1,1,7,2,0,0,0,1,1,6,0,2,0,1,0,0,1,1,8,1,0,0,0,0,0,1,0,0,0,0,0,1,0,0,1,0,0,1,0,0,1,1,0,1,0,0,1,1,2,1,2,3,0,2,1,0,1,1,2,2,1,2,0,0,0,0,0,1,1,2,0,1,0,0,0,2,1,0,48,2,1,10,0,0,0,1,3,1,0,1,1,2,0,0,4,0,0,1,0,0,0,1,3,0,1,0,0,0,1,9	63	3,3,1,0,0,1,1,0,0,2,0,2,0,1,3,0,7,0,5,1,0,1,3,0,1,7,1,0,3,0,0,0,4,0,1,0,1,0,2,0,0,1,0,1,1,0,0,0,2,0,0,0,2,1,0,4,1,1,0,1,6,2,0,3,1,2,1,0,1,1,0,0,0,0,0,0,0,0,2,0,0,0,0,0,0,77,3,2,7,0,1,4,2,3,2,0,1,3,0,0,0,4,2,0,1,0,0,0,2,3,2,2,1,0,2,2,8	104	0.445846	0
chr1	89020130	89020211	-	GBP3,	chr1	89020006	89020259	h38_mk_AluJb	+	4	SRR1326179,SRR1381673,SRR1413562,SRR1447693,	13	0,2,0,0,0,0,0,0,0,0,0,1,0,0,1,0,0,0,0,0,0,0,0,0,1,0,0,0,0,0,0,0,0,0,0,0,0,0,1,0,0,0,0,0,0,0,0,0,1,0,0,0,0,0,2,0,0,0,0,0,0,0,0,0,0,0,0,0,2,0,0,0,0,0,0,0,0,0,0,0,0,0,0,1,0,8,0,0,0,0,0,0,0,0,0,0,0,0,1,0,0,0,0,0,0,0,0,0,1,0,2,0,0,0,0,0,0	63	3,3,1,0,0,1,1,0,0,2,0,2,0,1,3,0,7,0,5,1,0,1,3,0,1,7,1,0,3,0,0,0,4,0,1,0,1,0,2,0,0,1,0,1,1,0,0,0,2,0,0,0,2,1,0,4,1,1,0,1,6,2,0,3,1,2,1,0,1,1,0,0,0,0,0,0,0,0,2,0,0,0,0,0,0,77,3,2,7,0,1,4,2,3,2,0,1,3,0,0,0,4,2,0,1,0,0,0,2,3,2,2,1,0,2,2,8	102	0.325659	0
chr1	91800959	91801055	-	TGFBR3,	chr1	91800793	91801110	h38_mk_AluSq2	+	2	SRR1340508,SRR1432123,	14	1,0,0,0,0,0,0,0,0,0,0,0,0,0,0,0,0,0,0,0,0,0,1,0,0,0,1,0,0,0,0,0,0,0,0,0,0,0,0,0,1,0,0,0,0,0,0,1,0,0,0,0,0,0,0,0,1,0,1,0,0,0,0,0,0,1,0,0,0,0,0,0,0,0,0,0,0,0,0,0,0,2,0,0,0,0,0,0,0,0,0,0,0,0,0,0,0,0,0,1,0,0,0,0,0,0,2,0,0,0,3,1,0,0,0,0,2	56	0,0,0,1,0,0,0,1,1,0,0,0,1,1,2,1,2,1,0,0,2,2,3,0,1,0,1,2,1,1,2,0,0,0,0,0,0,0,0,2,1,0,0,1,1,0,1,1,0,1,2,0,0,0,1,0,3,1,0,0,0,0,0,1,1,1,0,0,4,1,0,0,1,2,0,0,0,1,0,0,1,1,1,0,1,0,2,1,1,2,2,0,0,0,0,3,0,1,0,0,0,0,1,0,4,0,0,0,1,3,1,1,0,0,2,1,0	107	0.308779	0
chr1	93309674	93309790	-	CCDC18-AS1,	chr1	93309508	93309836	h38_mk_AluSz6	+	1	SRR1387809,	12	0,0,0,0,0,0,0,0,0,0,0,0,0,0,0,0,0,0,0,0,1,0,0,0,1,1,0,3,0,0,0,0,0,0,1,0,0,0,0,0,0,3,0,0,0,1,0,0,0,0,0,0,0,0,0,0,0,0,0,0,0,0,0,0,0,0,0,0,1,0,0,0,0,0,0,1,0,0,0,0,0,0,1,0,0,0,1,0,0,0,0,0,0,0,0,0,0,0,0,0,0,0,0,0,0,0,0,0,0,0,0,0,0,0,0,0,1	4	0,0,0,0,0,0,0,0,0,0,0,0,0,0,0,0,0,0,0,0,0,0,0,0,0,0,0,0,0,0,0,0,0,0,0,0,1,0,0,0,0,2,0,0,0,0,0,0,0,0,0,0,0,0,0,0,0,0,0,0,0,0,0,0,0,0,0,0,0,0,0,0,0,0,0,0,0,0,0,0,0,0,0,0,0,0,0,0,0,0,0,0,0,0,0,0,0,1,0,0,0,0,0,0,0,0,0,0,1,0,0,0,0,0,0,0,0	-1	.	.
chr1	93873119	93873422	-	DNTTIP2,	chr1	93873300	93873659	h38_mk_AluJ	+	1	SRR1487685,	117	84,46,103,123,85,74,95,251,143,188,84,66,97,98,130,77,320,75,87,66,77,75,399,92,119,90,144,98,77,91,132,201,155,140,73,109,144,94,34,170,143,125,61,83,160,123,120,96,93,83,96,63,68,84,79,105,161,117,69,122,107,96,204,160,141,59,60,48,76,113,166,187,153,103,70,82,122,124,64,110,82,134,91,99,149,163,88,56,159,63,130,44,100,119,99,147,80,232,85,140,14,81,43,133,253,254,124,154,118,229,144,76,102,128…	8	0,0,0,0,0,0,0,0,0,0,0,0,0,0,0,0,0,0,0,0,0,0,0,0,0,0,0,0,0,0,0,1,1,0,0,0,0,0,0,0,0,0,0,0,0,0,0,0,0,0,0,0,0,0,0,0,0,0,0,1,0,0,0,0,0,0,0,0,0,0,0,0,0,0,0,0,1,0,0,0,0,0,0,0,0,0,2,0,0,0,0,0,0,0,0,1,1,2,0,0,0,0,0,0,0,0,0,0,0,0,0,0,0,0,0,0,0	-1	.	.
chr1	95041493	95041612	-	ALG14,	chr1	95041401	95041656	h38_mk_AluJo	+	1	SRR604262,	2	0,0,0,0,0,0,0,0,0,0,0,0,0,0,0,0,0,0,0,0,0,0,0,0,0,0,0,0,0,0,0,0,0,0,0,0,0,0,0,0,0,0,0,0,0,0,0,0,0,0,0,0,0,0,0,0,0,0,0,0,0,0,0,0,0,0,0,0,0,0,0,0,0,0,0,0,0,0,0,0,0,4,0,0,0,0,0,0,0,0,0,0,0,0,0,0,0,1,0,0,0,0,0,0,0,0,0,0,0,0,0,0,0,0,0,0,0	63	2,0,1,0,3,0,2,4,0,2,1,0,5,0,1,0,3,0,0,0,2,3,5,0,1,0,1,1,2,1,1,2,3,1,0,0,0,0,1,1,2,3,0,0,0,1,3,3,0,0,0,0,3,0,0,0,0,1,6,0,0,0,0,2,3,1,0,2,0,0,2,2,2,2,0,0,0,0,1,1,5,0,0,0,0,1,5,0,3,0,4,0,1,2,2,2,3,2,4,1,0,0,0,0,5,1,2,0,3,2,2,1,0,3,0,0,0	117	0.063142	1
chr1	99974971	99975069	+	SLC35A3,	chr1	99974935	99975250	h38_mk_AluJb	-	1	SRR1341763,	5	0,0,0,0,0,0,0,0,0,0,0,0,1,0,0,0,0,0,0,0,0,0,0,0,1,0,0,0,0,0,0,0,0,0,0,0,0,0,0,0,0,0,0,0,0,0,0,0,0,0,0,0,0,0,0,0,0,0,0,0,0,0,0,0,0,1,0,0,0,0,0,0,0,0,0,0,0,0,0,0,0,0,0,0,2,0,0,0,0,0,0,0,0,0,0,0,0,0,0,0,0,0,0,0,0,1,0,0,0,0,0,0,0,0,0,0,0	57	3,2,1,0,1,1,0,0,0,3,0,1,1,0,1,0,0,0,0,0,1,0,4,3,1,1,2,0,1,1,0,0,2,0,0,1,1,0,0,0,2,1,1,2,0,0,0,1,3,0,0,1,0,1,3,0,0,0,1,0,1,0,0,0,0,0,1,1,1,0,0,0,0,1,0,0,4,0,0,0,1,0,2,2,1,1,0,0,2,0,1,3,0,0,1,1,1,0,0,0,2,0,0,0,3,1,3,0,1,0,0,2,1,1,3,1,0	101	0.251239	0
chr1	100179653	100179721	-	LRRC39,	chr1	100179564	100179752	h38_mk_AluJb	+	1	SRR1317344,	12	0,0,0,2,0,0,0,0,0,0,3,0,0,0,0,0,1,0,0,0,0,0,0,1,2,0,0,0,0,0,1,0,0,0,0,0,0,0,0,0,0,0,1,0,0,0,0,0,0,0,0,0,1,0,0,0,0,0,0,0,0,0,0,0,0,0,0,0,0,0,0,0,0,0,0,0,0,0,0,0,0,0,0,0,0,0,0,0,0,0,0,0,0,0,0,0,0,0,1,0,0,1,0,0,0,0,0,0,0,0,3,0,0,0,0,1,0	4	0,0,0,0,0,0,0,0,0,0,1,0,0,0,0,0,0,0,0,0,0,0,0,0,0,0,0,0,0,0,0,0,0,0,0,0,0,1,0,0,0,0,0,0,0,0,1,0,0,0,0,0,0,0,0,0,1,0,0,0,0,0,0,0,0,0,0,0,0,0,0,0,0,0,0,0,0,0,0,0,0,0,0,0,0,0,0,0,0,0,0,0,0,0,0,0,0,0,0,0,0,0,0,0,0,0,0,0,0,0,0,0,0,0,0,0,0	-1	.	.
chr1	113048423	113048561	-	AL357055.3,	chr1	113048277	113048599	h38_mk_AluSp	+	26	SRR1099499,SRR1318163,SRR1326179,SRR1340508,SRR1341365,SRR1341763,SRR1348159,SRR1356619,SRR1367943,SRR1375571,SRR1390601,SRR1408368,SRR1413562,SRR1415234,SRR1416477,SRR1435293,SRR1444622,SRR1468514,SRR1474553,SRR1487194,SRR1498550,SRR600361,SRR602704,SRR604456,SRR607337,SRR613627,	76	0,1,0,0,2,2,0,0,2,3,0,4,0,0,5,0,0,2,0,0,0,2,5,2,2,1,2,2,0,0,2,0,0,1,1,2,2,4,0,0,0,2,0,1,0,3,1,4,2,2,3,1,1,2,1,1,0,1,0,2,3,0,0,0,3,1,5,4,0,0,4,1,0,4,2,1,4,1,1,1,3,0,3,1,6,1,1,1,6,2,1,1,3,0,5,0,2,2,2,5,0,5,1,0,3,2,2,0,1,0,0,0,0,3,4,1,0	75	2,0,0,0,2,1,2,2,2,1,2,3,1,0,4,1,2,1,1,0,0,0,1,1,1,1,2,1,0,1,1,1,0,1,0,1,0,2,0,0,2,5,1,1,1,0,0,3,1,1,2,2,1,1,0,0,0,0,1,1,3,0,1,0,1,0,2,1,2,1,3,1,0,1,0,0,3,0,1,0,2,0,1,1,1,0,1,3,1,1,2,0,1,0,4,1,3,0,3,7,1,4,0,0,0,0,1,0,1,13,0,1,0,0,0,2,0	-1	.	.
chr1	114778932	114779050	-	SIKE1,	chr1	114778887	114779081	h38_mk_AluJb	+	8	SRR1084842,SRR1085495,SRR1326179,SRR1340508,SRR1354446,SRR1390601,SRR1487194,SRR814967,	27	4,0,0,2,2,0,0,1,0,1,0,0,0,0,1,0,0,0,0,0,0,0,4,0,0,0,0,0,3,1,0,0,0,0,0,0,2,0,0,0,0,2,0,3,0,1,3,0,0,0,0,0,0,1,1,0,1,0,3,1,0,0,0,0,0,2,0,0,0,0,0,0,0,0,0,0,1,0,0,0,0,0,0,0,2,0,0,0,3,1,0,0,0,2,0,0,0,0,0,0,0,0,0,0,0,0,0,0,2,0,0,0,0,3,0,0,0	48	1,0,0,2,1,0,1,0,0,0,2,1,1,0,3,1,0,1,0,0,1,0,3,2,2,1,0,0,1,0,0,3,0,0,0,1,0,1,0,0,4,0,0,3,0,0,1,0,0,0,0,0,0,0,0,0,0,0,0,0,0,0,1,1,0,1,0,0,0,2,1,1,4,2,0,0,1,1,0,3,4,1,0,0,2,0,0,1,0,1,3,0,2,1,1,1,1,0,0,2,0,0,0,0,0,0,0,0,1,0,0,1,0,2,0,0,0	116	0.094415	0
chr1	114778932	114779054	-	SIKE1,	chr1	114778887	114779081	h38_mk_AluJb	+	6	SRR1387809,SRR1418127,SRR1432123,SRR1434526,SRR1468514,SRR661349,	27	4,0,0,2,2,0,0,1,0,1,0,0,0,0,1,0,0,0,0,0,0,0,4,0,0,0,0,0,3,1,0,0,0,0,0,0,2,0,0,0,0,2,0,3,0,1,3,0,0,0,0,0,0,1,1,0,1,0,3,1,0,0,0,0,0,2,0,0,0,0,0,0,0,0,0,0,1,0,0,0,0,0,0,0,2,0,0,0,3,1,0,0,0,2,0,0,0,0,0,0,0,0,0,0,0,0,0,0,2,0,0,0,0,3,0,0,0	32	0,0,0,0,0,1,0,0,0,0,1,2,0,2,0,2,1,2,0,0,0,0,0,0,0,0,0,1,0,0,0,1,0,1,0,1,0,0,0,1,0,2,0,0,0,0,0,0,0,0,0,1,0,2,0,0,1,0,1,1,0,0,0,0,0,0,0,0,0,0,0,0,1,0,0,0,3,0,0,3,0,1,0,0,0,0,0,0,0,0,1,0,0,1,0,0,1,0,0,2,0,0,0,0,2,0,0,0,2,0,2,1,0,0,1,1,0	116	0.074893	0
chr1	120970811	120970940	+	LINC00623,	chr1	120970608	120970932	h38_mk_AluSx	-	1	SRR1389979,	3	0,0,0,0,0,0,0,0,0,0,1,0,0,0,0,0,0,0,0,0,0,0,0,0,0,0,0,0,0,0,0,0,0,0,0,0,0,0,0,0,0,0,1,0,0,0,0,0,0,0,0,0,0,0,0,0,0,0,0,1,0,0,0,0,0,0,0,0,0,0,0,0,0,0,0,0,0,0,0,0,0,0,0,0,0,0,0,0,0,0,0,0,0,0,0,0,0,0,0,0,0,0,0,0,0,0,0,0,0,0,0,0,0,0,0,0,0	14	0,0,0,0,0,0,2,0,0,0,1,0,0,0,0,0,0,1,0,0,0,0,1,0,0,0,0,0,0,1,0,0,0,0,0,0,1,1,0,0,0,0,1,0,0,0,0,0,0,0,0,0,0,0,0,0,0,0,0,0,1,0,0,1,0,0,0,0,0,0,0,0,0,0,0,0,1,0,0,0,0,0,0,0,0,0,0,0,0,0,0,1,1,0,0,0,0,0,0,0,0,0,0,0,0,1,0,0,0,0,0,0,0,0,0,0,0	-1	.	.
chr1	144459366	144459483	-	NBPF15,	chr1	144459199	144459516	h38_mk_AluJb	+	83	SRR1072367,SRR1084649,SRR1084842,SRR1085495,SRR1099499,SRR1102055,SRR1314163,SRR1315970,SRR1316940,SRR1317344,SRR1318163,SRR1320963,SRR1326179,SRR1328895,SRR1331579,SRR1333741,SRR1335446,SRR1336548,SRR1337098,SRR1337412,SRR1340508,SRR1341365,SRR1342045,SRR1348159,SRR1354446,SRR1356444,SRR1356619,SRR1357478,SRR1360563,SRR1361567,SRR1367943,SRR1368772,SRR1375571,SRR1386708,SRR1387809,SRR1389979,SRR…	116	6,6,9,13,16,8,15,6,8,8,11,9,1,2,8,9,10,15,4,2,11,9,17,10,9,6,14,1,17,8,11,8,5,9,7,11,6,11,2,8,7,15,5,10,4,4,8,4,5,6,11,5,3,3,4,5,15,2,10,9,3,6,1,6,11,8,5,1,7,2,11,3,28,3,2,10,9,5,2,11,10,7,1,14,9,6,13,1,5,3,7,2,5,10,3,11,14,1,11,12,2,13,9,0,14,15,5,6,17,16,18,15,1,13,9,13,5	112	3,1,3,15,7,13,12,5,9,8,9,5,5,3,8,10,9,5,3,5,6,6,21,8,1,6,11,3,5,4,9,8,3,5,2,9,6,5,0,3,1,9,5,9,8,7,6,4,3,5,3,5,5,3,3,8,9,1,8,8,6,11,4,2,7,2,4,4,7,3,10,3,13,4,3,11,9,1,0,15,11,4,1,6,12,9,6,2,3,0,7,4,1,10,3,6,12,2,10,8,0,3,2,0,18,12,2,3,5,17,9,9,1,8,9,10,8	-1	.	.
chr1	146533285	146533384	+	AC245407.1,HYDIN2,	chr1	146533346	146533533	h38_mk_AluJ	-	46	SRR1102055,SRR1084649,SRR1084842,SRR1315970,SRR1317344,SRR1331579,SRR1333741,SRR1337098,SRR1340508,SRR1341763,SRR1354446,SRR1356619,SRR1360563,SRR1386708,SRR1387264,SRR1387809,SRR1389979,SRR1402900,SRR1408208,SRR1413562,SRR1414897,SRR1416477,SRR1418837,SRR1432123,SRR1439873,SRR1440986,SRR1457482,SRR1485459,SRR1487362,SRR595926,SRR600361,SRR601500,SRR602314,SRR602516,SRR602704,SRR607337,SRR613627,…	97	3,0,4,9,2,9,10,6,5,4,14,1,0,5,1,8,8,8,0,3,11,9,15,2,8,1,5,0,6,1,4,6,3,3,1,2,1,2,0,11,11,7,8,1,7,5,6,3,2,5,1,2,1,1,2,0,3,3,5,0,2,0,0,4,10,1,1,1,1,4,0,2,1,2,3,7,1,3,0,0,1,0,1,10,1,4,9,0,0,0,7,3,2,10,6,9,20,2,0,8,1,18,1,0,4,9,4,0,9,26,21,9,0,5,8,13,1	89	6,0,2,16,4,11,12,10,10,4,15,8,2,0,6,0,6,10,0,0,11,11,27,0,8,1,13,2,12,3,14,0,2,7,5,6,0,6,2,13,10,16,8,12,0,10,9,0,4,16,1,8,0,1,8,4,11,0,3,5,3,0,0,8,6,0,3,0,7,1,4,1,17,3,3,0,19,5,1,5,3,0,0,20,11,12,3,0,4,4,12,0,7,15,10,27,9,0,8,16,0,16,0,0,10,26,0,0,10,31,14,12,1,10,8,17,0	-1	.	.
chr1	146533311	146533384	+	HYDIN2,	chr1	146533346	146533533	h38_mk_AluJ	-	1	SRR1447693,	1	0,0,0,0,0,0,0,0,0,0,0,0,0,0,0,0,0,0,0,0,0,0,0,0,0,0,0,0,0,0,0,0,0,0,0,0,0,0,0,0,0,0,0,0,0,0,0,0,0,0,0,0,0,0,0,0,0,0,0,0,0,0,0,0,0,0,0,0,1,0,0,0,0,0,0,0,0,0,0,0,0,0,0,0,0,0,0,0,0,0,0,0,0,0,0,0,0,0,0,0,0,0,0,0,0,0,0,0,0,0,0,0,0,0,0,0,0	89	6,0,2,16,4,11,12,10,10,4,15,8,2,0,6,0,6,10,0,0,11,11,27,0,8,1,13,2,12,3,14,0,2,7,5,6,0,6,2,13,10,16,8,12,0,10,9,0,4,16,1,8,0,1,8,4,11,0,3,5,3,0,0,8,6,0,3,0,7,1,4,1,17,3,3,0,19,5,1,5,3,0,0,20,11,12,3,0,4,4,12,0,7,15,10,27,9,0,8,16,0,16,0,0,10,26,0,0,10,31,14,12,1,10,8,17,0	-1	.	.
chr1	148199995	148200094	-	AC239809.3,	chr1	148199846	148200033	h38_mk_AluJ	+	16	SRR1072367,SRR1102055,SRR1331579,SRR1340508,SRR1348159,SRR1354446,SRR1387264,SRR1390601,SRR1414897,SRR1432123,SRR602314,SRR602516,SRR602704,SRR607337,SRR661973,SRR818210,	89	6,0,2,12,4,10,12,8,8,4,12,5,2,0,4,0,5,7,0,0,10,6,23,0,7,1,17,2,11,3,13,0,1,7,6,5,0,6,2,11,9,13,6,12,0,9,9,0,3,14,1,8,0,1,8,4,9,0,3,4,2,0,0,9,6,0,2,0,5,1,4,1,16,1,1,0,19,5,1,5,4,0,0,16,13,11,3,0,4,4,7,0,6,12,8,27,5,0,6,16,0,11,0,0,10,23,0,0,8,22,10,10,1,6,6,17,0	69	4,0,1,2,0,6,9,0,0,4,5,0,0,1,0,5,4,5,0,1,6,3,7,0,1,2,7,0,5,1,2,2,0,2,0,0,0,1,0,6,4,3,1,2,1,2,3,0,0,5,1,1,0,1,0,0,1,2,3,0,0,0,0,1,3,0,1,1,0,0,0,1,1,0,1,1,1,2,0,0,1,0,0,3,0,1,1,0,0,0,0,1,0,2,6,4,7,0,0,5,0,7,0,0,0,9,1,0,4,9,9,4,0,3,3,5,0	-1	.	.
chr1	148369318	148369426	-	LINC01138,	chr1	148369341	148369621	h38_mk_AluJo	+	7	SRR1102055,SRR1317344,SRR1418837,SRR1464373,SRR1487362,SRR600361,SRR607337,	24	0,0,3,3,0,0,1,0,0,1,3,0,0,2,0,0,0,0,1,0,0,0,0,0,0,0,0,0,0,0,0,0,0,0,0,0,0,0,0,0,0,3,0,0,0,0,0,0,0,0,0,0,1,0,3,0,1,0,0,0,0,0,0,0,2,0,0,1,0,0,0,0,0,0,1,3,0,0,0,0,1,0,0,0,1,6,0,0,0,0,0,0,2,0,0,6,0,0,0,2,0,0,2,0,0,0,0,0,2,0,0,0,0,0,2,0,0	16	0,0,1,0,0,0,1,1,0,0,1,0,1,0,0,1,0,0,0,0,0,0,0,0,0,0,0,0,0,0,0,0,0,0,0,0,0,0,0,0,0,0,0,0,0,0,4,0,0,0,0,0,0,0,1,0,0,0,0,0,0,0,0,1,0,0,0,0,0,0,0,0,0,0,0,1,1,0,0,0,0,0,0,0,2,1,0,0,0,0,0,0,1,0,0,0,1,0,0,2,0,0,0,0,0,0,0,0,0,0,0,0,0,0,0,0,0	57	0.281221	0
chr1	148434440	148434561	-	AC245100.4,LINC01138,	chr1	148434260	148434592	h38_mk_AluSx3	+	107	SRR1316940,SRR1488651,SRR1072367,SRR1084649,SRR1084842,SRR1085495,SRR1102055,SRR1314163,SRR1315970,SRR1317344,SRR1318163,SRR1320115,SRR1320963,SRR1326179,SRR1328895,SRR1331579,SRR1333741,SRR1335446,SRR1336548,SRR1337098,SRR1337412,SRR1340508,SRR1341365,SRR1341763,SRR1342045,SRR1348159,SRR1348360,SRR1354446,SRR1356444,SRR1356619,SRR1360128,SRR1360563,SRR1361567,SRR1367943,SRR1368772,SRR1375571,SRR…	113	10,2,2,6,4,1,12,6,3,6,2,9,5,2,9,4,10,11,3,3,2,11,12,1,2,5,3,2,4,3,10,0,6,10,6,3,6,3,6,3,4,13,3,8,4,6,7,1,8,2,6,7,6,6,4,6,4,5,6,5,9,4,1,4,11,2,6,4,5,9,4,7,6,9,5,6,11,0,9,0,2,2,5,7,9,23,10,2,7,5,5,6,6,4,11,6,6,5,13,12,0,12,2,1,6,10,3,7,5,21,7,6,3,11,3,5,2	116	12,2,7,9,6,6,10,8,8,13,5,8,4,3,13,2,18,7,5,3,9,9,18,10,4,9,5,2,11,2,16,4,11,6,14,3,6,6,3,5,6,12,8,17,5,6,12,4,14,4,9,6,5,5,15,11,9,9,5,7,8,8,2,9,8,4,8,6,3,4,5,13,4,11,3,8,16,3,8,2,4,13,10,18,7,41,11,3,28,10,6,9,14,11,19,9,8,15,12,18,1,15,5,0,10,14,5,12,6,7,9,17,1,7,6,6,2	-1	.	.
chr1	149101262	149101379	-	NBPF9,	chr1	149101095	149101413	h38_mk_AluJb	+	66	SRR1072367,SRR1084649,SRR1084842,SRR1099499,SRR1102055,SRR1314163,SRR1316940,SRR1317344,SRR1320963,SRR1326179,SRR1331579,SRR1333741,SRR1337098,SRR1337412,SRR1340508,SRR1341365,SRR1341763,SRR1342045,SRR1348159,SRR1354446,SRR1356619,SRR1357478,SRR1367943,SRR1375571,SRR1386708,SRR1387264,SRR1387809,SRR1390601,SRR1408208,SRR1414897,SRR1415234,SRR1416477,SRR1418837,SRR1433796,SRR1434526,SRR1435020,SRR…	112	6,5,7,12,12,7,12,8,5,9,13,5,3,4,8,6,8,14,3,1,7,8,13,10,9,6,6,0,15,7,7,7,5,6,6,7,5,11,2,8,6,17,4,11,5,4,7,4,3,5,8,5,1,3,4,5,10,4,9,6,3,3,1,9,7,6,3,4,4,3,10,3,14,5,4,3,10,4,2,7,8,4,0,12,4,3,7,1,4,3,3,2,2,6,4,9,17,1,11,11,0,11,8,0,13,16,4,6,15,12,16,15,0,15,9,13,2	109	4,2,5,11,2,8,9,9,2,9,5,1,1,6,8,3,6,10,1,3,7,6,17,8,3,6,11,0,6,3,5,7,0,3,0,2,3,2,0,8,7,10,2,7,1,3,9,2,3,6,6,6,3,2,6,4,5,3,7,5,6,4,1,7,3,1,1,5,14,9,1,3,6,9,7,2,13,4,0,6,7,7,2,7,6,8,3,0,1,7,7,1,7,2,6,12,16,0,3,6,1,5,11,10,14,11,2,1,7,6,11,6,0,9,9,9,4	-1	.	.
chr1	150142838	150142931	+	VPS45,	chr1	150142671	150142961	h38_mk_AluSq2	-	12	SRR1102055,SRR1320115,SRR1320963,SRR1348159,SRR1361567,SRR1402900,SRR1415234,SRR1433796,SRR1444678,SRR1453341,SRR1468955,SRR818033,	96	1,0,3,3,1,0,4,2,2,1,2,1,2,3,0,5,2,2,5,0,0,1,5,1,3,3,4,6,0,2,1,1,0,2,2,1,3,0,1,3,1,0,1,5,4,3,1,4,1,0,3,1,1,0,1,1,3,3,1,5,1,2,3,2,0,1,3,3,2,3,3,2,6,1,4,1,6,3,1,1,8,4,2,3,2,3,2,0,2,0,5,0,2,3,3,1,2,0,2,1,0,1,0,0,7,0,2,0,2,1,2,2,3,3,7,2,1	89	0,0,1,0,0,2,3,2,2,3,2,2,2,2,6,1,0,3,1,1,1,5,4,2,1,1,4,1,3,4,2,0,0,1,3,0,2,0,1,1,1,4,0,1,0,3,2,1,5,0,3,2,3,0,0,0,7,2,1,2,2,3,2,1,3,1,4,3,1,2,0,2,1,4,1,2,1,3,0,1,0,2,3,2,1,2,0,3,3,0,2,0,3,1,1,0,1,4,0,0,1,3,1,15,2,0,0,0,1,1,2,2,0,1,5,3,1	117	0.026685	1
chr1	150142838	150143066	+	VPS45,	chr1	150142671	150142961	h38_mk_AluSq2	-	1	SRR1341763,	96	1,0,3,3,1,0,4,2,2,1,2,1,2,3,0,5,2,2,5,0,0,1,5,1,3,3,4,6,0,2,1,1,0,2,2,1,3,0,1,3,1,0,1,5,4,3,1,4,1,0,3,1,1,0,1,1,3,3,1,5,1,2,3,2,0,1,3,3,2,3,3,2,6,1,4,1,6,3,1,1,8,4,2,3,2,3,2,0,2,0,5,0,2,3,3,1,2,0,2,1,0,1,0,0,7,0,2,0,2,1,2,2,3,3,7,2,1	11	0,0,0,0,1,0,0,1,0,0,0,0,0,0,1,0,0,0,0,0,0,0,0,0,3,0,0,0,0,0,0,0,0,0,0,0,0,0,0,0,0,0,0,0,0,0,1,0,0,1,0,0,0,0,0,0,0,0,0,0,0,0,0,0,0,0,0,0,2,0,0,0,0,0,0,0,0,0,0,0,0,0,0,0,0,0,0,0,0,0,0,0,0,0,0,0,0,1,0,1,0,0,0,0,0,0,0,0,1,0,0,0,0,0,0,1,0	117	0.014747	1
chr1	150861247	150861302	-	ARNT,	chr1	150861200	150861315	h38_mk_AluJo	+	18	SRR1085495,SRR1102055,SRR1337098,SRR1348159,SRR1389979,SRR1390601,SRR1416477,SRR1435020,SRR1453851,SRR1487194,SRR595926,SRR600361,SRR602516,SRR602704,SRR614802,SRR814967,SRR818033,SRR818210,	55	0,0,0,1,2,1,2,0,1,0,1,1,0,0,0,0,0,0,0,0,2,0,0,0,0,1,1,0,1,0,1,0,0,4,0,1,0,2,0,0,1,0,1,2,0,0,1,0,0,0,0,1,0,0,0,0,1,0,2,1,1,1,1,0,1,0,0,0,1,0,2,1,0,0,0,1,2,0,0,1,0,1,0,2,2,0,1,0,0,0,1,0,1,2,2,2,5,1,0,1,0,1,1,0,3,0,1,0,1,0,1,1,0,5,3,2,0	31	0,0,1,2,1,1,1,0,0,0,1,0,0,0,0,0,0,0,0,0,3,0,0,0,0,1,1,0,0,0,0,0,0,0,0,0,0,1,0,0,0,0,3,3,0,0,0,0,0,0,1,1,0,0,0,0,0,0,0,1,0,0,0,0,0,0,0,0,0,0,1,1,0,0,0,0,0,0,0,0,0,0,0,0,3,0,1,0,1,0,1,0,3,1,1,3,2,0,0,0,0,2,1,0,0,0,0,0,0,0,0,0,0,2,2,1,0	115	0.118342	0
chr1	151284855	151285101	+	ZNF687,	chr1	151284793	151285084	h38_mk_AluJb	-	1	SRR1408208,	2	0,0,0,0,0,0,0,0,0,0,0,0,0,0,0,0,0,0,0,0,0,0,0,0,0,0,0,0,0,0,0,0,0,0,0,0,0,0,0,0,0,0,0,0,0,0,1,0,0,0,0,0,0,0,0,0,0,0,0,0,0,0,0,1,0,0,0,0,0,0,0,0,0,0,0,0,0,0,0,0,0,0,0,0,0,0,0,0,0,0,0,0,0,0,0,0,0,0,0,0,0,0,0,0,0,0,0,0,0,0,0,0,0,0,0,0,0	11	0,0,0,1,0,0,0,0,0,0,0,0,1,0,0,0,0,1,0,0,0,0,1,0,2,0,0,0,0,0,0,0,1,0,0,2,0,0,0,0,0,0,0,0,0,0,2,0,0,0,0,0,1,0,0,0,0,0,0,0,0,0,0,0,0,0,0,0,1,0,0,0,0,2,0,0,0,0,0,0,0,0,0,0,0,0,0,0,0,0,0,0,0,0,0,0,0,0,0,0,0,0,0,0,0,0,0,0,0,0,0,0,0,0,0,0,0	-1	.	.
chr1	151454962	151455103	-	POGZ,	chr1	151454822	151455130	h38_mk_AluS	+	1	SRR602516,	94	9,0,2,10,5,2,3,1,1,1,7,5,1,1,7,1,4,4,0,3,2,2,8,8,3,3,4,1,9,5,1,0,1,3,1,2,0,4,0,3,1,9,2,3,1,4,9,0,4,1,2,2,0,0,2,5,6,0,2,8,1,2,2,4,4,2,1,0,3,4,3,1,4,0,2,5,9,1,0,7,2,2,1,10,8,0,4,1,6,2,1,0,3,7,6,4,6,3,0,3,0,4,0,0,0,0,0,3,5,13,7,5,0,5,10,6,0	1	0,0,0,0,0,0,0,0,0,0,0,0,0,0,0,0,0,0,0,0,0,0,0,0,0,0,0,0,0,0,0,0,0,0,0,0,0,0,0,0,0,0,0,0,0,0,0,0,0,0,0,0,0,0,0,0,0,0,0,0,0,0,0,0,0,0,0,0,0,0,0,0,0,0,0,0,0,0,0,0,0,0,0,0,0,0,0,0,0,0,0,0,0,0,0,1,0,0,0,0,0,0,0,0,0,0,0,0,0,0,0,0,0,0,0,0,0	-1	.	.
chr1	152341087	152341210	+	FLG-AS1,	chr1	152341072	152341342	h38_mk_AluJ	-	65	SRR1085495,SRR1099499,SRR1102055,SRR1316940,SRR1317344,SRR1318163,SRR1320963,SRR1331579,SRR1333741,SRR1340508,SRR1341365,SRR1342045,SRR1356444,SRR1356619,SRR1360563,SRR1361567,SRR1375571,SRR1386708,SRR1387264,SRR1389979,SRR1390601,SRR1399779,SRR1408208,SRR1408368,SRR1413562,SRR1418127,SRR1421177,SRR1432123,SRR1435020,SRR1435293,SRR1435775,SRR1440986,SRR1444622,SRR1444678,SRR1447693,SRR1455925,SRR…	97	1,0,2,0,3,3,4,1,0,6,4,1,0,2,2,1,7,1,0,2,1,1,14,3,2,2,0,1,5,3,7,1,2,2,2,2,2,9,0,4,5,3,5,2,4,0,1,2,3,0,2,2,6,2,0,2,6,0,1,9,4,5,0,0,5,1,1,4,2,0,1,0,2,5,1,5,3,1,0,4,2,1,3,2,3,1,2,1,1,2,3,2,0,5,4,9,4,2,1,2,0,5,5,2,6,3,0,1,6,4,13,2,0,1,5,2,1	103	1,0,0,3,3,4,8,3,2,2,3,7,3,6,2,0,10,6,2,2,3,0,22,6,3,3,3,1,0,7,8,0,2,4,3,0,2,2,3,5,2,3,11,3,3,5,3,3,4,1,1,0,0,4,2,4,7,3,1,9,1,4,1,2,9,6,5,5,11,0,1,2,9,4,1,2,4,1,1,4,2,1,3,4,8,3,1,3,0,3,4,0,2,6,10,12,8,1,7,5,0,10,3,0,1,10,3,6,6,9,7,3,1,4,5,7,1	-1	.	.
chr1	155204025	155204184	+	AC234582.1,	chr1	155203832	155204146	h38_mk_AluSx3	-	1	SRR1316940,	2	0,0,0,0,0,0,0,0,0,1,0,0,0,0,0,0,0,0,0,0,0,0,0,0,0,0,0,0,0,0,0,0,0,0,0,0,0,0,0,0,1,0,0,0,0,0,0,0,0,0,0,0,0,0,0,0,0,0,0,0,0,0,0,0,0,0,0,0,0,0,0,0,0,0,0,0,0,0,0,0,0,0,0,0,0,0,0,0,0,0,0,0,0,0,0,0,0,0,0,0,0,0,0,0,0,0,0,0,0,0,0,0,0,0,0,0,0	3	0,0,0,0,0,0,0,0,0,1,0,0,0,0,0,0,0,0,0,0,0,0,0,0,0,0,0,0,0,0,0,0,0,0,0,0,0,0,0,0,0,0,0,0,0,0,0,0,0,0,0,0,0,0,0,0,0,0,0,0,0,0,0,0,0,0,0,0,0,0,0,0,0,0,0,0,1,0,0,0,0,0,0,0,0,0,0,0,0,0,0,0,0,0,0,0,0,0,0,0,1,0,0,0,0,0,0,0,0,0,0,0,0,0,0,0,0	104	0.005012	0
chr1	155244095	155244233	-	GBA,	chr1	155244108	155244411	h38_mk_AluSx3	+	24	SRR1099499,SRR1326179,SRR1341763,SRR1361567,SRR1367943,SRR1368772,SRR1386708,SRR1399779,SRR1416477,SRR1418837,SRR1435293,SRR1439873,SRR1440986,SRR1447693,SRR1453851,SRR1464373,SRR1468514,SRR1471943,SRR1487194,SRR1488651,SRR1498550,SRR602314,SRR602704,SRR661973,	106	3,0,1,5,1,7,5,3,1,2,2,6,6,5,4,3,1,1,2,0,2,5,12,2,3,6,5,0,4,3,2,1,0,3,5,4,4,1,2,4,1,2,0,7,5,4,3,1,7,2,1,2,1,3,5,2,6,1,1,3,2,2,4,3,8,4,6,1,2,6,4,1,1,1,4,8,6,1,3,4,4,0,1,1,5,1,8,2,4,2,1,0,3,3,5,4,4,1,3,2,1,4,5,0,2,9,0,0,2,17,9,3,0,3,3,5,2	73	0,0,1,1,0,2,0,0,1,1,0,1,2,1,3,0,2,0,0,0,1,2,3,2,3,0,0,0,1,1,2,0,1,0,2,2,3,3,3,2,0,0,0,1,4,2,0,1,1,0,0,3,4,1,4,2,2,0,0,0,1,0,0,5,3,1,0,0,2,1,4,0,1,1,1,3,6,1,0,2,1,0,3,1,4,0,0,2,2,0,2,0,0,2,2,0,4,0,1,1,0,1,0,0,1,2,0,1,1,7,3,2,1,2,0,2,0	113	0.458245	0
chr1	155679928	155680008	-	YY1AP1,	chr1	155679896	155680208	h38_mk_AluJb	+	20	SRR1084649,SRR1315970,SRR1320115,SRR1328895,SRR1337098,SRR1337412,SRR1341763,SRR1354446,SRR1360563,SRR1386708,SRR1413562,SRR1415234,SRR1418127,SRR1435775,SRR1453341,SRR1464373,SRR1474553,SRR1487362,SRR595926,SRR814967,	81	2,0,1,4,4,3,1,1,2,0,1,1,3,0,1,2,0,1,1,0,4,1,5,1,3,0,1,0,2,2,2,0,1,2,1,0,4,0,0,5,0,1,1,0,0,2,1,0,3,0,3,1,1,1,1,2,1,1,0,4,0,1,2,1,2,2,0,0,1,2,0,0,3,1,0,3,1,1,0,1,2,2,2,2,1,4,1,0,1,0,3,1,0,1,0,0,2,0,0,1,0,2,1,2,1,2,0,0,1,2,3,4,0,3,3,0,1	56	1,2,1,1,0,1,0,0,3,0,1,1,2,0,0,1,1,1,0,0,2,1,2,0,3,1,0,1,2,0,0,0,0,3,2,0,1,0,0,4,0,1,0,1,0,1,0,0,2,1,3,0,0,1,2,0,0,0,0,0,0,2,0,0,1,0,1,0,1,1,0,0,1,0,0,3,0,1,1,1,1,1,0,0,0,3,0,0,0,0,2,0,0,2,0,0,2,0,0,1,0,1,1,0,0,0,0,0,1,2,1,1,0,2,0,0,2	117	0.050524	1
chr1	155709033	155709125	+	DAP3,	chr1	155708991	155709157	h38_mk_AluSz	-	42	SRR1072367,SRR1084649,SRR1102055,SRR1314163,SRR1315970,SRR1317344,SRR1326179,SRR1331579,SRR1337098,SRR1341365,SRR1356619,SRR1357478,SRR1360128,SRR1361567,SRR1367943,SRR1381673,SRR1386708,SRR1387264,SRR1389979,SRR1390601,SRR1402900,SRR1408208,SRR1421177,SRR1439873,SRR1440986,SRR1453341,SRR1457482,SRR1464373,SRR1468514,SRR1471943,SRR1476571,SRR1487362,SRR1487685,SRR600361,SRR601500,SRR602314,SRR602…	92	3,0,4,1,2,1,2,2,5,3,5,0,0,1,5,3,10,0,1,0,2,1,2,2,4,1,0,0,0,1,2,5,5,1,3,6,1,1,1,6,6,2,5,4,1,6,2,1,0,4,1,0,1,1,1,3,1,1,2,2,0,5,0,7,2,2,0,0,0,4,2,2,2,4,3,5,4,2,1,3,5,2,2,3,1,6,4,0,2,0,2,0,2,3,2,3,1,2,1,3,0,0,0,0,14,2,0,2,4,0,5,2,4,7,4,5,0	100	5,0,7,9,0,4,2,4,3,3,2,0,0,4,5,1,6,1,2,0,3,2,3,7,0,1,1,1,8,1,4,4,2,2,2,3,3,6,2,5,6,1,5,4,1,9,4,2,0,1,6,1,1,1,1,3,4,3,1,3,6,3,2,8,5,1,1,0,0,4,1,0,3,5,0,5,7,4,3,3,0,4,2,1,3,12,8,1,0,2,5,0,3,6,2,3,3,5,5,3,0,3,2,6,4,1,0,1,6,1,9,4,3,4,4,4,0	116	0.137303	0
chr1	168114456	168114549	-	GPR161,	chr1	168114292	168114580	h38_mk_AluS	+	61	SRR1084842,SRR1102055,SRR1314163,SRR1315970,SRR1316940,SRR1317344,SRR1318163,SRR1320115,SRR1326179,SRR1328895,SRR1331579,SRR1337098,SRR1340508,SRR1342045,SRR1348159,SRR1348360,SRR1354446,SRR1356619,SRR1357478,SRR1360563,SRR1367943,SRR1368772,SRR1375571,SRR1386708,SRR1387264,SRR1390601,SRR1408208,SRR1413562,SRR1414897,SRR1416477,SRR1435020,SRR1435775,SRR1437538,SRR1439873,SRR1440986,SRR1444678,SRR…	101	2,3,1,9,4,4,8,2,1,2,7,4,4,1,4,4,15,1,2,0,5,0,11,2,3,3,5,4,3,1,2,2,2,2,0,2,2,6,1,4,5,1,0,5,7,2,4,3,2,2,1,2,1,3,1,1,3,0,1,8,1,2,2,3,3,1,0,4,3,1,3,4,7,0,0,4,3,5,1,2,4,4,0,8,2,3,3,0,4,1,7,1,0,4,0,9,8,1,4,8,0,0,1,0,6,3,3,0,3,2,9,2,2,8,8,6,1	90	1,1,0,6,3,0,2,1,1,5,2,1,3,0,4,3,7,0,0,0,5,1,6,1,0,3,1,3,4,4,4,3,0,2,2,2,1,4,1,1,4,0,1,4,1,1,7,2,2,1,0,3,0,0,0,2,0,0,0,8,0,3,3,1,2,1,2,1,1,1,1,1,4,0,1,1,1,2,0,2,3,2,0,2,2,4,5,1,3,0,5,0,1,6,2,5,2,0,3,1,0,1,0,0,6,2,0,1,5,3,2,2,2,3,9,6,2	103	0.960752	0
chr1	168114456	168114553	-	GPR161,	chr1	168114292	168114580	h38_mk_AluS	+	2	SRR1085495,SRR1421177,	101	2,3,1,9,4,4,8,2,1,2,7,4,4,1,4,4,15,1,2,0,5,0,11,2,3,3,5,4,3,1,2,2,2,2,0,2,2,6,1,4,5,1,0,5,7,2,4,3,2,2,1,2,1,3,1,1,3,0,1,8,1,2,2,3,3,1,0,4,3,1,3,4,7,0,0,4,3,5,1,2,4,4,0,8,2,3,3,0,4,1,7,1,0,4,0,9,8,1,4,8,0,0,1,0,6,3,3,0,3,2,9,2,2,8,8,6,1	2	0,0,0,0,1,0,0,0,0,0,0,0,0,0,0,0,0,0,0,0,0,0,0,0,0,0,0,0,0,0,0,0,0,0,0,0,0,0,0,0,0,0,0,0,0,0,0,0,0,0,0,0,0,0,0,1,0,0,0,0,0,0,0,0,0,0,0,0,0,0,0,0,0,0,0,0,0,0,0,0,0,0,0,0,0,0,0,0,0,0,0,0,0,0,0,0,0,0,0,0,0,0,0,0,0,0,0,0,0,0,0,0,0,0,0,0,0	107	0.788168	0
chr1	173462324	173462454	-	AL022310.1,AL645568.1,TNFSF4,	chr1	173462157	173462492	h38_mk_AluSz	+	31	SRR1421177,SRR1084842,SRR1085495,SRR1316940,SRR1326179,SRR1331579,SRR1341763,SRR1348360,SRR1357478,SRR1367943,SRR1368772,SRR1387264,SRR1390601,SRR1399779,SRR1416477,SRR1432123,SRR1435020,SRR1440986,SRR1471817,SRR1474553,SRR1485459,SRR1487194,SRR1487685,SRR1498550,SRR661973,SRR818210,SRR1402900,SRR1408208,SRR1453851,SRR1464373,SRR1471943,	77	1,0,2,5,2,2,1,0,1,1,1,0,1,0,4,0,1,0,0,0,0,1,5,1,4,1,1,1,0,0,2,5,0,0,1,7,3,1,0,1,3,2,1,2,2,3,3,1,1,1,3,4,0,3,1,5,3,0,1,6,1,0,1,0,2,2,0,0,2,0,3,0,1,0,2,3,1,0,1,2,4,0,1,3,4,3,1,0,4,1,0,1,0,0,1,1,1,2,0,0,2,2,0,0,4,0,0,0,0,7,0,6,0,1,0,3,1	112	5,3,2,6,4,7,5,0,1,6,1,5,5,5,7,7,2,5,1,2,7,1,28,4,8,1,5,3,1,3,5,4,4,2,3,8,8,5,3,5,11,3,2,6,7,4,4,3,2,3,4,2,1,4,10,4,3,2,6,7,4,8,1,8,5,4,0,5,5,3,5,5,4,1,3,9,8,4,1,4,5,2,6,4,4,2,8,0,6,7,5,3,1,5,5,5,7,2,2,9,0,1,0,7,11,3,3,4,11,5,11,6,3,3,7,10,1	112	0.965097	0
chr1	173806439	173806576	-	CENPL,	chr1	173806294	173806619	h38_mk_AluJo	+	1	SRR1331579,	12	0,0,0,0,0,0,0,0,0,1,0,0,0,0,1,0,1,0,0,0,0,0,1,0,0,0,0,0,0,0,0,0,0,0,0,0,0,0,0,0,0,0,0,0,0,0,0,1,0,0,0,0,0,0,0,0,0,0,0,0,0,0,0,1,0,0,1,0,0,0,0,0,0,0,0,0,0,0,0,0,0,0,1,0,0,0,0,0,0,0,0,0,0,0,0,1,0,0,0,1,0,0,0,0,0,0,0,3,0,0,0,0,0,0,2,0,0	12	1,0,0,0,0,0,0,1,0,0,0,1,0,0,1,0,2,0,0,1,0,0,0,0,0,0,0,0,0,0,0,0,0,0,0,1,0,0,0,0,1,0,0,0,0,0,0,0,0,0,0,0,0,1,0,0,0,0,0,1,1,0,0,0,0,0,0,0,0,0,0,0,0,0,0,0,0,0,0,0,0,0,0,1,0,0,0,0,0,0,0,0,0,0,0,0,0,0,0,0,0,0,0,0,0,0,0,0,0,0,0,0,0,0,0,0,0	103	0.11097	0
chr1	178024404	178024753	-	AL359075.1,AL359075.2,	chr1	178024645	178024799	h38_mk_AluJb	+	2	SRR1474777,SRR1474553,	67	3,13,0,7,5,2,2,2,2,6,0,0,6,2,4,0,0,3,3,0,0,7,3,0,5,1,3,0,4,2,1,2,0,2,0,0,1,0,0,3,0,6,0,6,0,0,0,0,2,8,16,0,0,3,0,0,3,0,2,1,3,0,1,0,0,1,0,2,0,2,2,0,7,0,0,3,6,6,2,2,3,5,0,1,2,6,4,0,3,0,0,0,5,0,2,4,4,0,0,6,0,0,0,0,6,4,0,0,4,17,7,0,0,8,4,9,0	2	0,0,0,0,0,0,0,0,0,0,0,0,0,0,0,0,0,0,0,0,0,0,0,0,0,0,0,0,0,0,0,0,0,0,0,0,0,0,0,0,0,0,0,0,0,0,0,0,0,0,0,0,0,0,0,0,0,0,0,0,0,0,0,0,0,0,0,0,0,0,0,0,0,0,0,0,0,0,0,0,1,1,0,0,0,0,0,0,0,0,0,0,0,0,0,0,0,0,0,0,0,0,0,0,0,0,0,0,0,0,0,0,0,0,0,0,0	-1	.	.
chr1	179877239	179877373	-	TOR1AIP2,	chr1	179877249	179877576	h38_mk_AluJ	+	104	SRR1072367,SRR1084649,SRR1084842,SRR1085495,SRR1099499,SRR1102055,SRR1314163,SRR1315970,SRR1316940,SRR1317344,SRR1318163,SRR1320115,SRR1320963,SRR1326179,SRR1328895,SRR1331579,SRR1333741,SRR1335446,SRR1337098,SRR1337412,SRR1340508,SRR1341365,SRR1341763,SRR1342045,SRR1348159,SRR1348360,SRR1354446,SRR1356444,SRR1356619,SRR1357478,SRR1360128,SRR1360563,SRR1361567,SRR1367943,SRR1368772,SRR1375571,SRR…	113	4,3,5,28,8,8,8,4,5,9,20,7,11,10,13,8,19,7,3,2,14,7,32,3,10,10,14,8,11,5,7,3,6,9,3,9,11,10,2,5,15,3,14,7,5,13,10,2,5,4,5,4,2,7,10,10,8,7,12,10,4,0,1,19,4,3,9,4,8,0,15,1,25,8,5,18,15,2,4,11,5,11,2,17,13,3,10,2,10,5,11,6,6,14,4,10,21,3,10,7,8,8,5,1,12,15,7,27,12,36,37,16,0,20,13,23,0	115	6,0,7,17,5,8,11,3,9,5,10,7,3,7,11,17,22,4,2,5,10,4,31,5,13,7,13,5,10,7,7,7,6,6,3,12,7,17,1,12,10,7,4,10,3,7,9,7,7,9,5,6,2,1,8,10,7,2,8,6,4,1,3,11,7,1,9,5,3,2,14,1,15,7,4,10,10,1,4,5,6,9,3,13,15,9,9,1,15,5,18,1,3,9,12,8,21,3,6,11,2,7,5,0,13,14,2,7,6,20,12,10,1,20,18,25,1	117	0.95926	1
chr1	193027875	193027955	-	UCHL5,	chr1	193027831	193027992	h38_mk_AluJb	+	26	SRR1314163,SRR1315970,SRR1320963,SRR1335446,SRR1337412,SRR1340508,SRR1342045,SRR1356444,SRR1357478,SRR1368772,SRR1386708,SRR1399779,SRR1402900,SRR1408208,SRR1414897,SRR1418127,SRR1447693,SRR1454803,SRR1455925,SRR1457482,SRR1457503,SRR1487362,SRR613627,SRR657635,SRR662233,SRR818210,	113	3,0,9,32,10,22,19,10,14,2,25,14,10,5,27,25,10,14,2,1,12,8,99,7,22,16,29,7,25,10,15,18,11,23,7,19,19,20,0,21,24,12,11,25,9,25,24,7,3,10,1,9,1,9,5,15,24,3,10,16,15,15,9,22,21,8,4,8,6,2,25,13,45,11,2,18,35,9,2,18,21,15,5,17,31,14,3,1,5,5,23,0,7,22,4,19,34,4,5,17,0,10,12,19,21,15,5,7,16,46,45,22,1,18,23,37,3	112	4,3,7,25,7,14,20,7,12,4,25,6,12,5,24,17,11,12,4,0,22,4,75,14,9,14,21,11,25,17,8,9,10,15,4,14,17,16,5,20,18,13,5,18,11,15,22,5,4,6,1,9,3,8,6,11,25,3,5,14,14,17,1,27,8,3,1,8,10,9,22,5,43,9,3,17,27,8,7,14,8,19,0,24,30,12,4,0,2,2,19,0,13,21,17,17,31,4,3,11,0,7,7,11,24,32,6,7,23,47,27,28,1,18,27,38,4	117	0	1
chr1	200371046	200371165	-	LINC00862,	chr1	200370882	200371188	h38_mk_AluJ	+	5	SRR1072367,SRR1328895,SRR1337412,SRR1415234,SRR1433796,	31	2,5,2,0,0,0,0,0,0,0,0,0,0,0,0,1,0,2,1,0,0,1,0,1,0,1,0,0,0,0,1,0,0,0,0,0,0,1,0,1,0,1,0,0,0,0,0,0,0,0,3,0,0,0,0,0,0,1,0,1,0,0,0,3,0,0,0,0,0,0,0,0,1,0,0,0,1,0,0,0,0,0,0,1,0,0,0,1,2,0,2,0,1,0,0,2,0,0,1,0,0,1,1,0,2,0,0,0,0,0,0,0,0,0,3,0,1	33	3,3,0,0,1,1,0,0,0,4,0,0,0,0,0,5,2,3,0,1,0,2,0,0,0,2,0,1,1,0,0,0,0,0,0,0,0,0,0,1,1,1,0,1,0,0,0,0,0,0,4,0,0,2,0,0,1,1,0,0,0,0,0,0,1,0,0,0,0,1,1,0,0,0,0,0,1,1,2,0,0,0,0,0,0,0,0,0,0,0,0,0,1,0,0,1,0,1,0,0,0,0,1,0,0,0,1,0,0,4,0,0,0,0,0,0,0	-1	.	.
chr1	200690309	200690430	+	AL445483.1,	chr1	200690275	200690596	h38_mk_AluSx	-	60	SRR1314163,SRR1318163,SRR1320115,SRR1320963,SRR1326179,SRR1336548,SRR1337412,SRR1340508,SRR1341763,SRR1354446,SRR1356444,SRR1356619,SRR1357478,SRR1360563,SRR1361567,SRR1375571,SRR1381673,SRR1386708,SRR1387264,SRR1387809,SRR1402900,SRR1408368,SRR1413562,SRR1414897,SRR1416477,SRR1416754,SRR1418127,SRR1418837,SRR1421177,SRR1432123,SRR1433796,SRR1435020,SRR1435293,SRR1437538,SRR1442571,SRR1444622,SRR…	86	0,0,0,0,0,1,3,4,2,0,1,2,3,2,9,0,1,3,0,3,0,1,12,2,2,0,1,0,1,4,2,3,0,7,3,2,4,3,4,3,5,11,1,0,1,4,0,3,2,3,1,2,4,1,5,1,4,1,2,6,8,0,4,1,0,4,4,2,1,2,4,4,0,0,6,0,4,1,4,1,0,3,3,0,4,1,3,4,8,2,1,0,0,3,4,1,1,3,6,1,0,1,0,8,7,0,1,0,1,3,0,1,0,4,0,3,0	89	3,3,3,0,1,1,1,6,3,1,2,3,3,4,41,0,0,1,0,1,0,5,27,0,4,0,1,0,1,10,2,14,4,9,2,0,0,3,3,4,10,6,3,0,1,6,0,13,4,2,0,11,3,5,9,3,3,5,0,2,7,0,3,0,0,2,6,1,2,2,3,3,1,0,5,4,2,1,5,3,2,3,9,3,13,6,1,1,18,2,0,0,2,7,0,1,4,3,3,2,0,0,2,2,11,1,0,2,1,5,0,1,0,2,0,3,0	-1	.	.
chr1	201467486	201467583	-	PHLDA3,	chr1	201467319	201467645	h38_mk_AluSx1	+	14	SRR1320963,SRR1326179,SRR1368772,SRR1386708,SRR1399779,SRR1402900,SRR1413562,SRR1435020,SRR1454803,SRR1455925,SRR600361,SRR602704,SRR604262,SRR607337,	116	8,1,13,11,6,6,3,13,8,15,4,10,5,10,14,6,4,14,2,4,5,16,33,10,9,2,9,7,9,4,15,9,7,9,4,11,9,8,4,20,9,10,5,9,8,11,13,5,9,9,8,3,2,8,6,4,11,24,7,9,7,6,13,17,11,7,6,4,7,6,13,15,15,4,9,7,13,8,6,9,7,14,13,8,28,4,5,4,2,2,8,2,11,8,2,10,10,4,3,11,4,7,0,15,15,6,2,13,9,26,5,3,6,16,14,6,3	115	9,2,11,8,7,1,2,8,4,5,8,5,6,4,10,5,10,2,3,2,7,7,15,10,9,7,10,4,9,3,6,13,7,4,4,3,13,2,2,8,2,19,5,8,19,7,4,4,11,7,6,4,1,9,3,6,5,16,6,5,3,4,6,15,7,5,2,7,6,6,9,15,11,5,5,4,5,12,9,6,9,6,4,5,12,2,4,2,2,5,6,0,4,3,8,7,12,5,7,10,0,1,4,10,21,2,1,2,7,9,6,8,3,7,12,12,1	117	0.054472	1
chr1	205558167	205558301	-	MFSD4A,	chr1	205558118	205558338	h38_mk_AluJo	+	2	SRR1439873,SRR818210,	44	0,0,0,4,1,0,0,1,1,1,1,0,0,0,9,1,0,2,0,0,0,1,4,1,0,0,0,0,2,1,0,0,3,0,0,2,0,1,0,0,0,1,0,0,2,4,3,0,0,1,0,2,0,0,4,0,0,0,0,2,1,0,0,8,2,0,0,0,1,2,0,0,2,0,0,2,0,2,1,0,0,0,0,1,0,0,0,0,0,0,0,0,0,0,0,0,4,1,0,0,0,0,0,0,1,0,2,0,0,0,13,3,0,4,2,7,0	26	0,0,0,0,0,0,2,0,0,0,0,0,0,0,0,0,0,7,0,0,0,0,14,0,2,0,1,0,0,0,3,0,0,0,0,5,0,0,0,0,2,0,3,0,0,0,0,0,0,6,0,0,0,0,0,0,0,0,0,0,8,0,0,8,0,0,0,0,2,2,0,0,0,0,0,0,0,0,0,0,0,3,3,5,0,0,0,0,0,0,5,2,0,6,0,7,0,0,0,0,0,0,10,0,0,0,1,0,0,1,0,0,0,8,0,11,0	-1	.	.
chr1	205558451	205558550	-	MFSD4A,	chr1	205558500	205558571	h38_mk_AluJo	+	5	SRR1439873,SRR1474777,SRR1485459,SRR602516,SRR818210,	28	0,0,0,0,0,0,2,0,0,0,0,0,0,0,0,0,0,7,0,0,0,0,14,0,2,0,1,0,0,0,3,0,0,0,0,5,0,0,0,0,2,0,3,0,0,2,0,0,0,6,0,0,0,0,0,0,0,0,0,0,8,0,0,8,0,0,0,0,2,2,0,0,0,0,0,0,0,0,0,0,0,3,3,5,0,0,0,0,0,0,5,2,0,6,0,7,0,0,0,0,0,0,10,0,0,0,1,0,0,1,0,0,0,8,2,11,0	27	0,0,0,0,0,0,0,1,0,0,3,0,0,4,6,0,0,0,0,0,2,0,0,0,0,0,0,0,0,2,1,0,0,3,3,0,0,0,0,0,0,2,0,0,1,0,3,0,0,0,0,0,0,0,0,0,0,0,0,4,1,0,1,8,0,0,0,0,0,0,0,0,7,0,0,0,3,0,2,0,0,2,0,3,0,0,0,0,0,0,0,0,0,0,0,5,7,0,0,0,0,0,0,0,1,1,0,0,0,0,5,0,0,0,0,9,0	-1	.	.
chr1	207340391	207340508	+	CD55,	chr1	207340344	207340676	h38_mk_AluJ	-	100	SRR1072367,SRR1077405,SRR1084649,SRR1084842,SRR1085495,SRR1099499,SRR1102055,SRR1314163,SRR1315970,SRR1316940,SRR1317344,SRR1318163,SRR1320115,SRR1320963,SRR1326179,SRR1328895,SRR1331579,SRR1333741,SRR1335446,SRR1336548,SRR1337098,SRR1337412,SRR1340508,SRR1341365,SRR1341763,SRR1342045,SRR1348159,SRR1348360,SRR1354446,SRR1356444,SRR1356619,SRR1357478,SRR1360128,SRR1360563,SRR1361567,SRR1367943,SRR…	116	63,13,9,9,12,20,38,9,10,28,4,6,21,5,21,7,16,9,20,9,10,10,51,16,13,15,11,11,11,11,11,13,7,8,7,6,12,8,5,26,20,19,2,15,18,3,13,7,21,5,21,16,2,3,4,8,10,89,9,9,7,5,7,11,8,4,4,6,17,17,20,23,13,11,3,5,12,12,21,7,5,7,8,11,22,33,14,5,75,3,8,7,12,7,12,20,9,11,7,12,0,31,13,42,12,9,3,15,22,9,20,14,8,19,52,6,22	106	18,5,1,2,3,5,16,7,3,4,3,2,2,1,10,2,7,4,2,7,4,7,12,4,4,13,4,4,3,2,4,3,3,2,4,2,4,4,0,3,0,6,1,1,9,0,5,1,3,3,0,3,0,2,3,3,4,16,0,6,2,1,3,0,1,1,5,0,3,2,1,6,9,0,2,2,9,5,2,3,4,1,8,4,10,14,8,1,33,4,4,0,2,2,4,9,4,5,4,5,1,5,2,16,5,3,0,1,3,3,4,9,5,7,21,8,9	117	0.404784	1
chr1	209965893	209966013	+	SYT14,	chr1	209965865	209966176	h38_mk_AluSc	-	2	SRR1387264,SRR1439873,	21	0,0,0,0,0,0,0,0,0,0,1,0,0,0,1,0,0,1,0,0,0,0,0,1,0,0,0,0,0,0,0,0,0,0,0,0,0,0,1,0,2,2,0,0,0,0,1,0,0,0,0,0,0,0,0,0,0,0,1,0,1,0,0,1,0,0,0,0,0,0,1,0,3,0,0,1,1,0,0,0,0,0,1,0,0,0,0,0,0,0,1,0,0,1,3,0,0,0,0,0,0,1,0,0,0,0,0,0,0,0,0,1,0,0,0,0,0	15	0,0,1,0,0,0,0,0,0,0,0,0,0,0,0,0,0,0,0,0,0,0,1,0,0,0,3,0,0,0,0,0,0,1,0,0,0,0,0,0,2,3,0,0,0,0,0,0,0,1,0,0,0,0,0,0,0,0,0,0,1,0,0,1,0,0,0,0,0,0,0,0,1,0,0,0,1,0,0,0,0,0,0,0,0,0,0,0,0,0,0,0,0,0,0,1,1,1,0,0,0,0,0,0,0,0,0,0,0,0,0,0,0,0,2,0,0	-1	.	.
chr1	212854177	212854309	-	FLVCR1-AS1,	chr1	212854030	212854355	h38_mk_AluSp	+	1	SRR1077405,	1	0,2,0,0,0,0,0,0,0,0,0,0,0,0,0,0,0,0,0,0,0,0,0,0,0,0,0,0,0,0,0,0,0,0,0,0,0,0,0,0,0,0,0,0,0,0,0,0,0,0,0,0,0,0,0,0,0,0,0,0,0,0,0,0,0,0,0,0,0,0,0,0,0,0,0,0,0,0,0,0,0,0,0,0,0,0,0,0,0,0,0,0,0,0,0,0,0,0,0,0,0,0,0,0,0,0,0,0,0,0,0,0,0,0,0,0,0	32	1,1,0,6,0,0,2,0,1,0,0,0,0,0,2,0,3,0,0,0,0,0,2,1,0,0,0,0,0,0,0,0,0,0,1,0,0,0,0,0,2,0,0,2,0,0,1,0,0,1,0,1,2,0,0,2,3,0,0,0,0,0,0,0,1,0,0,0,0,0,0,0,3,0,1,0,4,0,0,0,0,0,0,0,0,0,0,0,1,1,2,0,0,0,1,0,2,0,0,0,0,0,0,0,0,0,0,0,0,4,1,0,0,1,3,2,0	-1	.	.
chr1	223141648	223141763	-	TLR5,	chr1	223141481	223141790	h38_mk_AluSx1	+	3	SRR1335446,SRR1342045,SRR599510,	34	0,0,0,0,0,0,1,0,0,0,1,0,0,0,1,0,0,0,3,0,0,2,0,0,1,3,2,0,1,0,0,0,0,0,0,1,0,0,0,0,2,2,0,0,0,0,1,0,0,0,0,1,0,0,0,1,1,0,0,1,0,1,0,0,0,0,0,0,0,0,0,0,0,0,0,1,0,0,0,0,0,0,0,1,0,0,1,0,1,0,0,1,0,1,1,0,2,0,1,0,0,0,1,0,0,0,0,14,0,0,1,5,0,0,4,1,1	36	1,0,1,1,1,0,1,0,0,0,0,0,0,0,0,0,0,0,6,0,0,0,0,0,1,2,0,0,0,0,1,0,1,0,0,0,0,0,0,0,1,2,0,0,1,0,0,1,0,0,1,0,0,0,0,1,0,0,0,0,0,0,0,1,1,0,0,0,1,0,0,0,0,0,0,0,1,0,0,0,2,0,0,1,0,1,1,0,4,0,1,2,0,0,2,0,2,0,1,3,0,0,4,0,0,1,0,0,0,0,3,1,0,0,2,0,0	60	0.814437	0
chr1	223818206	223818337	-	TP53BP2,	chr1	223818213	223818542	h38_mk_AluSc5	+	15	SRR1337098,SRR1342045,SRR1356444,SRR1367943,SRR1375571,SRR1387264,SRR1416754,SRR1418127,SRR1435020,SRR1439873,SRR1444678,SRR1453851,SRR1487685,SRR604456,SRR818210,	89	0,2,1,1,1,1,0,2,1,3,0,1,2,2,2,3,6,1,1,0,4,1,1,2,2,3,3,1,1,4,1,0,3,1,1,3,2,3,6,1,6,2,1,0,2,0,1,3,10,0,2,2,2,4,4,2,1,0,0,2,3,0,0,2,4,4,2,3,0,0,2,0,1,6,2,2,2,0,2,2,0,3,0,0,1,2,3,0,6,4,2,0,0,2,2,0,4,1,11,2,2,1,3,0,1,0,0,0,1,8,1,2,0,2,4,1,7	71	0,1,0,2,3,0,0,0,1,3,2,4,1,0,0,1,1,0,1,0,4,0,4,0,0,6,1,1,0,5,2,2,0,0,1,1,1,2,2,0,3,0,1,0,0,0,1,1,2,1,0,0,2,4,0,0,3,0,1,2,5,0,1,11,1,0,5,4,2,1,2,0,0,3,4,1,5,0,0,0,0,3,0,3,2,0,3,0,2,2,0,1,0,1,1,0,1,2,4,3,1,3,1,0,0,1,0,0,2,3,0,1,0,2,1,1,0	116	0.250066	0
chr1	223954477	223954667	-	GTF2IP20,	chr1	223954498	223954705	h38_mk_AluJb	+	87	SRR1084649,SRR1084842,SRR1085495,SRR1102055,SRR1314163,SRR1315970,SRR1316940,SRR1317344,SRR1318163,SRR1320115,SRR1326179,SRR1328895,SRR1331579,SRR1335446,SRR1337098,SRR1337412,SRR1340508,SRR1341365,SRR1348159,SRR1348360,SRR1356444,SRR1356619,SRR1357478,SRR1360563,SRR1375571,SRR1381673,SRR1386708,SRR1387264,SRR1387809,SRR1390601,SRR1399779,SRR1402900,SRR1408208,SRR1408368,SRR1413562,SRR1414897,SRR…	99	0,1,2,2,1,0,5,2,6,12,2,2,3,0,3,2,5,1,1,0,1,2,7,4,0,2,4,3,0,7,2,1,0,1,0,0,0,4,4,5,1,2,0,1,4,3,2,3,4,2,2,2,1,5,5,5,4,4,5,3,2,0,3,3,3,4,0,2,2,1,5,2,3,4,2,1,2,6,1,1,3,7,1,2,2,1,4,4,12,1,7,1,2,0,3,3,1,3,2,4,0,5,5,0,2,6,0,7,3,2,2,2,0,3,5,2,7	117	15,1,16,21,13,16,13,9,16,23,10,15,7,10,22,14,26,8,6,4,10,16,21,11,10,3,18,8,12,9,13,17,4,11,3,7,3,6,8,21,10,18,11,10,18,19,13,11,17,8,13,8,8,12,11,8,14,4,18,10,3,4,16,15,25,11,11,1,14,14,12,6,22,11,4,20,23,18,1,15,11,17,10,15,14,14,21,8,26,9,15,3,17,20,13,14,24,10,14,17,7,14,9,10,29,37,12,20,13,56,33,14,13,32,15,23,12	-1	.	.
chr1	224301691	224301771	-	NVL,	chr1	224301539	224301838	h38_mk_AluJb	+	58	SRR1084842,SRR1085495,SRR1102055,SRR1315970,SRR1317344,SRR1320115,SRR1320963,SRR1326179,SRR1328895,SRR1331579,SRR1337098,SRR1340508,SRR1341365,SRR1341763,SRR1342045,SRR1348159,SRR1348360,SRR1356444,SRR1357478,SRR1360563,SRR1386708,SRR1387809,SRR1389979,SRR1390601,SRR1402900,SRR1408208,SRR1413562,SRR1414897,SRR1415234,SRR1416477,SRR1416754,SRR1418127,SRR1418837,SRR1432123,SRR1440986,SRR1442571,SRR…	98	7,0,1,4,3,2,8,2,6,5,2,1,3,3,10,4,4,0,2,0,4,0,10,6,3,2,5,1,5,2,8,5,3,7,2,1,0,0,1,8,0,5,2,3,3,1,5,0,2,2,3,7,3,2,6,1,7,1,2,1,0,2,0,2,13,2,3,0,3,5,3,1,2,3,0,3,5,2,0,7,4,3,0,1,5,4,4,2,1,3,2,2,2,4,3,3,8,2,0,3,0,11,2,0,10,10,0,7,6,8,4,2,2,5,0,12,1	88	0,0,3,3,1,0,4,1,1,1,4,0,1,3,3,2,6,0,1,0,1,1,11,1,3,1,4,2,0,1,1,5,0,4,0,0,0,0,0,4,1,2,1,1,0,2,3,1,1,5,4,1,2,1,1,0,2,0,3,3,0,1,1,0,7,1,4,2,4,0,3,0,3,2,1,3,1,1,0,2,0,3,1,1,4,1,0,1,3,0,0,1,3,1,2,1,6,1,3,1,2,3,0,0,4,9,0,1,1,1,4,1,0,4,2,8,1	117	0.355033	1
chr1	225600208	225600362	-	ENAH,	chr1	225600243	225600402	h38_mk_AluJb	+	1	SRR1375571,	104	4,2,1,1,3,4,0,1,1,1,4,1,2,2,2,3,4,3,2,2,3,2,5,2,3,5,3,3,0,0,2,0,3,1,2,5,1,5,0,0,5,0,3,3,2,0,1,3,4,3,4,1,3,1,3,1,2,4,3,1,6,2,2,5,4,7,4,3,4,3,4,0,3,1,4,5,5,1,4,2,2,4,4,3,1,0,4,2,9,3,6,1,3,3,3,1,1,2,8,5,2,2,2,0,1,4,0,7,1,3,1,3,1,1,2,3,0	1	0,0,0,0,0,0,0,0,0,0,0,0,0,0,0,0,0,0,0,0,0,0,0,0,0,0,0,0,0,0,0,0,0,0,0,0,0,3,0,0,0,0,0,0,0,0,0,0,0,0,0,0,0,0,0,0,0,0,0,0,0,0,0,0,0,0,0,0,0,0,0,0,0,0,0,0,0,0,0,0,0,0,0,0,0,0,0,0,0,0,0,0,0,0,0,0,0,0,0,0,0,0,0,0,0,0,0,0,0,0,0,0,0,0,0,0,0	117	0.194183	1
chr1	225786862	225786985	+	SRP9,	chr1	225786836	225787142	h38_mk_AluJo	-	117	SRR1072367,SRR1077405,SRR1084649,SRR1084842,SRR1085495,SRR1099499,SRR1102055,SRR1314163,SRR1315970,SRR1316940,SRR1317344,SRR1318163,SRR1320115,SRR1320963,SRR1326179,SRR1328895,SRR1331579,SRR1333741,SRR1335446,SRR1336548,SRR1337098,SRR1337412,SRR1340508,SRR1341365,SRR1341763,SRR1342045,SRR1348159,SRR1348360,SRR1354446,SRR1356444,SRR1356619,SRR1357478,SRR1360128,SRR1360563,SRR1361567,SRR1367943,SRR…	117	93,56,51,102,57,80,80,47,44,98,80,64,70,78,141,55,103,101,56,19,80,80,255,75,109,82,96,47,51,83,128,42,70,79,77,66,91,66,36,70,160,161,66,84,32,156,74,106,70,79,89,78,54,66,112,104,80,29,64,78,214,41,27,104,74,76,91,52,87,57,91,47,55,72,92,86,202,33,115,56,46,112,83,106,112,138,204,31,157,73,76,27,49,103,92,65,87,61,108,119,8,103,80,24,153,173,97,95,64,224,99,118,43,120,105,93,72	117	120,56,77,105,56,95,98,60,53,135,59,65,97,75,151,60,129,114,83,38,63,78,244,46,118,86,95,56,52,74,148,39,77,84,72,76,130,71,43,81,162,135,77,68,53,163,64,122,94,72,72,78,38,79,111,118,100,36,51,102,195,49,51,73,110,56,110,76,92,51,100,55,59,86,113,86,195,46,116,64,53,97,80,107,94,146,194,38,146,73,84,24,63,82,97,73,70,140,101,122,6,117,56,27,145,208,96,103,66,347,98,84,47,115,130,68,96	117	0.316702	1
chr1	226909702	226909794	+	COQ8A,PSEN2,	chr1	226909507	226909826	h38_mk_AluJ	-	31	SRR1084649,SRR1316940,SRR1317344,SRR1326179,SRR1328895,SRR1333741,SRR1337098,SRR1340508,SRR1341763,SRR1356444,SRR1357478,SRR1399779,SRR1408208,SRR1414897,SRR1416477,SRR1418127,SRR1421177,SRR1432123,SRR1435020,SRR1439873,SRR1440986,SRR1444678,SRR1454803,SRR1474553,SRR604262,SRR661349,SRR818210,SRR1085495,SRR1386708,SRR1455925,SRR602516,	99	1,3,4,5,8,3,1,2,6,6,2,1,3,8,4,2,1,3,0,4,7,4,8,0,5,1,6,3,5,2,1,12,3,1,1,4,2,0,2,8,0,2,1,1,7,6,7,1,0,6,3,3,4,1,0,1,7,1,4,2,0,1,0,6,5,8,1,4,2,0,1,4,3,1,1,4,2,3,0,2,2,4,2,9,2,0,0,0,0,5,8,3,4,2,4,8,6,3,0,2,0,3,2,15,1,8,1,1,5,2,5,0,1,10,3,4,0	62	0,0,1,0,4,0,2,0,1,2,2,0,0,0,3,1,1,1,0,1,1,0,5,0,3,3,1,2,2,3,1,3,0,0,0,2,0,0,0,5,3,0,3,0,5,1,4,0,0,1,0,1,0,4,0,2,2,1,1,3,1,1,0,1,3,3,0,3,0,1,1,3,4,1,1,0,0,0,0,0,4,0,0,1,0,1,0,0,0,0,1,0,0,0,0,4,0,3,0,2,0,0,1,0,3,0,0,0,2,0,3,1,0,1,0,3,0	-1	.	.
chr1	226910589	226910757	+	COQ8A,PSEN2,	chr1	226910611	226910740	h38_mk_AluSx	-	14	SRR1317344,SRR1326179,SRR1340508,SRR1357478,SRR1414897,SRR1418127,SRR1432123,SRR1435020,SRR1454803,SRR604262,SRR661349,SRR662233,SRR818210,SRR1085495,	62	0,0,1,0,4,0,2,0,1,2,2,0,0,0,3,1,1,1,0,1,1,0,5,0,3,3,1,2,2,3,1,3,0,0,0,2,0,0,0,5,3,0,3,0,5,1,4,0,0,1,0,1,0,4,0,2,2,1,1,3,1,1,0,1,3,3,0,3,0,1,1,3,4,1,1,0,0,0,0,0,4,0,0,1,0,1,0,0,0,0,1,0,0,0,0,4,0,3,0,2,0,0,1,0,3,0,0,0,2,0,3,1,0,1,0,3,0	63	0,0,2,4,4,2,0,0,1,0,4,2,0,1,2,1,0,1,0,0,2,1,5,1,3,1,5,1,0,1,1,4,0,0,0,1,0,1,0,2,0,3,0,0,3,0,4,0,0,2,0,1,0,5,2,0,4,0,4,2,1,0,3,0,3,1,0,1,0,2,0,7,1,0,0,1,1,1,0,2,0,0,2,1,0,1,0,0,0,0,2,0,0,0,0,0,1,1,0,2,0,2,0,0,0,3,2,0,3,0,4,1,1,0,2,2,0	-1	.	.
chr1	226917527	226917660	+	COQ8A,PSEN2,	chr1	226917489	226917640	h38_mk_AluSq2	-	30	SRR1084649,SRR1084842,SRR1317344,SRR1318163,SRR1320963,SRR1326179,SRR1337098,SRR1340508,SRR1341763,SRR1348159,SRR1357478,SRR1386708,SRR1399779,SRR1408208,SRR1414897,SRR1418127,SRR1432123,SRR1434526,SRR1435020,SRR1440986,SRR1454803,SRR1476571,SRR595926,SRR604262,SRR607337,SRR613627,SRR661349,SRR662233,SRR818033,SRR1085495,	60	0,0,2,4,4,1,0,0,1,0,3,1,0,1,2,1,0,1,0,0,2,0,5,1,3,1,5,1,0,1,1,4,0,0,0,1,0,1,0,2,0,3,0,0,3,0,4,0,0,2,0,1,0,5,2,0,4,0,4,2,1,0,3,0,3,1,0,1,0,2,0,7,1,0,0,1,0,1,0,1,0,0,2,1,0,1,0,0,0,0,2,0,0,0,0,0,1,1,0,1,0,2,0,0,0,3,0,0,3,0,4,1,1,0,2,2,0	88	0,2,9,6,5,7,10,1,3,5,6,3,0,7,5,2,3,1,0,0,3,4,13,3,4,0,4,8,1,0,0,13,0,0,1,0,0,3,2,3,0,0,0,3,6,0,7,4,1,2,0,4,5,5,0,0,9,1,3,5,1,6,1,4,7,3,0,7,2,0,0,5,7,0,1,6,3,3,0,1,9,2,4,8,4,0,0,0,2,3,7,0,4,4,6,8,3,3,0,5,0,7,3,14,4,10,1,4,5,1,9,1,2,8,2,1,1	-1	.	.
chr1	226917552	226917660	+	COQ8A,	chr1	226917489	226917640	h38_mk_AluSq2	-	1	SRR1099499,	5	0,0,0,0,0,1,0,0,0,0,1,0,0,0,0,0,0,0,0,0,0,0,0,0,0,0,0,0,0,0,0,0,0,0,1,0,0,0,0,0,0,0,0,0,0,0,0,0,0,0,0,0,0,0,0,0,0,0,0,0,0,0,0,0,0,0,0,0,0,0,0,0,0,0,0,0,1,0,0,1,0,0,0,0,0,0,0,0,0,0,0,0,0,0,0,0,0,0,0,0,0,0,0,0,0,0,0,0,0,0,0,0,0,0,0,0,0	88	0,2,9,6,5,7,10,1,3,5,6,3,0,7,5,2,3,1,0,0,3,4,13,3,4,0,4,8,1,0,0,13,0,0,1,0,0,3,2,3,0,0,0,3,6,0,7,4,1,2,0,4,5,5,0,0,9,1,3,5,1,6,1,4,7,3,0,7,2,0,0,5,7,0,1,6,3,3,0,1,9,2,4,8,4,0,0,0,2,3,7,0,4,4,6,8,3,3,0,5,0,7,3,14,4,10,1,4,5,1,9,1,2,8,2,1,1	-1	.	.
chr1	227582514	227582606	+	ZNF678,	chr1	227582322	227582638	h38_mk_AluJ	-	15	SRR1084842,SRR1317344,SRR1326179,SRR1333741,SRR1340508,SRR1341763,SRR1387264,SRR1416477,SRR1421177,SRR1447693,SRR1464373,SRR1471943,SRR1485459,SRR602516,SRR662534,	66	1,1,0,2,3,2,1,0,0,1,3,0,0,0,3,1,1,4,0,0,1,1,3,1,2,1,0,0,1,1,2,0,2,3,0,0,0,0,0,0,3,0,1,0,0,1,1,1,1,0,1,3,1,0,2,1,0,1,0,0,1,1,0,2,0,0,1,1,1,1,2,0,0,1,0,2,1,0,1,1,0,0,0,1,1,2,1,0,1,0,0,0,3,1,2,4,0,1,0,1,0,0,1,0,1,0,0,0,1,1,1,2,0,1,0,0,0	66	0,2,0,3,1,2,0,0,1,0,2,1,0,0,2,2,1,2,0,0,0,6,4,0,3,0,0,1,0,0,1,0,1,0,1,0,0,1,0,1,3,1,1,2,1,2,0,0,0,2,1,3,2,0,1,2,0,0,0,1,2,0,0,2,0,1,1,0,1,0,1,1,0,0,0,5,0,2,0,3,1,0,1,3,3,1,1,0,4,1,2,2,0,0,4,1,0,2,2,2,1,1,0,0,2,0,0,0,0,7,0,3,0,3,1,2,0	101	0.702722	0
chr1	228164654	228164984	-	IBA57-AS1,	chr1	228164862	228165165	h38_mk_AluJo	+	1	SRR1498550,	59	1,0,0,1,2,1,0,0,1,3,2,0,1,1,0,1,0,0,0,1,0,2,1,0,2,1,0,0,1,0,0,0,2,1,0,1,2,0,0,1,1,0,0,1,1,1,1,1,1,1,1,0,0,0,1,0,2,1,0,1,0,2,2,1,3,0,0,0,0,0,2,1,0,0,2,0,1,0,0,0,0,0,0,2,0,0,0,4,1,0,2,0,1,0,0,0,1,0,2,1,1,0,0,4,0,0,1,0,2,0,1,4,0,1,5,1,0	1	0,0,0,0,0,0,0,0,0,0,0,0,0,0,0,0,0,0,0,0,0,0,0,0,0,0,0,0,0,0,0,0,0,0,0,0,0,0,0,0,0,0,0,0,0,0,0,0,0,0,0,0,0,0,0,0,0,0,0,0,0,0,0,0,0,0,0,0,0,0,0,0,0,0,0,0,0,0,0,0,0,0,0,0,0,0,0,0,2,0,0,0,0,0,0,0,0,0,0,0,0,0,0,0,0,0,0,0,0,0,0,0,0,0,0,0,0	-1	.	.
chr1	235363014	235363128	+	TBCE,	chr1	235362956	235363167	h38_mk_AluJ	-	2	SRR1337098,SRR662534,	7	0,0,0,0,0,0,0,0,0,0,0,0,0,0,0,0,0,0,0,0,2,0,0,0,0,0,2,0,0,0,0,0,0,0,0,0,0,0,0,0,0,0,0,0,0,0,0,0,0,0,0,0,0,0,0,0,0,0,0,0,0,1,0,0,0,0,0,1,0,0,0,0,0,0,0,0,0,0,0,0,0,0,0,0,0,0,0,0,0,0,1,0,0,0,0,0,0,0,0,0,0,0,0,0,0,0,0,0,0,1,0,1,0,0,0,0,0	67	0,0,1,3,0,2,2,1,4,0,2,0,1,3,1,0,0,2,0,2,2,3,5,2,0,0,0,4,2,0,5,0,0,1,0,0,3,1,1,0,2,0,0,0,0,2,4,0,0,2,7,1,1,2,3,2,3,0,0,0,4,2,0,2,4,0,0,2,1,0,0,0,3,1,0,4,7,2,0,4,3,3,1,8,2,0,0,0,0,0,0,0,0,2,3,9,0,2,2,3,0,1,0,0,0,1,1,5,3,0,4,2,0,3,11,4,0	-1	.	.
chr1	235496186	235496308	-	B3GALNT2,	chr1	235496020	235496335	h38_mk_AluSp	+	21	SRR1315970,SRR1318163,SRR1340508,SRR1341763,SRR1342045,SRR1375571,SRR1387264,SRR1389979,SRR1390601,SRR1439873,SRR1464373,SRR1468955,SRR1474553,SRR1474777,SRR1487194,SRR1498550,SRR602516,SRR602704,SRR657635,SRR814967,SRR818210,	76	0,0,0,2,1,0,0,0,2,0,4,1,1,0,2,0,2,0,0,2,2,0,5,0,2,4,1,3,0,0,2,1,1,1,0,0,0,2,0,3,2,1,2,2,1,1,1,1,2,1,1,1,0,0,1,1,1,0,0,5,5,2,1,3,1,3,2,0,4,0,1,0,1,0,0,4,5,3,0,1,4,5,1,6,5,3,0,1,4,0,1,0,0,6,0,2,5,1,3,0,3,1,0,0,8,2,0,0,1,0,1,1,0,8,5,5,1	52	0,0,0,1,0,0,7,0,3,0,3,5,0,0,0,1,0,1,1,0,0,0,5,0,1,1,1,0,1,0,1,0,2,0,0,0,0,4,0,0,2,2,2,4,0,0,1,0,1,1,0,0,0,0,0,0,1,0,2,0,0,1,1,1,2,0,0,0,1,0,0,1,1,1,2,3,2,1,0,0,3,1,0,0,3,0,2,0,2,1,0,0,0,2,0,2,2,0,1,0,0,0,0,0,3,0,0,0,0,0,2,0,0,6,1,1,0	107	0.483175	0
chr1	235872661	235873025	-	LYST,	chr1	235872640	235872941	h38_mk_AluSz	+	2	SRR1455925,SRR1487362,	43	2,0,0,3,3,0,0,0,0,0,4,0,1,4,0,0,0,0,0,0,0,0,3,0,3,1,0,1,1,0,0,0,0,0,2,0,2,0,0,2,1,0,0,0,0,0,2,0,0,0,0,2,1,2,0,1,0,0,2,4,0,2,0,1,3,0,0,0,0,3,0,0,3,0,0,2,3,0,0,0,0,2,0,0,0,11,4,0,0,0,3,0,4,3,3,0,0,0,2,3,0,0,1,3,0,5,0,0,0,0,0,2,0,1,0,0,0	21	0,0,0,0,1,1,0,0,0,0,0,0,0,0,0,0,0,0,0,0,0,0,4,2,0,1,1,0,0,0,0,0,0,1,0,0,0,0,0,0,0,0,0,0,0,2,0,0,0,1,0,0,0,1,0,0,0,0,0,1,0,0,0,0,1,0,0,2,0,1,0,0,1,0,0,0,0,0,0,0,0,0,0,0,4,6,0,0,0,0,0,0,0,0,0,0,0,0,0,1,0,0,0,0,0,0,0,0,1,1,0,0,0,0,0,0,1	95	0.207288	0
chr1	235872661	235873029	-	LYST,	chr1	235872640	235872941	h38_mk_AluSz	+	1	SRR595926,	43	2,0,0,3,3,0,0,0,0,0,4,0,1,4,0,0,0,0,0,0,0,0,3,0,3,1,0,1,1,0,0,0,0,0,2,0,2,0,0,2,1,0,0,0,0,0,2,0,0,0,0,2,1,2,0,1,0,0,2,4,0,2,0,1,3,0,0,0,0,3,0,0,3,0,0,2,3,0,0,0,0,2,0,0,0,11,4,0,0,0,3,0,4,3,3,0,0,0,2,3,0,0,1,3,0,5,0,0,0,0,0,2,0,1,0,0,0	23	0,0,0,0,0,0,0,0,1,0,1,0,1,0,0,1,0,0,0,0,0,0,0,0,0,0,0,0,0,0,1,0,0,0,1,0,0,0,0,0,1,0,0,0,0,0,1,0,0,0,0,0,0,0,0,2,0,0,0,0,0,1,0,0,0,0,0,0,0,1,0,0,0,0,0,0,0,1,0,2,1,0,0,1,0,2,0,0,0,0,2,0,0,1,1,0,0,0,0,0,0,0,0,0,3,0,0,0,1,0,1,0,0,0,0,2,0	96	0.222937	0
chr1	243059478	243059668	-	LINC01347,	chr1	243059499	243059705	h38_mk_AluJb	+	111	SRR1072367,SRR1084649,SRR1084842,SRR1085495,SRR1099499,SRR1102055,SRR1314163,SRR1315970,SRR1316940,SRR1317344,SRR1318163,SRR1320115,SRR1320963,SRR1326179,SRR1328895,SRR1331579,SRR1333741,SRR1335446,SRR1336548,SRR1337098,SRR1337412,SRR1340508,SRR1341365,SRR1341763,SRR1342045,SRR1348159,SRR1348360,SRR1354446,SRR1356444,SRR1356619,SRR1357478,SRR1360128,SRR1360563,SRR1361567,SRR1367943,SRR1375571,SRR…	117	28,6,13,33,12,25,40,16,20,9,28,23,5,30,33,21,30,6,29,3,32,15,30,22,18,11,31,10,20,19,32,9,7,31,18,14,4,9,14,29,13,22,8,18,36,25,15,5,23,16,21,19,16,16,28,26,50,8,21,13,7,6,8,14,39,24,5,6,32,30,17,13,36,17,12,20,70,16,4,31,10,21,15,23,22,24,37,5,25,17,19,12,20,27,18,23,30,18,28,33,2,29,20,15,44,63,42,63,26,88,48,46,12,61,45,33,47	116	12,0,5,13,9,15,18,1,5,11,5,15,2,9,17,15,19,4,3,3,7,11,18,10,7,5,15,5,9,9,14,11,6,10,4,4,1,7,5,6,6,25,3,17,8,5,10,4,8,7,10,6,9,11,8,15,15,8,15,11,2,4,4,9,12,6,4,5,10,12,14,2,10,2,7,5,37,7,2,6,9,16,7,10,13,14,12,3,7,7,11,2,11,8,10,5,15,5,10,8,5,12,14,15,11,17,7,5,13,32,37,26,3,20,8,14,11	-1	.	.
chr1	243060419	243060537	-	LINC01347,	chr1	243060286	243060573	h38_mk_AluJ4	+	3	SRR1498550,SRR600361,SRR604456,	116	12,0,5,13,9,15,18,1,5,11,5,15,2,9,17,15,19,4,3,3,7,11,18,10,7,5,15,5,9,9,14,11,6,10,4,4,1,7,5,6,6,25,3,17,8,5,10,4,8,7,10,6,9,11,8,15,15,8,15,11,2,4,4,9,12,6,4,5,10,12,14,2,10,2,7,5,37,7,2,6,9,16,7,10,13,14,12,3,7,7,11,2,11,8,10,5,15,5,10,8,5,12,14,15,11,17,7,5,13,32,37,26,3,20,8,14,11	37	0,0,1,0,0,0,2,1,2,0,1,0,0,0,1,0,0,0,1,0,2,1,0,1,0,1,0,0,0,0,1,0,0,0,0,0,0,0,0,0,0,2,0,0,0,0,1,0,0,0,0,0,0,1,0,0,2,2,1,0,0,0,0,0,1,0,0,0,1,3,0,0,1,0,0,1,0,0,0,0,0,0,0,2,0,0,2,0,3,0,1,0,2,1,1,0,0,0,1,1,0,0,0,0,0,0,0,4,0,2,2,1,0,0,0,1,0	-1	.	.
chr1	243067625	243067722	-	LINC01347,	chr1	243067467	243067771	h38_mk_AluJb	+	68	SRR1072367,SRR1084842,SRR1085495,SRR1099499,SRR1102055,SRR1314163,SRR1316940,SRR1317344,SRR1318163,SRR1326179,SRR1328895,SRR1331579,SRR1333741,SRR1335446,SRR1337098,SRR1340508,SRR1341365,SRR1348159,SRR1356444,SRR1356619,SRR1360563,SRR1361567,SRR1375571,SRR1381673,SRR1386708,SRR1387264,SRR1387809,SRR1390601,SRR1399779,SRR1413562,SRR1416754,SRR1418127,SRR1418837,SRR1432123,SRR1434526,SRR1439873,SRR…	111	7,2,3,14,6,8,8,6,2,7,4,6,2,4,14,10,9,3,5,2,7,4,10,5,3,1,8,6,4,5,11,3,3,7,5,4,2,4,4,7,4,14,2,7,5,2,5,1,10,3,7,0,3,11,5,6,8,1,7,3,2,1,1,4,7,9,4,2,5,8,5,1,8,4,1,11,10,3,0,5,5,8,3,10,9,11,13,0,8,4,4,1,5,10,5,2,8,2,5,3,0,10,3,0,10,12,7,1,14,17,27,5,0,17,3,8,6	116	13,3,13,20,6,12,19,39,5,33,15,10,4,2,29,18,25,11,6,12,10,12,21,10,7,7,32,12,18,18,20,6,7,23,7,7,3,7,12,20,7,22,6,13,25,10,13,8,10,15,20,14,4,12,5,4,19,5,15,10,6,8,2,10,16,10,4,3,16,10,15,14,13,8,1,14,32,9,0,9,20,9,9,46,25,20,22,4,21,9,10,2,8,25,7,6,14,7,13,50,4,17,16,1,15,18,18,18,35,40,67,11,2,35,52,30,9	-1	.	.
chr1	243069581	243069704	-	LINC01347,	chr1	243069414	243069727	h38_mk_AluJ	+	111	SRR1072367,SRR1077405,SRR1084649,SRR1084842,SRR1085495,SRR1099499,SRR1102055,SRR1314163,SRR1315970,SRR1316940,SRR1317344,SRR1318163,SRR1320115,SRR1320963,SRR1326179,SRR1328895,SRR1331579,SRR1333741,SRR1335446,SRR1336548,SRR1337098,SRR1337412,SRR1340508,SRR1341365,SRR1341763,SRR1342045,SRR1348159,SRR1348360,SRR1354446,SRR1356444,SRR1356619,SRR1357478,SRR1360128,SRR1360563,SRR1361567,SRR1367943,SRR…	116	13,3,13,20,6,12,19,39,5,33,15,10,4,2,29,18,25,11,6,12,10,12,21,10,7,7,32,12,18,18,20,6,7,23,7,7,3,7,12,20,7,22,6,13,25,10,13,8,10,15,20,14,4,12,5,4,19,5,15,10,6,8,2,10,16,10,4,3,16,10,15,14,13,8,1,14,32,9,0,9,20,9,9,46,25,20,22,4,21,9,10,2,8,25,7,6,14,7,13,50,4,17,16,1,15,18,18,18,35,40,67,11,2,35,52,30,9	117	13,4,12,20,3,10,17,31,5,23,10,15,4,7,23,20,19,5,13,11,12,6,12,10,4,10,38,16,29,9,17,5,4,14,3,9,3,8,6,19,10,18,9,7,26,14,13,7,11,19,25,11,5,15,14,9,46,9,15,13,3,4,1,8,12,7,6,6,10,11,13,11,15,15,3,15,27,10,1,22,18,14,5,34,28,15,11,9,19,12,13,8,6,32,19,15,11,10,10,48,1,19,7,22,17,26,18,9,25,57,89,19,2,35,53,33,23	-1	.	.
chr1	243092041	243092194	-	LINC01347,	chr1	243091906	243092226	h38_mk_AluYh3	+	19	SRR1326179,SRR1337412,SRR1348159,SRR1356444,SRR1356619,SRR1360563,SRR1387809,SRR1399779,SRR1415234,SRR1418127,SRR1454803,SRR1474553,SRR1485459,SRR1487194,SRR657754,SRR661349,SRR661973,SRR662534,SRR814967,	91	4,0,5,3,0,1,1,2,3,8,2,4,2,0,7,8,1,2,0,5,0,5,3,2,2,0,16,6,4,4,10,0,3,7,3,0,0,1,1,5,1,7,8,3,5,5,4,0,3,0,12,0,3,11,3,1,24,1,1,3,3,1,0,1,4,3,2,0,1,1,5,6,4,5,2,1,3,5,0,1,6,1,1,13,4,3,7,0,4,2,0,0,5,4,3,1,5,0,3,23,0,3,0,0,0,4,4,0,11,13,29,5,0,20,12,20,0	76	1,1,2,1,1,0,1,1,3,0,3,0,2,5,5,2,1,3,0,0,3,2,6,4,1,1,6,1,1,1,1,0,1,2,0,0,0,0,0,0,0,3,0,6,2,1,1,1,2,1,2,0,0,1,1,0,1,1,0,1,1,0,0,2,3,0,1,1,1,2,1,1,1,1,0,0,5,0,1,4,2,4,4,2,1,6,4,0,3,0,0,0,2,3,0,2,5,0,4,0,0,3,0,0,4,6,0,0,2,7,0,6,0,5,0,0,0	-1	.	.
chr1	247105993	247106151	+	C1orf229,	chr1	247105906	247106037	h38_mk_AluJo	-	27	SRR1085495,SRR1315970,SRR1320115,SRR1328895,SRR1337098,SRR1348159,SRR1360128,SRR1360563,SRR1367943,SRR1381673,SRR1387264,SRR1390601,SRR1399779,SRR1413562,SRR1414897,SRR1418127,SRR1435293,SRR1439873,SRR1455925,SRR1457482,SRR1457503,SRR1485459,SRR1487685,SRR600361,SRR602704,SRR661349,SRR814967,	109	2,2,4,5,2,5,6,1,6,2,4,1,2,4,7,2,1,4,1,2,1,2,13,4,9,1,8,4,9,2,5,2,4,7,0,7,5,3,3,3,1,4,2,6,5,8,7,2,4,2,1,1,2,4,2,2,1,2,4,3,6,8,1,6,6,1,1,1,5,1,4,4,8,4,4,1,1,3,2,2,4,2,3,3,3,3,2,1,7,2,5,0,5,2,2,4,5,1,3,3,0,3,0,0,6,1,0,0,11,4,3,8,3,5,16,10,0	111	0,3,5,8,1,4,11,2,12,8,4,4,7,4,6,5,3,5,2,0,7,3,13,1,12,2,5,5,10,1,9,5,7,7,5,8,8,4,9,9,5,2,5,8,7,2,9,4,6,7,0,5,6,8,9,4,5,1,5,8,7,3,1,12,8,3,3,4,10,5,7,1,7,9,7,8,12,5,3,4,5,8,4,9,8,5,3,5,7,4,12,0,6,5,2,5,12,4,4,7,0,3,6,0,11,11,3,15,9,11,10,10,6,15,12,7,4	-1	.	.
chr1	247393141	247393233	+	NLRP3,	chr1	247392937	247393265	h38_mk_AluJ4	-	2	SRR1084842,SRR1399779,	32	0,0,1,1,0,0,0,1,1,1,0,0,0,1,0,1,0,1,0,0,0,0,1,0,0,0,0,0,1,0,0,0,1,0,0,0,0,1,0,2,0,0,1,0,1,0,0,0,0,0,0,0,0,1,0,0,0,0,0,0,1,0,0,1,1,0,0,0,0,0,2,1,1,0,0,0,2,0,0,0,0,1,0,0,0,0,1,0,0,1,1,0,0,1,2,0,1,0,0,0,0,0,0,0,0,1,0,0,0,0,0,0,0,0,1,0,0	32	0,0,1,1,0,0,0,0,0,1,3,0,0,2,3,0,0,0,0,0,1,1,2,0,0,0,0,1,0,0,0,5,2,1,0,1,3,0,1,0,0,0,2,0,1,0,0,2,1,0,0,0,0,1,0,0,0,0,0,0,1,0,0,0,1,0,1,0,0,2,0,0,0,0,0,1,3,0,0,0,0,0,0,0,0,1,2,0,0,0,0,0,0,2,0,0,0,0,0,0,0,7,0,0,0,0,0,0,3,0,0,0,0,0,0,0,0	55	0.702381	0
chr10	5924751	5924801	+	FBXO18,	chr10	5924560	5924875	h38_mk_AluSx1	-	11	SRR1315970,SRR1360128,SRR1361567,SRR1386708,SRR1387264,SRR1435775,SRR1437538,SRR1453851,SRR1468514,SRR613627,SRR821602,	71	0,0,3,2,0,2,0,1,3,3,1,0,1,0,0,0,0,2,0,0,3,1,3,1,1,0,2,0,1,1,1,0,7,2,2,2,3,0,0,3,5,1,0,1,0,0,1,1,1,2,1,1,1,1,0,1,2,3,4,3,0,2,5,0,2,2,0,0,1,0,6,0,0,4,2,1,7,0,0,0,0,3,0,2,0,2,1,1,2,0,1,0,4,2,1,1,2,0,0,0,0,2,0,0,1,0,4,0,0,0,3,2,0,2,1,3,2	71	0,1,0,1,2,1,0,0,2,4,0,1,0,1,0,2,0,0,0,1,2,0,1,2,1,3,0,3,2,8,2,2,4,1,1,0,0,3,0,2,3,1,3,0,1,1,1,3,4,0,0,1,0,2,0,2,2,1,1,0,0,1,2,1,1,0,0,0,1,0,6,3,1,0,1,0,3,1,1,0,1,1,1,2,2,0,0,2,0,2,1,0,0,0,0,0,1,0,0,1,1,2,1,0,0,4,3,9,0,0,0,0,6,2,3,0,1	117	0.039655	1
chr10	7753952	7754069	-	KIN,	chr10	7754038	7754365	h38_mk_AluJo	+	25	SRR1072367,SRR1084649,SRR1084842,SRR1340508,SRR1357478,SRR1386708,SRR1408368,SRR1418127,SRR1435020,SRR1435293,SRR1442571,SRR1447693,SRR1453341,SRR1453851,SRR1455925,SRR1471943,SRR1485459,SRR595926,SRR601500,SRR602516,SRR604456,SRR662233,SRR662534,SRR818210,SRR821602,	81	5,0,4,3,0,0,6,0,1,1,0,0,2,1,0,1,0,3,2,0,1,0,3,1,1,1,1,3,2,1,0,1,0,4,1,1,0,3,0,6,0,0,0,2,3,1,0,1,2,1,1,4,1,1,2,0,2,1,1,2,1,2,1,1,0,2,0,0,2,2,1,0,7,3,2,2,1,0,0,3,3,0,2,2,1,1,0,2,2,2,4,0,1,2,0,2,4,2,1,4,0,0,0,0,1,0,1,0,1,1,2,1,0,4,3,1,1	51	3,5,4,3,1,1,0,2,0,0,0,0,0,0,2,0,0,0,0,0,0,1,4,0,0,0,0,1,1,0,0,5,2,0,0,3,0,0,0,1,0,2,0,0,0,0,0,1,0,0,3,0,0,1,0,0,1,0,0,1,2,0,0,0,4,1,0,0,1,2,2,3,2,1,1,0,2,0,0,1,0,0,0,1,0,5,0,0,1,0,1,0,0,2,1,1,0,1,1,0,0,2,0,0,0,0,0,0,0,3,2,11,0,1,1,1,4	63	0.856771	0
chr10	15102218	15102336	+	RPP38,	chr10	15102185	15102495	h38_mk_AluJb	-	106	SRR1072367,SRR1077405,SRR1084649,SRR1084842,SRR1085495,SRR1099499,SRR1102055,SRR1314163,SRR1315970,SRR1316940,SRR1317344,SRR1318163,SRR1320115,SRR1320963,SRR1326179,SRR1328895,SRR1331579,SRR1333741,SRR1335446,SRR1337098,SRR1337412,SRR1340508,SRR1341365,SRR1341763,SRR1342045,SRR1348159,SRR1348360,SRR1354446,SRR1356444,SRR1356619,SRR1357478,SRR1360128,SRR1360563,SRR1361567,SRR1367943,SRR1368772,SRR…	114	9,5,5,10,16,7,9,7,9,8,11,6,7,2,6,5,9,4,5,5,7,5,33,7,8,5,17,9,9,7,11,8,2,10,3,14,15,5,0,6,3,12,2,9,4,9,11,4,2,10,5,6,1,6,4,1,9,2,5,5,12,9,2,10,10,5,8,7,5,7,5,12,12,1,3,6,7,4,7,8,8,6,1,12,11,12,7,2,4,2,7,3,7,16,8,12,7,7,6,4,0,5,4,22,22,6,4,0,5,11,18,11,1,12,8,10,1	117	11,7,11,19,8,11,14,14,12,15,10,7,5,8,10,10,15,10,4,2,6,18,33,7,15,8,3,14,11,11,16,13,5,8,12,13,15,13,6,16,16,19,8,9,12,11,7,10,2,10,6,8,5,6,7,7,10,4,7,16,7,15,6,14,10,8,10,4,9,10,6,14,13,17,2,7,15,12,2,7,15,19,3,11,18,14,5,10,12,4,9,1,15,20,18,22,10,7,8,5,1,14,5,26,19,15,8,10,7,11,14,10,5,26,12,18,5	117	0.995421	1
chr10	26648951	26649048	+	FAM238B,	chr10	26648902	26649218	h38_mk_AluSz	-	1	SRR818210,	37	1,0,0,0,0,0,0,0,0,1,0,0,0,0,0,0,0,0,1,1,1,0,2,0,1,0,0,1,2,0,2,0,1,1,2,0,1,0,0,0,0,0,0,0,0,0,0,0,1,1,0,0,0,0,0,0,1,0,0,1,0,2,2,0,1,0,0,0,0,0,1,0,0,2,1,1,2,0,0,0,0,0,0,1,0,0,0,0,0,0,0,0,0,2,0,0,0,0,0,1,0,2,0,1,2,1,0,0,0,1,0,3,0,0,1,1,0	26	0,0,0,0,0,2,0,0,0,1,1,0,1,0,2,0,1,0,0,0,1,1,0,2,1,1,0,0,0,0,0,2,2,0,3,0,1,0,0,0,0,0,0,0,0,0,0,0,0,1,0,0,0,0,0,0,1,0,0,0,0,0,0,0,1,0,0,0,1,0,0,0,0,1,0,0,0,0,0,0,0,2,1,0,0,0,1,0,0,0,0,0,0,0,0,0,0,0,1,0,0,0,0,0,0,1,0,0,0,0,0,0,0,0,0,2,0	-1	.	.
chr10	35335928	35336076	-	AL117336.3,	chr10	35335919	35336121	h38_mk_AluJ	+	1	SRR814967,	14	1,0,0,0,0,0,0,0,0,0,1,0,0,0,0,0,0,0,0,0,0,0,2,0,0,0,0,0,0,0,0,0,1,0,0,0,0,0,0,0,0,0,0,1,0,0,0,0,0,1,0,0,0,0,0,0,1,0,0,0,0,0,0,0,0,0,0,0,0,0,0,0,0,0,0,0,0,0,0,0,1,0,0,0,0,0,0,0,1,0,0,0,0,1,0,2,3,0,0,0,0,0,0,0,0,0,2,0,0,0,0,0,0,1,0,0,0	16	0,0,3,0,4,0,0,0,0,0,0,0,1,0,0,0,0,0,0,0,0,0,2,0,1,1,0,0,0,0,0,0,0,1,2,0,0,0,0,0,0,1,1,0,0,0,0,0,0,0,0,0,0,0,0,0,0,0,0,0,6,0,0,0,0,0,0,0,0,0,0,0,0,0,0,2,0,0,0,0,0,0,0,4,0,0,0,0,0,0,0,0,0,0,0,1,1,0,0,0,0,0,0,0,0,0,0,0,0,0,0,0,0,3,0,0,0	-1	.	.
chr10	37873893	37874010	-	ZNF25,	chr10	37873744	37874038	h38_mk_AluJo	+	1	SRR1348360,	66	0,0,5,0,0,0,0,4,1,0,0,0,2,3,1,0,0,1,0,0,2,0,7,6,0,0,5,2,3,3,5,8,3,6,3,3,3,0,0,0,0,0,0,0,0,1,4,0,0,2,0,1,2,3,1,5,0,1,0,1,2,4,1,2,0,1,0,0,0,8,2,0,4,6,2,2,9,6,0,0,0,3,1,5,0,0,0,2,12,0,6,0,0,0,1,0,3,2,3,5,0,0,1,0,2,3,0,1,6,1,1,0,1,3,2,1,0	3	0,0,0,0,0,0,0,0,0,0,0,0,0,0,0,0,0,0,0,0,0,0,0,0,0,0,0,3,0,0,0,0,0,0,0,0,0,0,0,0,0,0,0,0,0,0,0,0,0,0,0,0,0,0,0,0,0,0,0,0,0,0,0,0,0,0,0,0,0,0,0,0,0,0,0,0,0,0,4,0,2,0,0,0,0,0,0,0,0,0,0,0,0,0,0,0,0,0,0,0,0,0,0,0,0,0,0,0,0,0,0,0,0,0,0,0,0	-1	.	.
chr10	37956838	37956908	-	ZNF25,	chr10	37956625	37956944	h38_mk_AluSp	+	2	SRR1315970,SRR1368772,	7	0,0,0,1,0,2,0,0,1,0,0,0,0,0,0,0,0,1,0,0,0,0,0,0,0,0,0,0,0,0,0,0,0,0,0,0,2,0,0,0,0,0,0,0,0,0,0,0,0,0,0,0,0,0,0,0,0,0,0,0,0,0,0,0,0,0,0,1,0,0,0,0,0,0,0,1,0,0,0,0,0,0,0,0,0,0,0,0,0,0,0,0,0,0,0,0,0,0,0,0,0,0,0,0,0,0,0,0,0,0,0,0,0,0,0,0,0	22	0,0,0,0,1,0,3,0,2,0,0,2,0,0,0,0,0,0,0,0,3,0,0,0,0,2,0,0,0,2,0,0,0,0,0,0,3,0,0,0,0,0,0,0,0,3,0,0,0,0,0,0,0,0,0,0,0,0,0,0,2,0,0,0,0,0,0,0,0,3,1,0,0,0,0,0,0,1,0,0,3,0,0,3,0,0,0,0,0,1,0,0,0,0,0,0,3,0,1,0,0,0,4,0,0,0,0,0,4,0,2,2,0,0,0,0,0	117	0.008424	1
chr10	38039413	38039492	+	ZNF33A,	chr10	38039205	38039532	h38_mk_AluJb	-	6	SRR1314163,SRR1340508,SRR1439873,SRR1447693,SRR1487685,SRR814967,	42	0,0,0,0,1,0,1,1,0,1,0,0,2,0,3,3,0,0,1,0,1,1,1,1,0,2,0,0,0,0,0,0,0,1,0,2,0,0,0,0,0,3,0,1,0,0,2,1,0,0,0,2,0,0,0,0,0,1,1,0,0,0,0,1,1,0,0,1,2,0,1,0,0,2,0,0,0,0,0,0,0,0,0,1,1,0,1,0,0,0,1,0,2,1,1,0,0,1,1,1,0,1,1,0,0,0,0,0,0,0,0,0,0,1,2,0,0	18	1,0,0,1,0,0,1,1,0,0,0,0,0,0,0,2,0,0,0,0,0,0,1,0,0,1,0,0,0,1,0,0,0,0,0,0,0,0,0,0,1,0,0,0,0,1,0,1,0,0,0,0,0,0,0,0,0,0,0,1,1,0,0,1,0,0,0,0,2,0,0,0,0,0,0,0,0,0,0,2,0,0,0,0,0,0,1,0,0,0,0,0,0,0,0,0,0,0,0,0,0,0,0,0,0,0,0,0,0,0,0,0,0,2,0,0,0	102	0.187156	0
chr10	38039413	38039571	+	ZNF33A,	chr10	38039205	38039532	h38_mk_AluJb	-	1	SRR1340508,	42	0,0,0,0,1,0,1,1,0,1,0,0,2,0,3,3,0,0,1,0,1,1,1,1,0,2,0,0,0,0,0,0,0,1,0,2,0,0,0,0,0,3,0,1,0,0,2,1,0,0,0,2,0,0,0,0,0,1,1,0,0,0,0,1,1,0,0,1,2,0,1,0,0,2,0,0,0,0,0,0,0,0,0,1,1,0,1,0,0,0,1,0,2,1,1,0,0,1,1,1,0,1,1,0,0,0,0,0,0,0,0,0,0,1,2,0,0	5	0,0,0,0,0,0,0,0,0,0,0,0,0,0,0,0,0,0,0,0,0,0,1,0,0,0,0,0,0,0,0,0,0,0,1,0,0,0,0,0,0,0,0,0,0,0,0,0,0,0,1,0,0,0,0,0,0,0,0,0,0,0,0,0,0,0,0,0,0,0,0,0,0,0,0,0,0,1,0,0,0,0,0,0,0,0,0,0,0,0,0,0,0,0,0,0,0,0,0,0,0,0,0,0,0,0,0,0,1,0,0,0,0,0,0,0,0	114	0.068252	0
chr10	38435130	38435253	+	AL133216.2,	chr10	38435107	38435420	h38_mk_AluJ	-	70	SRR1072367,SRR1077405,SRR1084649,SRR1084842,SRR1085495,SRR1099499,SRR1102055,SRR1314163,SRR1316940,SRR1317344,SRR1318163,SRR1326179,SRR1328895,SRR1331579,SRR1333741,SRR1337098,SRR1340508,SRR1341365,SRR1341763,SRR1356444,SRR1356619,SRR1361567,SRR1375571,SRR1381673,SRR1386708,SRR1387264,SRR1387809,SRR1390601,SRR1413562,SRR1414897,SRR1415234,SRR1416477,SRR1418127,SRR1418837,SRR1421177,SRR1432123,SRR…	116	20,6,9,28,14,14,20,34,8,29,11,15,5,10,41,38,30,9,7,10,13,20,20,10,12,9,67,21,29,28,38,10,13,25,11,9,4,8,5,29,17,47,14,17,40,26,15,8,17,22,39,14,3,25,18,19,43,16,17,11,3,8,4,13,15,14,12,6,13,27,6,28,13,11,5,8,42,6,3,23,25,10,7,60,37,34,23,3,21,8,8,6,8,48,9,10,22,10,6,57,5,11,11,0,33,69,19,16,29,73,82,23,10,84,64,59,16	101	8,2,8,4,3,5,3,9,1,4,2,3,2,3,2,5,8,1,1,0,3,4,5,3,3,2,5,0,1,5,6,0,1,0,2,1,1,4,2,4,2,5,0,8,3,2,1,1,3,1,5,6,2,5,3,2,5,1,0,5,0,0,0,1,2,2,1,0,4,6,1,1,2,4,1,2,8,2,0,3,3,6,1,6,8,6,4,0,5,1,6,1,5,4,3,1,4,0,3,3,0,4,2,0,2,2,5,0,6,20,7,5,2,6,1,1,5	-1	.	.
chr10	38437090	38437206	+	AL133216.2,	chr10	38437060	38437370	h38_mk_AluJb	-	70	SRR1072367,SRR1077405,SRR1084649,SRR1084842,SRR1085495,SRR1099499,SRR1102055,SRR1314163,SRR1316940,SRR1317344,SRR1318163,SRR1326179,SRR1328895,SRR1331579,SRR1333741,SRR1337098,SRR1340508,SRR1341365,SRR1341763,SRR1356444,SRR1356619,SRR1361567,SRR1375571,SRR1381673,SRR1386708,SRR1387264,SRR1387809,SRR1390601,SRR1413562,SRR1414897,SRR1415234,SRR1416477,SRR1418127,SRR1418837,SRR1421177,SRR1432123,SRR…	101	8,2,8,4,3,5,3,9,1,4,2,3,2,3,2,5,8,1,1,0,3,4,5,3,3,2,5,0,1,5,6,0,1,0,2,1,1,4,2,4,2,5,0,8,3,2,1,1,3,1,5,6,2,5,3,2,5,1,0,5,0,0,0,1,2,2,1,0,4,6,1,1,2,4,1,2,8,2,0,3,3,6,1,6,8,6,4,0,5,1,6,1,5,4,3,1,4,0,3,3,0,4,2,0,2,2,5,0,6,20,7,5,2,6,1,1,5	106	6,2,5,3,6,3,5,3,0,6,4,3,1,2,9,2,8,2,3,4,3,0,4,3,8,0,6,2,1,6,7,2,1,2,4,2,1,2,4,7,1,9,3,5,1,12,3,1,9,4,5,2,1,4,1,2,3,3,5,4,1,0,1,3,6,5,5,1,7,5,2,1,3,2,0,5,7,5,3,3,3,2,0,5,4,6,6,0,5,2,4,3,4,3,5,1,0,1,6,6,0,6,3,0,6,19,4,4,9,16,4,3,0,5,3,1,3	-1	.	.
chr10	38445417	38445607	+	AL133216.2,	chr10	38445377	38445586	h38_mk_AluJb	-	110	SRR1072367,SRR1084649,SRR1084842,SRR1085495,SRR1099499,SRR1102055,SRR1314163,SRR1315970,SRR1316940,SRR1317344,SRR1318163,SRR1320115,SRR1320963,SRR1326179,SRR1328895,SRR1331579,SRR1333741,SRR1335446,SRR1336548,SRR1337098,SRR1337412,SRR1340508,SRR1341365,SRR1341763,SRR1342045,SRR1348159,SRR1348360,SRR1354446,SRR1356444,SRR1356619,SRR1357478,SRR1360563,SRR1361567,SRR1367943,SRR1368772,SRR1375571,SRR…	117	16,2,10,17,14,18,19,8,16,8,12,15,9,8,18,13,34,11,14,3,6,13,26,7,11,5,14,14,12,8,15,12,1,8,5,8,5,5,6,14,14,20,12,9,23,7,10,8,14,6,11,9,7,8,15,5,20,8,21,8,4,1,9,11,17,17,8,3,14,17,15,6,17,9,3,17,33,22,1,12,13,14,11,14,9,18,17,4,18,7,20,5,13,18,14,17,20,6,17,25,1,16,10,10,19,25,14,19,23,61,25,15,9,21,21,26,13	115	28,13,16,46,31,62,20,26,21,26,23,28,10,28,40,25,61,22,20,7,26,16,41,22,26,7,41,14,33,30,57,9,8,22,14,13,4,9,9,21,10,35,7,33,32,38,25,10,21,15,26,25,11,29,41,18,38,22,35,14,5,6,7,29,30,27,21,7,26,45,17,14,34,16,9,32,79,29,0,44,17,48,13,24,38,47,40,9,41,7,21,7,18,52,25,36,34,19,37,49,8,31,23,0,52,52,39,55,63,131,62,48,18,45,24,61,36	-1	.	.
chr10	43647112	43647209	+	ZNF32-AS2,ZNF485,	chr10	43647052	43647383	h38_mk_AluJ4	-	19	SRR1320963,SRR1341763,SRR1360563,SRR1387809,SRR1415234,SRR1416477,SRR1418127,SRR1421177,SRR1440986,SRR1453341,SRR1464373,SRR607337,SRR657635,SRR661973,SRR662233,SRR1102055,SRR1360128,SRR1408208,SRR1474777,	42	0,1,0,1,0,1,1,0,0,1,0,0,0,1,1,0,0,1,0,0,1,1,0,0,2,0,0,0,0,0,0,0,1,1,0,0,0,0,0,0,0,1,0,0,1,0,2,0,0,0,1,2,1,1,0,1,0,0,0,0,1,0,1,0,1,0,0,0,2,2,0,0,0,0,0,1,0,0,0,0,0,1,0,0,0,0,2,0,0,0,1,0,0,2,0,1,0,0,0,1,0,0,1,0,1,0,1,2,0,7,1,0,0,1,1,1,0	72	1,0,0,0,0,0,3,0,0,0,1,0,1,2,0,1,0,0,1,0,0,0,6,2,1,1,2,1,3,0,1,1,3,4,0,2,0,1,1,3,2,4,2,0,0,1,3,0,1,0,2,3,0,2,1,4,3,0,0,0,1,0,2,2,3,2,0,0,2,1,0,1,4,0,1,1,3,2,1,1,0,3,1,1,1,3,0,1,0,0,5,3,1,0,2,0,1,1,0,1,0,0,0,0,3,5,3,0,2,4,2,8,0,4,2,0,1	-1	.	.
chr10	46002361	46002484	+	TIMM23,	chr10	46002180	46002478	h38_mk_AluJb	-	5	SRR1416754,SRR1468514,SRR1468955,SRR1476571,SRR1487362,	68	0,0,2,2,0,1,0,1,1,1,2,1,0,1,1,1,0,0,0,1,2,0,2,1,1,0,3,1,1,0,0,3,0,1,1,1,3,0,0,4,1,2,1,0,2,1,1,1,0,0,0,0,2,1,1,0,1,1,1,1,4,3,0,2,0,0,0,0,1,1,1,0,1,0,0,0,4,2,1,1,0,1,2,0,5,3,0,0,2,1,0,0,0,1,0,1,2,1,0,1,0,1,0,4,2,0,0,0,1,0,1,0,0,2,0,2,0	104	0,2,2,12,1,3,4,3,3,2,1,0,3,1,5,3,6,1,4,0,3,2,8,4,3,0,2,1,4,1,3,6,0,6,1,6,8,4,1,3,6,6,2,4,3,9,7,2,2,4,0,1,3,6,3,2,6,2,0,2,3,2,2,6,3,2,1,2,3,5,4,1,1,0,0,4,5,3,4,4,4,4,2,5,8,12,6,0,2,3,3,1,2,6,3,1,5,7,0,8,0,2,7,26,2,4,2,10,11,3,7,2,2,7,5,6,0	117	0.024679	1
chr10	49943235	49943358	+	TIMM23B,	chr10	49943194	49943528	h38_mk_AluJ	-	37	SRR1084842,SRR1099499,SRR1102055,SRR1328895,SRR1331579,SRR1337098,SRR1340508,SRR1341763,SRR1348159,SRR1367943,SRR1386708,SRR1387809,SRR1390601,SRR1399779,SRR1402900,SRR1416754,SRR1432123,SRR1435020,SRR1442571,SRR1447693,SRR1453851,SRR1464373,SRR1471943,SRR1474553,SRR1485459,SRR1487194,SRR1498550,SRR595926,SRR601500,SRR602516,SRR602704,SRR613627,SRR657635,SRR657754,SRR662233,SRR662534,SRR814967,	44	0,0,0,5,2,2,4,0,0,0,0,0,0,0,0,2,3,0,1,0,2,0,3,0,1,0,3,1,0,0,0,0,0,0,2,1,0,0,0,4,0,2,0,3,5,2,0,0,0,0,0,0,1,0,0,0,2,0,0,3,0,0,0,0,0,1,0,2,4,0,1,0,0,0,0,3,0,0,0,2,2,0,0,7,1,0,0,0,4,0,2,0,0,2,0,2,4,0,0,0,0,3,2,0,3,2,0,8,0,0,6,1,0,9,0,0,0	101	2,0,3,4,6,4,6,4,5,3,11,3,2,6,3,2,4,3,0,0,6,0,8,3,3,1,8,0,3,7,2,5,5,2,1,3,2,3,3,7,1,3,0,4,7,10,11,1,0,4,2,1,1,2,4,4,5,1,4,3,1,4,2,8,6,9,1,1,10,4,4,3,6,2,2,2,11,4,0,9,7,7,1,7,3,5,0,0,9,2,8,3,5,4,4,3,11,1,2,7,0,3,5,0,6,10,0,0,6,7,5,4,0,11,0,11,1	114	0.498383	0
chr10	63150134	63150356	+	NRBF2,	chr10	63149933	63150261	h38_mk_AluSx1	-	5	SRR1102055,SRR1315970,SRR1318163,SRR1340508,SRR1487194,	40	0,0,2,1,1,1,2,0,2,0,2,3,2,0,1,0,1,0,1,0,0,0,3,0,0,0,0,1,0,0,0,0,0,2,1,0,0,0,0,0,0,0,1,0,1,0,1,0,0,0,0,0,0,0,0,0,0,0,1,0,0,1,0,0,0,1,0,0,0,1,0,0,1,0,0,0,1,0,0,1,1,0,0,1,2,0,0,0,1,0,0,2,0,1,0,0,0,0,0,0,0,0,3,0,0,4,0,3,0,1,2,3,0,1,0,1,0	59	0,1,0,2,0,0,2,3,1,1,1,2,1,0,1,2,2,0,1,0,1,0,9,1,0,0,0,2,0,0,1,1,1,0,0,0,1,6,2,0,0,0,0,2,2,0,1,0,0,0,0,2,0,1,0,0,3,0,1,0,0,2,0,1,0,3,0,1,2,0,2,1,2,0,0,0,0,0,0,2,1,0,0,0,3,2,0,0,3,0,4,0,2,2,1,0,1,0,2,1,0,1,0,0,5,2,0,0,2,0,1,0,1,1,1,0,1	117	0.055665	1
chr10	70128860	70128962	-	AIFM2,	chr10	70128704	70128998	h38_mk_AluJo	+	1	SRR1389979,	16	0,0,0,0,0,0,0,0,0,0,1,0,0,1,0,0,0,0,1,0,0,0,1,1,0,0,0,0,0,0,0,1,0,0,0,0,0,0,0,0,0,0,2,1,0,0,0,0,2,0,0,0,0,0,0,0,3,0,0,0,0,0,0,0,0,0,0,0,0,0,0,0,0,0,0,0,0,0,0,0,0,0,0,0,0,0,0,0,0,0,0,0,0,0,1,1,0,1,0,0,0,0,0,0,0,0,0,0,0,2,2,0,0,3,0,0,0	1	0,0,0,0,0,0,0,0,0,0,0,0,0,0,0,0,0,0,0,0,0,0,0,0,0,0,0,0,0,0,0,0,0,0,0,0,0,0,0,0,0,0,1,0,0,0,0,0,0,0,0,0,0,0,0,0,0,0,0,0,0,0,0,0,0,0,0,0,0,0,0,0,0,0,0,0,0,0,0,0,0,0,0,0,0,0,0,0,0,0,0,0,0,0,0,0,0,0,0,0,0,0,0,0,0,0,0,0,0,0,0,0,0,0,0,0,0	-1	.	.
chr10	72102850	72102967	-	ASCC1,	chr10	72102683	72103004	h38_mk_AluSq2	+	104	SRR1072367,SRR1084649,SRR1084842,SRR1085495,SRR1099499,SRR1102055,SRR1314163,SRR1315970,SRR1316940,SRR1317344,SRR1318163,SRR1320115,SRR1320963,SRR1328895,SRR1331579,SRR1333741,SRR1336548,SRR1337412,SRR1340508,SRR1341365,SRR1341763,SRR1342045,SRR1348159,SRR1348360,SRR1354446,SRR1356444,SRR1356619,SRR1357478,SRR1360128,SRR1360563,SRR1367943,SRR1368772,SRR1381673,SRR1386708,SRR1387264,SRR1387809,SRR…	115	12,1,2,10,4,2,6,5,5,3,5,4,3,6,8,3,5,4,1,5,1,7,24,3,11,4,5,4,2,8,6,9,5,6,4,1,7,2,5,10,9,10,7,8,8,8,10,5,9,5,2,3,3,6,5,3,7,2,7,12,3,3,1,8,12,4,8,4,2,3,9,5,2,15,5,11,4,5,7,5,6,11,8,11,4,6,6,3,5,3,9,0,3,2,15,8,9,8,5,8,1,12,5,10,9,7,0,12,6,6,7,7,7,3,15,8,10	115	4,3,10,6,4,1,2,3,4,4,10,1,7,3,2,6,5,2,2,3,3,11,15,3,6,5,2,1,6,10,5,3,2,4,4,1,9,5,4,5,3,7,3,5,9,3,5,4,8,1,2,4,3,11,4,3,2,4,4,6,5,3,1,2,5,2,4,1,3,7,7,1,6,9,2,7,6,4,8,4,2,5,9,4,7,7,7,1,7,4,4,0,0,5,7,4,3,3,11,6,1,5,2,15,4,3,2,4,3,11,2,2,1,6,14,8,4	117	0.214314	1
chr10	73077721	73077813	-	P4HA1,	chr10	73077691	73078025	h38_mk_AluJo	+	8	SRR1315970,SRR1336548,SRR1360128,SRR1413562,SRR1471943,SRR600361,SRR657635,SRR818033,	50	1,0,0,0,0,0,0,1,2,0,2,0,0,1,0,0,2,0,0,5,1,0,2,1,1,0,0,0,0,0,0,0,2,0,0,1,1,0,1,0,2,2,0,0,0,0,1,2,1,0,1,0,1,0,0,0,1,1,0,1,0,0,0,1,0,0,0,0,0,0,1,1,2,0,1,0,1,0,1,3,0,0,1,2,0,1,1,0,9,2,0,0,2,1,0,1,1,1,2,2,0,2,0,0,3,0,0,0,0,2,0,0,0,0,3,0,0	25	0,0,0,0,0,0,0,0,2,0,1,0,1,0,0,2,1,0,0,4,0,0,0,0,0,0,2,0,0,0,0,0,1,0,0,0,0,0,0,0,1,0,0,0,0,0,1,0,2,0,0,0,0,0,1,1,0,0,1,0,0,0,0,0,0,0,0,0,0,0,0,0,0,0,1,0,0,0,0,2,0,0,0,0,0,0,1,0,2,0,0,0,1,1,0,0,0,0,0,1,0,1,0,0,2,0,0,0,0,0,0,1,0,0,5,0,0	113	0.096121	0
chr10	73408195	73408403	-	ANXA7,	chr10	73408027	73408355	h38_mk_AluJb	+	1	SRR1455925,	23	0,0,0,0,0,0,0,1,0,0,0,0,0,0,2,0,0,0,0,0,2,0,0,0,0,0,0,0,2,0,1,0,0,0,0,0,0,0,0,0,0,0,0,0,0,1,0,0,0,0,0,0,0,0,0,0,0,1,0,0,2,0,0,0,0,0,0,4,0,3,2,0,5,0,1,0,4,0,0,0,0,0,0,2,0,2,0,1,0,0,0,0,0,4,0,0,0,0,0,0,0,1,2,0,3,0,0,0,0,0,4,0,0,0,2,0,0	75	0,0,1,2,7,0,0,0,1,1,2,2,2,1,6,2,2,3,1,0,0,3,8,2,1,2,4,1,6,0,2,0,0,2,1,0,5,3,0,2,2,4,4,0,4,1,0,1,0,0,3,0,5,2,0,0,1,0,2,1,4,0,0,2,1,3,0,0,3,0,6,0,5,2,1,1,5,0,0,0,1,3,1,6,0,0,2,0,2,0,2,0,1,3,0,4,2,2,0,1,0,1,2,0,5,2,0,3,0,12,3,3,0,2,3,2,0	117	0.023111	1
chr10	73499595	73499687	+	PPP3CB-AS1,	chr10	73499582	73499718	h38_mk_AluJo	-	7	SRR1335446,SRR1348159,SRR1381673,SRR1402900,SRR1474777,SRR604262,SRR657635,	30	0,0,0,0,0,0,0,0,0,0,0,0,0,0,0,1,0,0,1,0,0,0,0,0,1,0,1,0,0,0,0,1,0,0,0,0,1,0,1,0,0,2,0,0,0,2,1,1,0,1,2,0,0,0,0,0,2,0,0,0,0,0,1,1,0,1,2,0,0,0,0,1,1,0,0,0,0,0,0,0,0,2,0,0,0,0,1,1,0,1,0,0,0,0,0,2,0,1,1,0,0,0,1,0,1,0,0,0,0,0,0,0,0,0,0,1,0	81	1,0,1,0,0,0,3,0,2,2,2,2,1,1,1,0,1,1,3,0,0,2,3,2,3,3,4,0,2,1,3,0,2,1,1,1,0,3,3,3,4,4,0,0,1,3,2,1,5,4,1,0,0,3,2,2,2,3,1,1,0,3,0,2,2,0,2,0,2,2,1,0,0,5,2,0,1,0,4,0,1,8,2,0,0,1,5,3,6,3,1,0,1,0,0,0,1,4,1,2,2,2,0,0,5,11,0,0,2,4,0,3,3,3,0,1,1	-1	.	.
chr10	74138806	74138927	-	AP3M1,	chr10	74138640	74138969	h38_mk_AluJo	+	1	SRR1389979,	110	21,0,7,18,4,20,13,14,5,8,23,5,9,0,19,11,25,11,6,6,4,5,31,4,6,16,9,13,8,6,7,4,7,8,3,8,7,11,0,4,13,8,9,9,2,5,9,5,11,5,6,6,5,4,4,6,7,0,3,13,7,2,2,16,6,8,4,11,11,3,13,6,7,6,6,8,21,3,5,16,8,9,7,14,18,9,8,3,9,5,12,3,12,7,7,36,31,12,16,15,0,10,18,0,8,5,2,17,13,25,14,18,0,18,7,17,3	26	0,0,0,1,0,0,2,0,3,0,0,0,0,0,0,0,0,1,0,0,0,0,2,0,0,0,1,0,0,0,0,0,0,0,0,0,0,0,0,0,1,0,1,1,0,0,0,0,0,0,0,1,0,0,0,0,0,0,0,1,0,0,0,2,0,0,0,0,0,1,0,0,0,1,2,0,4,0,0,0,0,1,0,2,0,0,0,0,0,0,1,1,0,0,0,2,2,0,0,0,0,5,0,0,0,0,1,4,0,0,0,0,0,4,0,0,0	114	0.672371	0
chr10	74138806	74138931	-	AP3M1,	chr10	74138640	74138969	h38_mk_AluJo	+	103	SRR1072367,SRR1084649,SRR1084842,SRR1085495,SRR1099499,SRR1102055,SRR1314163,SRR1315970,SRR1316940,SRR1317344,SRR1318163,SRR1320115,SRR1326179,SRR1328895,SRR1331579,SRR1333741,SRR1335446,SRR1336548,SRR1337098,SRR1337412,SRR1340508,SRR1341365,SRR1341763,SRR1342045,SRR1348159,SRR1348360,SRR1354446,SRR1356444,SRR1356619,SRR1357478,SRR1360128,SRR1360563,SRR1361567,SRR1367943,SRR1368772,SRR1375571,SRR…	110	21,0,7,18,4,20,13,14,5,8,23,5,9,0,19,11,25,11,6,6,4,5,31,4,6,16,9,13,8,6,7,4,7,8,3,8,7,11,0,4,13,8,9,9,2,5,9,5,11,5,6,6,5,4,4,6,7,0,3,13,7,2,2,16,6,8,4,11,11,3,13,6,7,6,6,8,21,3,5,16,8,9,7,14,18,9,8,3,9,5,12,3,12,7,7,36,31,12,16,15,0,10,18,0,8,5,2,17,13,25,14,18,0,18,7,17,3	113	8,3,11,18,2,6,10,8,3,2,14,6,5,6,23,5,11,5,6,3,8,4,24,6,8,18,11,9,9,5,11,3,4,3,2,10,4,7,1,7,14,10,0,6,4,9,8,4,6,4,2,5,2,7,4,5,5,1,7,8,8,1,0,9,9,8,7,4,4,1,9,3,20,4,5,16,10,0,3,12,5,7,5,11,14,9,14,2,8,2,6,2,13,10,10,14,15,8,7,8,1,9,15,0,21,7,1,5,16,10,12,15,3,9,16,11,2	116	0.792287	0
chr10	78279399	78279494	+	LINC00595,	chr10	78279209	78279526	h38_mk_AluJb	-	2	SRR1367943,SRR663633,	19	1,0,0,0,0,0,0,1,0,0,0,1,1,0,2,0,0,0,0,0,0,0,0,0,0,0,0,0,0,0,0,0,0,0,0,2,0,0,0,0,0,0,0,0,1,0,0,1,0,0,1,0,0,0,0,0,1,0,0,0,0,0,0,0,1,1,0,0,0,0,3,0,1,1,0,1,0,0,0,0,0,0,0,0,0,0,0,0,0,1,0,0,0,0,0,0,0,0,0,0,0,0,0,0,0,0,0,0,0,0,0,2,1,0,0,0,0	97	2,4,0,4,1,2,0,0,1,2,2,2,4,3,5,0,0,2,1,6,2,3,12,2,2,0,5,3,1,5,6,2,2,3,1,2,1,0,2,7,1,5,2,1,3,4,4,2,7,1,0,0,4,7,1,0,1,4,2,4,8,0,1,5,4,0,3,2,3,2,2,5,6,4,1,10,4,4,4,1,0,5,8,3,3,1,4,2,8,4,5,0,3,4,5,6,3,8,2,1,1,3,0,0,2,1,0,1,5,0,7,3,9,1,0,0,1	-1	.	.
chr10	87246115	87246212	-	NUTM2A-AS1,	chr10	87246039	87246273	h38_mk_AluJo	+	22	SRR1072367,SRR1077405,SRR1316940,SRR1356619,SRR1357478,SRR1399779,SRR1408208,SRR1416754,SRR1435775,SRR1437538,SRR1442571,SRR1444622,SRR1453851,SRR1457482,SRR1468514,SRR1468955,SRR1487194,SRR1487685,SRR600361,SRR613627,SRR661973,SRR663633,	48	2,5,1,0,1,0,0,3,0,2,0,1,0,0,0,1,0,1,0,0,0,0,1,1,2,0,0,0,2,0,1,4,0,0,0,2,0,0,0,1,0,0,0,3,1,0,3,0,1,1,0,0,2,0,1,0,1,0,0,1,1,1,4,0,0,1,1,1,0,0,1,0,0,1,3,0,2,1,0,0,0,0,0,0,1,0,4,0,0,0,1,2,3,0,0,0,0,4,0,0,0,1,0,0,0,1,0,0,0,5,4,0,2,0,0,0,0	117	31,8,37,6,18,14,26,28,17,49,13,12,16,14,28,4,20,40,11,6,19,5,62,44,49,6,32,29,16,6,18,35,5,2,16,26,37,5,12,26,13,19,13,15,15,6,25,11,15,23,7,1,6,22,8,9,37,23,5,43,27,25,24,15,33,15,9,20,24,19,35,24,16,23,14,16,32,23,35,17,10,28,22,37,32,31,12,11,25,8,24,3,18,26,35,15,20,18,14,34,3,13,22,39,59,59,10,32,24,40,44,36,13,65,54,30,27	117	0.993418	1
chr10	89337425	89337542	+	IFIT3,	chr10	89337374	89337707	h38_mk_AluJb	-	1	SRR1487362,	1	0,0,0,0,0,0,0,0,0,0,0,0,0,0,0,0,0,0,0,0,0,0,0,0,0,0,0,0,0,0,0,0,0,0,0,0,0,0,0,0,0,0,0,0,0,0,0,0,0,0,0,0,0,0,0,0,0,0,0,0,0,0,0,0,0,0,0,0,0,0,0,0,0,0,0,0,0,0,0,0,0,0,0,0,0,15,0,0,0,0,0,0,0,0,0,0,0,0,0,0,0,0,0,0,0,0,0,0,0,0,0,0,0,0,0,0,0	7	0,0,0,0,0,0,0,0,0,0,0,0,0,0,0,0,1,0,0,0,0,0,0,1,0,0,0,0,0,0,0,0,0,0,0,0,0,1,0,0,0,0,0,0,0,0,0,0,0,0,0,0,0,0,0,0,0,0,0,0,0,0,0,0,1,0,0,0,0,0,0,0,0,0,0,0,0,0,0,0,0,0,0,0,0,27,0,0,1,0,0,0,0,0,0,0,1,0,0,0,0,0,0,0,0,0,0,0,0,0,0,0,0,0,0,0,0	117	0.002601	0
chr10	90902243	90902344	+	RPP30,	chr10	90902200	90902535	h38_mk_AluSz6	-	112	SRR1072367,SRR1077405,SRR1084649,SRR1084842,SRR1085495,SRR1099499,SRR1102055,SRR1314163,SRR1315970,SRR1316940,SRR1317344,SRR1318163,SRR1320115,SRR1320963,SRR1326179,SRR1328895,SRR1331579,SRR1333741,SRR1335446,SRR1336548,SRR1337098,SRR1337412,SRR1341365,SRR1341763,SRR1342045,SRR1348159,SRR1348360,SRR1354446,SRR1356444,SRR1356619,SRR1357478,SRR1360128,SRR1360563,SRR1361567,SRR1367943,SRR1368772,SRR…	116	2,5,10,32,13,11,9,15,10,17,17,3,7,4,16,9,16,9,5,3,12,7,26,9,10,6,16,9,10,8,11,20,6,11,10,4,10,17,1,18,8,8,12,14,3,10,10,7,3,13,6,11,4,7,3,11,17,2,12,16,7,14,8,7,14,6,3,4,10,2,23,7,13,11,3,11,13,9,4,16,3,13,3,19,8,5,1,1,3,5,17,5,7,12,9,15,25,9,5,15,3,11,2,10,19,20,6,11,7,21,25,9,0,30,19,21,11	116	5,7,11,16,16,9,14,16,14,21,18,12,11,7,12,15,14,20,7,6,11,10,59,10,13,5,16,6,17,10,10,34,8,8,10,10,15,15,8,18,7,13,9,16,11,11,16,13,7,15,10,14,4,8,13,14,18,5,13,15,10,15,10,20,22,5,9,5,16,7,32,6,15,9,6,15,6,12,12,13,5,16,5,17,19,10,1,0,3,4,31,5,11,16,9,19,15,7,8,12,2,17,6,41,38,26,6,33,34,34,25,14,3,27,22,23,7	117	0.99806	1
chr10	95386991	95387119	-	SORBS1,	chr10	95386820	95387152	h38_mk_AluJ	+	14	SRR1072367,SRR1077405,SRR1326179,SRR1356619,SRR1361567,SRR1421177,SRR1439873,SRR1464373,SRR1468514,SRR1487685,SRR599510,SRR601500,SRR602314,SRR613627,	106	7,4,1,4,4,7,1,2,1,2,1,1,2,4,10,1,2,4,3,1,5,6,9,4,1,1,3,2,4,0,11,0,6,4,3,2,5,10,2,2,1,6,2,3,1,4,2,6,7,2,1,5,1,6,3,8,1,2,4,2,6,0,4,10,3,3,3,1,3,1,4,2,2,2,2,5,17,0,0,1,4,0,3,2,2,4,10,0,6,3,7,3,3,4,9,0,3,2,9,10,0,11,0,0,3,6,2,5,7,2,4,2,1,4,2,3,2	96	4,1,0,4,0,5,0,3,1,2,3,1,3,2,7,1,2,2,0,1,4,4,8,3,4,3,4,2,1,1,6,0,3,1,3,0,5,1,2,2,2,3,0,5,0,7,2,3,5,2,1,0,5,4,4,10,4,0,1,1,6,1,0,3,3,3,3,1,2,3,6,0,2,2,3,7,4,0,1,2,5,2,1,0,5,0,6,0,1,4,1,3,2,3,4,0,4,1,5,4,2,9,3,0,7,9,6,1,4,8,0,0,1,5,0,2,12	116	0.270754	0
chr10	98162883	98162975	+	R3HCC1L,	chr10	98162704	98163007	h38_mk_AluJb	-	41	SRR1072367,SRR1077405,SRR1084842,SRR1102055,SRR1317344,SRR1318163,SRR1326179,SRR1331579,SRR1333741,SRR1337412,SRR1340508,SRR1341365,SRR1354446,SRR1367943,SRR1368772,SRR1387264,SRR1390601,SRR1416754,SRR1434526,SRR1435020,SRR1439873,SRR1447693,SRR1453851,SRR1468514,SRR1485459,SRR1487362,SRR1487685,SRR1498550,SRR595926,SRR601500,SRR604456,SRR607337,SRR613627,SRR657635,SRR657754,SRR661349,SRR661973,S…	85	4,7,2,6,0,0,3,0,1,0,3,2,0,0,2,0,2,5,1,1,2,3,1,1,1,2,0,0,3,0,1,0,0,2,0,5,3,3,2,2,2,1,1,3,1,0,4,2,1,0,1,1,3,2,1,0,0,3,1,3,1,1,0,2,0,3,1,1,3,1,3,0,2,1,1,0,2,0,4,2,0,3,0,5,1,3,1,0,2,0,6,1,1,1,1,1,0,0,3,3,1,2,0,0,5,4,2,3,4,6,4,2,0,3,3,4,0	98	4,2,1,5,3,1,4,0,4,0,3,7,1,7,8,3,2,2,1,0,5,3,6,4,1,5,4,2,5,5,5,0,3,1,1,6,7,3,0,1,5,2,1,4,0,4,7,1,3,3,6,1,1,1,4,2,2,0,4,8,0,0,0,2,4,2,4,4,6,1,3,0,2,3,3,4,3,1,0,4,0,1,1,5,5,3,4,0,2,1,5,0,2,3,5,5,3,3,4,3,3,2,0,0,6,13,1,0,9,7,3,5,0,8,1,7,3	106	0.95429	0
chr10	101017253	101017615	-	PDZD7,	chr10	101017491	101017826	h38_mk_AluSq2	+	52	SRR1072367,SRR1084649,SRR1084842,SRR1085495,SRR1099499,SRR1102055,SRR1314163,SRR1315970,SRR1316940,SRR1317344,SRR1318163,SRR1320115,SRR1331579,SRR1337098,SRR1341763,SRR1348159,SRR1354446,SRR1356619,SRR1357478,SRR1360128,SRR1367943,SRR1387809,SRR1390601,SRR1399779,SRR1402900,SRR1408368,SRR1413562,SRR1414897,SRR1415234,SRR1418127,SRR1432123,SRR1434526,SRR1439873,SRR1440986,SRR1442571,SRR1453341,SRR…	61	1,0,6,3,3,2,2,3,3,2,4,1,5,0,0,0,1,1,0,0,3,0,5,0,2,0,7,0,1,0,3,3,2,2,0,2,0,2,0,8,0,2,0,3,5,3,0,1,2,2,1,0,0,2,0,0,4,0,4,2,0,0,0,3,3,2,0,0,0,3,2,0,2,2,0,0,2,7,0,0,2,0,0,3,0,0,0,0,0,0,3,0,3,2,0,0,0,0,0,6,0,1,0,0,11,0,0,3,0,0,4,0,4,6,11,2,0	117	1,2,16,27,13,9,31,17,32,16,20,8,17,10,14,8,3,27,4,5,17,3,109,16,22,9,26,18,36,20,12,46,5,44,20,10,23,14,7,38,24,39,23,22,42,14,22,18,10,23,3,13,11,17,17,11,16,8,9,43,24,43,37,40,26,12,1,6,13,19,14,23,35,18,5,13,36,38,22,19,13,52,8,27,35,4,4,13,1,14,34,1,19,10,17,28,17,11,10,12,1,9,4,27,8,6,1,5,14,16,62,21,18,35,32,46,10	117	0.9968	1
chr10	102452066	102452187	+	RPARP-AS1,	chr10	102452034	102452352	h38_mk_AluSx	-	2	SRR1455925,SRR613627,	2	0,0,0,0,0,0,0,0,0,0,0,0,0,0,0,0,0,0,0,0,0,0,0,0,0,0,0,0,0,0,0,0,0,0,0,0,0,0,0,0,0,0,0,0,0,0,0,0,0,0,0,0,0,0,0,0,0,0,0,0,0,0,0,0,0,0,0,0,0,0,0,0,1,0,0,0,0,0,0,0,0,0,0,0,0,0,0,0,0,0,0,0,0,0,0,0,0,0,0,0,0,1,0,0,0,0,0,0,0,0,0,0,0,0,0,0,0	117	9,4,4,24,11,16,11,5,16,10,19,13,11,11,23,13,4,22,3,10,16,10,47,11,11,16,19,14,20,12,11,18,6,19,11,17,21,15,5,17,16,15,12,11,8,22,21,11,8,11,13,7,6,10,10,2,16,4,10,26,15,18,9,22,22,8,6,10,14,12,23,9,21,11,11,21,18,15,21,5,11,21,8,23,11,18,13,9,13,13,16,3,8,14,6,18,21,11,20,29,2,14,10,12,19,26,3,8,15,40,28,24,11,22,16,20,5	117	0.525202	1
chr10	102452090	102452187	+	RPARP-AS1,	chr10	102452034	102452352	h38_mk_AluSx	-	105	SRR1072367,SRR1084649,SRR1084842,SRR1085495,SRR1099499,SRR1102055,SRR1315970,SRR1316940,SRR1317344,SRR1318163,SRR1320115,SRR1320963,SRR1326179,SRR1328895,SRR1331579,SRR1333741,SRR1335446,SRR1336548,SRR1337098,SRR1337412,SRR1340508,SRR1341763,SRR1342045,SRR1348159,SRR1348360,SRR1354446,SRR1357478,SRR1360128,SRR1360563,SRR1361567,SRR1367943,SRR1368772,SRR1375571,SRR1381673,SRR1386708,SRR1387264,SRR…	111	4,1,2,9,4,4,8,1,5,4,5,5,3,4,6,4,3,4,3,3,3,6,17,2,5,1,7,3,10,3,0,5,2,9,1,2,3,2,3,6,4,11,9,8,1,4,1,4,7,2,5,2,1,3,3,4,6,2,6,5,7,1,3,7,7,5,3,6,2,2,7,3,3,2,4,5,6,2,6,5,8,8,5,13,6,5,1,1,6,1,8,0,2,6,4,1,4,3,0,12,0,3,3,0,2,1,3,0,5,10,5,7,3,9,5,6,1	117	9,4,4,24,11,16,11,5,16,10,19,13,11,11,23,13,4,22,3,10,16,10,47,11,11,16,19,14,20,12,11,18,6,19,11,17,21,15,5,17,16,15,12,11,8,22,21,11,8,11,13,7,6,10,10,2,16,4,10,26,15,18,9,22,22,8,6,10,14,12,23,9,21,11,11,21,18,15,21,5,11,21,8,23,11,18,13,9,13,13,16,3,8,14,6,18,21,11,20,29,2,14,10,12,19,26,3,8,15,40,28,24,11,22,16,20,5	117	0.985103	1
chr10	102455337	102455385	+	RPARP-AS1,	chr10	102455326	102455462	h38_mk_AluJb	-	2	SRR1356619,SRR1437538,	117	20,5,20,57,31,30,36,13,34,20,41,19,24,20,37,39,18,61,8,14,35,12,111,19,25,20,38,36,43,24,30,39,6,40,13,29,63,24,9,40,33,33,24,29,24,34,46,16,12,26,16,22,17,18,19,18,44,9,22,48,24,39,13,53,50,18,8,21,23,24,49,47,47,24,17,41,44,26,25,21,24,42,17,52,37,48,19,13,22,20,37,5,25,30,26,50,45,16,30,63,2,34,15,14,53,47,10,10,32,59,57,52,20,55,65,71,13	3	0,0,0,0,0,0,0,0,0,0,0,0,0,0,0,0,0,0,0,0,0,0,0,0,0,0,0,0,0,0,1,0,0,0,0,0,0,0,0,0,0,1,0,0,0,0,0,0,0,0,0,0,0,0,0,0,0,0,0,0,0,0,1,0,0,0,0,0,0,0,0,0,0,0,0,0,0,0,0,0,0,0,0,0,0,0,0,0,0,0,0,0,0,0,0,0,0,0,0,0,0,0,0,0,0,0,0,0,0,0,0,0,0,0,0,0,0	-1	.	.
chr10	113725817	113725890	+	CASP7,	chr10	113725785	113726104	h38_mk_AluSz	-	1	SRR1487362,	8	0,0,0,0,0,0,0,0,0,0,0,0,0,1,0,0,0,0,0,0,0,0,0,0,0,0,0,0,0,0,0,0,0,0,0,1,0,0,0,0,0,0,0,0,0,0,0,0,0,0,0,0,0,1,0,0,0,0,0,0,0,0,0,0,0,0,0,0,0,1,0,0,0,0,0,0,1,0,0,0,0,0,0,0,0,1,0,0,0,0,0,0,0,0,0,0,0,0,0,0,0,0,0,0,0,1,0,0,0,0,0,0,0,0,0,0,5	58	0,0,1,0,0,1,2,1,1,1,1,0,2,2,0,1,6,0,0,0,1,2,0,0,1,2,1,0,0,11,1,0,1,1,1,0,0,0,0,0,2,2,1,2,0,2,1,0,0,0,0,0,0,0,1,1,0,0,0,0,0,0,1,0,0,1,0,0,0,2,0,0,0,1,1,1,5,0,0,0,0,1,0,1,1,4,2,1,4,0,1,0,1,0,2,1,0,3,1,1,0,1,0,0,4,0,0,5,0,6,0,0,0,1,2,1,5	70	0.83895	0
chr10	119105311	119105495	+	FAM45A,	chr10	119105268	119105506	h38_mk_AluJb	-	47	SRR1084649,SRR1084842,SRR1085495,SRR1102055,SRR1314163,SRR1315970,SRR1316940,SRR1317344,SRR1318163,SRR1320963,SRR1326179,SRR1328895,SRR1340508,SRR1341365,SRR1341763,SRR1348159,SRR1356444,SRR1357478,SRR1367943,SRR1368772,SRR1387264,SRR1387809,SRR1389979,SRR1414897,SRR1416477,SRR1435020,SRR1435293,SRR1439873,SRR1440986,SRR1447693,SRR1453851,SRR1455925,SRR1457482,SRR1468514,SRR1471943,SRR1474777,SRR…	77	0,0,2,6,1,0,2,1,2,2,4,4,0,4,2,3,0,1,1,0,0,0,10,1,1,3,2,0,1,2,0,5,0,0,0,2,3,0,0,0,1,1,1,0,0,0,0,0,1,1,1,3,1,1,2,6,1,0,0,1,4,0,1,4,3,0,2,1,1,1,1,4,4,5,1,1,2,0,2,3,1,5,2,5,2,0,2,0,1,0,3,0,1,0,1,6,6,4,2,1,0,0,0,0,2,7,0,0,1,1,1,0,0,1,2,5,0	92	4,0,1,3,7,2,2,1,5,4,6,2,0,1,3,3,3,0,1,1,2,0,11,2,7,4,6,4,3,3,7,2,2,1,2,8,4,0,0,0,5,2,3,6,2,0,4,0,0,3,0,6,6,2,0,0,5,3,1,2,7,4,1,9,3,1,0,3,2,3,2,0,8,5,1,4,8,1,1,1,0,3,3,8,5,0,2,0,1,0,3,0,1,6,2,3,5,0,3,5,0,3,1,22,2,1,1,0,4,4,9,5,0,2,6,8,0	117	0.160411	1
chr10	124762300	124762558	-	EEF1AKMT2,FAM53B,	chr10	124762317	124762616	h38_mk_AluJb	+	116	SRR1084649,SRR1102055,SRR1316940,SRR1320963,SRR1326179,SRR1331579,SRR1333741,SRR1335446,SRR1337412,SRR1340508,SRR1348159,SRR1357478,SRR1360128,SRR1361567,SRR1367943,SRR1368772,SRR1375571,SRR1387264,SRR1387809,SRR1389979,SRR1390601,SRR1399779,SRR1408208,SRR1414897,SRR1415234,SRR1418127,SRR1432123,SRR1434526,SRR1435020,SRR1435293,SRR1435775,SRR1437538,SRR1439873,SRR1454803,SRR1455925,SRR1457482,SRR…	117	34,23,35,52,30,47,51,27,44,37,41,28,38,32,59,33,33,41,25,10,37,27,126,29,45,36,44,17,43,39,48,55,24,42,32,33,51,40,16,48,38,35,31,56,32,44,32,18,37,44,31,39,34,32,34,24,71,25,40,33,40,30,31,47,57,41,32,14,37,27,32,29,46,45,21,26,61,40,39,34,42,62,27,22,43,45,37,24,36,28,51,11,25,43,44,30,27,32,33,44,2,33,19,20,73,68,38,47,36,82,84,57,16,65,60,52,28	117	20,17,20,44,26,36,31,27,32,25,37,19,19,17,42,30,31,60,16,11,28,22,97,18,44,25,24,13,29,27,36,36,17,29,18,24,50,25,4,45,21,35,30,28,32,26,31,24,29,33,25,34,20,16,20,32,45,11,32,23,39,12,11,45,50,18,18,9,33,32,32,15,44,38,13,35,49,29,35,35,24,33,21,30,41,36,18,14,22,30,35,7,20,31,23,13,28,11,24,23,1,17,35,11,67,48,29,19,46,91,70,41,31,68,47,60,26	117	0.786879	1
chr10	124762476	124762558	-	EEF1AKMT2,FAM53B,	chr10	124762317	124762616	h38_mk_AluJb	+	17	SRR1084649,SRR1340508,SRR1368772,SRR1387809,SRR1437538,SRR1464373,SRR663633,SRR1077405,SRR1328895,SRR1337098,SRR1348159,SRR1348360,SRR1408208,SRR1414897,SRR1453341,SRR1455925,SRR1500868,	30	0,1,1,2,0,0,0,0,0,0,0,0,0,0,2,1,0,0,0,0,2,0,2,0,0,0,1,1,0,1,1,0,0,0,0,0,2,0,0,2,0,2,0,1,0,1,2,0,0,2,0,0,0,0,1,0,0,0,0,0,1,0,1,0,0,0,0,0,0,2,0,0,1,0,0,1,4,0,0,0,0,0,0,0,0,1,0,0,0,1,0,0,0,0,0,0,0,0,0,0,0,0,0,0,0,0,0,0,0,0,0,0,1,0,1,0,1	117	20,17,20,44,26,36,31,27,32,25,37,19,19,17,42,30,31,60,16,11,28,22,97,18,44,25,24,13,29,27,36,36,17,29,18,24,50,25,4,45,21,35,30,28,32,26,31,24,29,33,25,34,20,16,20,32,45,11,32,23,39,12,11,45,50,18,18,9,33,32,32,15,44,38,13,35,49,29,35,35,24,33,21,30,41,36,18,14,22,30,35,7,20,31,23,13,28,11,24,23,1,17,35,11,67,48,29,19,46,91,70,41,31,68,47,60,26	117	0.617299	1
chr10	125709498	125709567	-	FLJ37035,	chr10	125709454	125709594	h38_mk_AluJb	+	91	SRR1072367,SRR1085495,SRR1099499,SRR1102055,SRR1314163,SRR1315970,SRR1316940,SRR1317344,SRR1318163,SRR1320115,SRR1320963,SRR1331579,SRR1333741,SRR1337098,SRR1337412,SRR1340508,SRR1341365,SRR1341763,SRR1342045,SRR1348159,SRR1348360,SRR1354446,SRR1356444,SRR1356619,SRR1357478,SRR1360563,SRR1361567,SRR1367943,SRR1368772,SRR1381673,SRR1386708,SRR1387264,SRR1387809,SRR1389979,SRR1390601,SRR1402900,SRR…	114	8,3,6,12,4,10,9,6,11,6,12,9,11,9,15,8,8,12,8,1,10,8,27,7,6,4,16,17,5,13,13,12,5,12,12,6,12,2,4,7,14,15,5,9,5,15,12,9,9,13,14,8,9,10,10,4,14,4,12,12,9,13,3,15,13,8,3,4,17,4,7,6,19,8,7,13,17,13,16,11,11,12,10,7,14,5,1,6,7,4,13,0,6,8,12,7,20,12,6,12,0,7,4,0,18,18,7,9,13,15,34,11,3,13,15,14,1	107	5,1,2,10,3,3,2,2,3,2,2,8,9,7,14,0,4,3,2,0,5,3,14,5,5,3,5,2,7,7,8,4,0,6,5,7,9,1,5,4,6,6,2,8,0,6,6,4,4,3,6,5,3,1,3,0,7,2,5,7,6,3,2,5,8,0,2,2,4,7,4,6,11,3,5,7,11,1,5,7,3,1,7,0,1,4,1,1,3,3,5,0,2,3,6,1,8,2,4,5,0,2,1,17,18,9,2,1,5,7,15,4,1,9,12,6,0	115	0.992194	0
chr10	130068276	130068608	-	LINC00959,	chr10	130068320	130068643	h38_mk_AluSq2	+	7	SRR1085495,SRR1102055,SRR1340508,SRR1408368,SRR1432123,SRR1457482,SRR1487194,	38	0,2,0,0,2,1,1,4,0,1,0,0,0,0,1,0,0,0,0,1,0,0,2,0,0,0,1,0,0,1,0,0,0,0,0,0,3,0,1,0,0,0,0,0,0,0,0,2,1,2,0,0,0,0,0,0,4,0,1,0,1,0,1,0,1,0,0,0,0,2,2,0,0,1,0,1,0,0,1,1,0,2,0,2,2,1,0,0,0,0,1,0,0,0,0,0,1,2,0,0,0,0,1,0,0,0,0,0,0,1,1,0,0,0,2,0,0	98	1,0,4,2,3,1,2,5,5,5,1,5,4,2,3,2,0,0,0,1,1,1,12,1,1,3,3,1,5,5,3,1,0,1,1,1,8,2,0,2,3,0,2,1,3,1,5,3,2,3,0,1,2,0,1,0,7,2,3,2,2,4,0,4,3,2,1,6,2,3,6,2,1,2,2,2,6,1,4,1,4,4,1,2,8,2,2,0,4,5,7,0,0,4,2,7,5,0,1,5,0,1,3,3,0,4,3,3,2,7,1,3,0,1,3,1,0	116	0.366834	0
chr10	130101094	130101211	-	LINC00959,	chr10	130100926	130101242	h38_mk_AluSx	+	57	SRR1072367,SRR1085495,SRR1099499,SRR1314163,SRR1316940,SRR1317344,SRR1326179,SRR1328895,SRR1333741,SRR1337412,SRR1340508,SRR1348159,SRR1348360,SRR1354446,SRR1356444,SRR1356619,SRR1357478,SRR1360563,SRR1367943,SRR1368772,SRR1387264,SRR1387809,SRR1389979,SRR1390601,SRR1402900,SRR1408208,SRR1414897,SRR1416477,SRR1418127,SRR1421177,SRR1432123,SRR1435293,SRR1435775,SRR1442571,SRR1447693,SRR1455925,SRR…	98	2,1,5,2,3,1,4,3,6,5,5,3,0,2,5,6,0,1,0,2,2,4,8,0,2,1,2,3,3,5,2,4,0,2,0,3,5,1,0,6,2,1,4,2,1,5,4,1,1,2,3,4,1,4,4,1,3,0,0,2,11,4,10,1,1,2,2,1,3,1,2,3,4,1,1,5,6,1,1,1,4,6,0,1,2,2,2,0,2,2,1,0,8,2,3,1,1,1,1,6,0,0,4,0,1,6,0,3,3,2,8,0,0,2,3,5,0	103	3,2,4,4,3,3,2,3,1,2,3,3,2,0,5,10,4,3,1,1,0,3,9,5,7,3,5,3,5,4,5,2,1,3,0,2,2,1,2,1,3,2,7,4,0,3,5,1,3,1,3,3,2,6,1,3,2,1,0,2,4,5,3,5,3,2,1,1,2,2,2,0,4,0,1,1,6,3,4,5,0,2,2,7,4,3,2,3,3,2,2,0,4,3,1,1,4,1,1,2,0,3,0,0,12,11,0,0,1,5,13,2,3,4,4,8,1	111	0.939602	0
chr10	130180113	130180321	+	GLRX3,	chr10	130180086	130180352	h38_mk_AluJb	-	1	SRR1387264,	117	10,10,20,13,13,15,8,10,9,13,13,13,9,5,20,12,28,14,20,5,13,13,45,9,21,13,18,13,14,13,9,20,6,18,3,6,19,9,9,15,13,7,14,15,27,5,18,16,3,10,13,6,4,13,5,10,25,14,10,17,12,23,16,15,16,13,9,5,18,5,20,13,9,10,2,17,12,18,15,6,7,23,13,10,12,15,10,10,20,7,17,3,10,11,5,9,11,12,22,15,1,13,7,17,40,15,3,14,16,31,23,13,5,25,14,25,22	1	0,0,0,0,0,0,0,0,0,0,0,0,0,0,0,0,0,0,0,0,0,0,0,0,0,0,0,0,0,0,0,0,0,0,0,0,0,0,0,0,1,0,0,0,0,0,0,0,0,0,0,0,0,0,0,0,0,0,0,0,0,0,0,0,0,0,0,0,0,0,0,0,0,0,0,0,0,0,0,0,0,0,0,0,0,0,0,0,0,0,0,0,0,0,0,0,0,0,0,0,0,0,0,0,0,0,0,0,0,0,0,0,0,0,0,0,0	-1	.	.
chr11	539580	539726	+	LRRC56,	chr11	539375	539705	h38_mk_AluY	-	90	SRR1084649,SRR1084842,SRR1085495,SRR1099499,SRR1102055,SRR1314163,SRR1315970,SRR1316940,SRR1317344,SRR1318163,SRR1320115,SRR1320963,SRR1326179,SRR1328895,SRR1333741,SRR1335446,SRR1336548,SRR1337098,SRR1340508,SRR1341365,SRR1341763,SRR1342045,SRR1348159,SRR1348360,SRR1354446,SRR1356444,SRR1356619,SRR1357478,SRR1360563,SRR1361567,SRR1367943,SRR1368772,SRR1375571,SRR1386708,SRR1387264,SRR1387809,SRR…	103	1,0,3,7,8,3,6,2,5,3,6,7,5,3,3,6,0,11,1,3,6,0,17,3,5,11,2,5,7,6,7,2,3,5,6,2,4,7,2,6,8,8,6,8,3,3,5,1,2,7,4,3,1,3,9,1,5,3,3,7,4,3,1,14,9,2,2,4,3,0,7,0,8,11,1,1,8,8,2,9,3,5,1,4,11,5,3,0,2,1,7,0,0,6,1,4,5,4,2,8,0,5,1,0,8,0,0,5,7,6,10,10,0,9,8,7,0	116	1,2,2,9,14,5,8,4,11,12,7,7,5,10,9,8,3,17,5,4,10,7,20,5,7,9,6,8,8,3,7,15,2,9,7,3,6,7,3,8,10,10,4,7,8,10,8,7,2,9,5,5,2,8,6,3,19,3,9,4,4,8,5,14,24,9,2,3,8,7,9,2,7,13,2,10,6,13,1,10,9,10,5,8,12,1,3,4,4,7,11,2,1,13,1,7,5,1,2,6,1,5,2,2,9,4,8,7,7,6,15,15,0,14,11,16,5	-1	.	.
chr11	559779	559860	+	AP006284.1,	chr11	559761	559934	h38_mk_AluJ	-	4	SRR1102055,SRR1317344,SRR1354446,SRR1387809,	75	2,0,2,0,1,1,5,1,0,4,1,1,1,0,2,2,1,2,0,5,1,0,0,0,0,0,4,0,1,2,3,3,0,2,2,0,0,0,0,1,0,1,0,2,4,0,0,2,1,0,1,1,3,1,0,1,0,1,2,0,0,0,0,2,2,2,1,1,1,1,1,3,1,1,0,0,1,3,0,3,1,2,1,2,0,1,2,0,1,0,0,3,0,0,1,5,2,3,0,5,0,2,1,2,3,0,0,6,0,3,2,2,3,0,5,1,3	30	0,0,0,0,0,0,2,1,0,0,1,1,0,0,0,0,0,0,0,0,0,2,0,0,0,0,2,1,2,1,1,0,0,0,2,0,0,0,0,1,0,1,2,0,0,0,0,1,0,0,0,1,0,0,1,0,1,0,0,2,0,0,0,0,1,2,0,0,0,2,0,0,1,0,0,0,0,0,0,0,0,0,0,3,0,1,0,0,0,1,0,0,0,0,0,0,2,0,0,0,0,2,0,0,0,0,0,0,1,0,3,0,0,0,0,0,0	-1	.	.
chr11	778113	778218	+	AP006621.3,	chr11	778075	778389	h38_mk_AluSz	-	108	SRR1072367,SRR1077405,SRR1084649,SRR1084842,SRR1085495,SRR1099499,SRR1102055,SRR1315970,SRR1316940,SRR1317344,SRR1318163,SRR1320115,SRR1320963,SRR1326179,SRR1328895,SRR1331579,SRR1333741,SRR1336548,SRR1337098,SRR1337412,SRR1340508,SRR1341365,SRR1341763,SRR1348159,SRR1348360,SRR1354446,SRR1356444,SRR1356619,SRR1357478,SRR1360128,SRR1360563,SRR1361567,SRR1367943,SRR1368772,SRR1375571,SRR1381673,SRR…	116	6,4,2,8,7,13,5,2,2,14,18,15,5,14,12,7,3,11,2,4,10,11,22,15,10,6,22,5,9,7,10,9,6,4,2,9,9,5,15,7,8,17,7,11,9,10,17,2,7,11,4,10,6,10,13,11,8,9,11,11,12,15,7,6,27,7,2,1,7,14,6,4,16,4,5,10,12,7,6,16,12,11,8,19,18,12,13,6,8,5,20,1,5,5,11,4,8,7,1,6,1,6,2,0,9,10,5,8,8,19,11,11,2,13,6,15,8	113	2,7,4,4,7,10,3,0,6,9,8,7,3,7,7,5,5,6,1,2,5,9,12,2,14,0,7,5,12,7,7,8,3,7,5,9,9,7,8,11,3,13,3,1,11,5,8,7,12,8,7,4,1,10,8,8,4,6,4,6,9,11,5,6,13,6,10,3,6,8,5,13,14,9,7,2,2,9,8,5,8,4,9,11,9,8,9,3,18,2,4,1,2,5,3,1,7,4,5,5,0,10,5,0,13,6,3,13,3,11,6,14,2,3,8,5,3	116	0.998481	0
chr11	1903104	1903256	+	LINC01150,	chr11	1903201	1903455	h38_mk_AluJo	-	5	SRR1331579,SRR1435020,SRR1487362,SRR604456,SRR821602,	24	0,0,1,0,0,0,1,0,0,0,0,0,0,0,0,0,8,0,5,0,0,1,0,0,0,3,1,0,0,1,0,0,0,0,0,1,0,0,0,0,2,0,0,0,0,0,0,0,0,2,0,0,0,0,0,0,0,0,1,2,0,0,0,0,0,2,0,0,0,0,0,0,0,0,0,1,0,1,0,0,0,0,0,0,0,2,0,0,0,0,1,1,1,0,0,2,0,0,3,0,0,0,0,0,0,0,0,0,0,0,0,0,1,0,0,0,2	46	1,0,1,1,0,1,2,0,0,0,1,0,0,0,2,0,2,0,1,0,0,1,0,1,1,1,1,0,0,1,0,0,0,0,0,0,1,0,0,0,1,0,0,0,1,1,2,0,0,2,0,1,0,0,2,0,1,0,1,3,0,2,1,0,2,1,0,3,0,0,1,2,0,0,1,1,0,1,0,1,0,0,0,0,0,1,0,0,0,1,2,0,1,0,0,1,0,0,2,0,0,0,0,0,0,1,0,3,0,0,0,0,0,0,0,0,6	-1	.	.
chr11	3361743	3361889	-	ZNF195,	chr11	3361765	3362076	h38_mk_AluJb	+	108	SRR1072367,SRR1077405,SRR1084649,SRR1084842,SRR1085495,SRR1099499,SRR1102055,SRR1314163,SRR1315970,SRR1316940,SRR1317344,SRR1318163,SRR1320115,SRR1320963,SRR1326179,SRR1328895,SRR1331579,SRR1333741,SRR1335446,SRR1336548,SRR1337098,SRR1337412,SRR1340508,SRR1341365,SRR1341763,SRR1342045,SRR1348159,SRR1354446,SRR1356444,SRR1356619,SRR1357478,SRR1360128,SRR1360563,SRR1361567,SRR1367943,SRR1368772,SRR…	114	8,2,18,27,29,15,17,22,12,12,17,12,10,11,21,19,12,13,14,6,19,6,71,14,18,15,29,12,15,7,14,11,9,19,6,14,11,13,2,14,11,11,12,11,13,24,26,8,11,11,14,13,13,15,8,11,26,14,26,21,13,12,12,34,16,10,7,11,24,13,13,15,35,4,0,21,18,17,5,25,7,18,3,15,27,14,12,1,12,12,21,0,19,30,13,0,28,8,5,22,1,15,12,27,30,19,7,32,15,43,44,20,2,32,23,29,12	113	8,2,14,23,8,6,17,5,11,4,10,3,5,4,15,10,8,12,5,3,10,8,35,3,6,3,14,3,9,3,2,4,4,8,3,12,14,9,2,12,6,4,10,11,11,11,11,1,7,5,3,5,6,5,7,7,16,3,3,9,3,3,3,17,2,2,4,5,8,4,8,4,13,11,2,18,9,8,5,12,5,12,1,13,6,23,5,0,8,1,15,1,9,19,5,4,17,6,0,10,0,6,6,0,33,9,2,11,20,34,21,11,2,29,11,9,5	117	0.836161	1
chr11	3361743	3362032	-	ZNF195,	chr11	3361765	3362076	h38_mk_AluJb	+	1	SRR1333741,	114	8,2,18,27,29,15,17,22,12,12,17,12,10,11,21,19,12,13,14,6,19,6,71,14,18,15,29,12,15,7,14,11,9,19,6,14,11,13,2,14,11,11,12,11,13,24,26,8,11,11,14,13,13,15,8,11,26,14,26,21,13,12,12,34,16,10,7,11,24,13,13,15,35,4,0,21,18,17,5,25,7,18,3,15,27,14,12,1,12,12,21,0,19,30,13,0,28,8,5,22,1,15,12,27,30,19,7,32,15,43,44,20,2,32,23,29,12	1	0,0,0,0,0,0,0,0,0,0,0,0,0,0,0,0,0,1,0,0,0,0,0,0,0,0,0,0,0,0,0,0,0,0,0,0,0,0,0,0,0,0,0,0,0,0,0,0,0,0,0,0,0,0,0,0,0,0,0,0,0,0,0,0,0,0,0,0,0,0,0,0,0,0,0,0,0,0,0,0,0,0,0,0,0,0,0,0,0,0,0,0,0,0,0,0,0,0,0,0,0,0,0,0,0,0,0,0,0,0,0,0,0,0,0,0,0	-1	.	.
chr11	3361743	3362073	-	ZNF195,	chr11	3361765	3362076	h38_mk_AluJb	+	10	SRR1314163,SRR1337098,SRR1340508,SRR1341763,SRR1360563,SRR1439873,SRR657635,SRR661973,SRR662233,SRR662534,	114	8,2,18,27,29,15,17,22,12,12,17,12,10,11,21,19,12,13,14,6,19,6,71,14,18,15,29,12,15,7,14,11,9,19,6,14,11,13,2,14,11,11,12,11,13,24,26,8,11,11,14,13,13,15,8,11,26,14,26,21,13,12,12,34,16,10,7,11,24,13,13,15,35,4,0,21,18,17,5,25,7,18,3,15,27,14,12,1,12,12,21,0,19,30,13,0,28,8,5,22,1,15,12,27,30,19,7,32,15,43,44,20,2,32,23,29,12	13	0,0,0,2,0,0,0,1,0,0,0,0,0,0,0,0,0,0,0,0,1,0,1,0,1,0,0,0,0,0,0,0,0,1,0,0,0,0,0,0,0,0,0,0,0,0,0,0,0,0,0,0,0,0,0,0,0,0,0,0,0,1,0,3,0,0,0,0,0,0,0,0,0,0,0,0,0,0,0,0,0,0,0,0,0,0,0,0,0,0,0,0,0,0,0,0,0,0,0,0,0,0,0,0,1,1,0,0,0,2,3,1,0,0,0,0,0	-1	.	.
chr11	3361797	3361889	-	ZNF195,	chr11	3361765	3362076	h38_mk_AluJb	+	20	SRR1072367,SRR1320963,SRR1337098,SRR1354446,SRR1387809,SRR1389979,SRR1413562,SRR1414897,SRR1435775,SRR1440986,SRR1447693,SRR1454803,SRR1474777,SRR1487362,SRR1500868,SRR602314,SRR607337,SRR613627,SRR657777,SRR658307,	39	1,0,0,2,0,0,0,0,0,0,0,0,0,3,0,0,0,1,0,0,3,2,1,1,0,0,1,0,1,0,0,0,0,0,1,1,1,1,0,0,0,1,1,0,0,1,0,0,1,1,0,0,0,1,0,0,0,0,2,0,0,1,0,2,1,0,0,0,1,0,0,1,0,0,0,0,0,0,0,0,0,1,0,0,0,1,0,0,0,1,0,0,0,0,1,1,0,0,1,2,0,4,0,0,4,0,1,1,0,0,0,1,0,0,1,0,0	113	8,2,14,23,8,6,17,5,11,4,10,3,5,4,15,10,8,12,5,3,10,8,35,3,6,3,14,3,9,3,2,4,4,8,3,12,14,9,2,12,6,4,10,11,11,11,11,1,7,5,3,5,6,5,7,7,16,3,3,9,3,3,3,17,2,2,4,5,8,4,8,4,13,11,2,18,9,8,5,12,5,12,1,13,6,23,5,0,8,1,15,1,9,19,5,4,17,6,0,10,0,6,6,0,33,9,2,11,20,34,21,11,2,29,11,9,5	115	0.646058	0
chr11	3361797	3362073	-	ZNF195,	chr11	3361765	3362076	h38_mk_AluJb	+	1	SRR1084842,	39	1,0,0,2,0,0,0,0,0,0,0,0,0,3,0,0,0,1,0,0,3,2,1,1,0,0,1,0,1,0,0,0,0,0,1,1,1,1,0,0,0,1,1,0,0,1,0,0,1,1,0,0,0,1,0,0,0,0,2,0,0,1,0,2,1,0,0,0,1,0,0,1,0,0,0,0,0,0,0,0,0,1,0,0,0,1,0,0,0,1,0,0,0,0,1,1,0,0,1,2,0,4,0,0,4,0,1,1,0,0,0,1,0,0,1,0,0	13	0,0,0,2,0,0,0,1,0,0,0,0,0,0,0,0,0,0,0,0,1,0,1,0,1,0,0,0,0,0,0,0,0,1,0,0,0,0,0,0,0,0,0,0,0,0,0,0,0,0,0,0,0,0,0,0,0,0,0,0,0,1,0,3,0,0,0,0,0,0,0,0,0,0,0,0,0,0,0,0,0,0,0,0,0,0,0,0,0,0,0,0,0,0,0,0,0,0,0,0,0,0,0,0,1,1,0,0,0,2,3,1,0,0,0,0,0	-1	.	.
chr11	10690265	10690369	-	LYVE1,MRVI1,	chr11	10690099	10690395	h38_mk_AluSz6	+	101	SRR1084842,SRR1421177,SRR600361,SRR602704,SRR1072367,SRR1077405,SRR1084649,SRR1085495,SRR1099499,SRR1314163,SRR1315970,SRR1316940,SRR1317344,SRR1320115,SRR1320963,SRR1326179,SRR1328895,SRR1331579,SRR1333741,SRR1335446,SRR1336548,SRR1337098,SRR1337412,SRR1340508,SRR1341365,SRR1341763,SRR1342045,SRR1348159,SRR1356444,SRR1356619,SRR1360128,SRR1361567,SRR1367943,SRR1368772,SRR1375571,SRR1381673,SRR13…	107	14,3,19,6,4,10,0,8,5,23,7,6,11,22,13,4,22,8,5,6,9,21,30,7,3,13,4,0,0,18,15,0,11,5,10,7,2,7,13,4,26,17,2,9,3,19,11,13,24,11,4,2,10,13,15,11,13,6,11,5,15,0,2,11,13,9,29,13,6,5,10,10,3,5,11,18,31,0,2,0,4,13,16,16,13,9,25,2,22,8,15,3,10,12,39,3,6,4,31,23,9,23,6,0,12,10,6,11,5,15,4,2,0,4,24,0,1	112	18,6,16,9,5,14,1,8,4,19,10,2,25,13,11,4,13,6,2,11,9,19,20,6,11,13,12,5,2,16,21,0,7,0,7,10,5,7,9,0,17,11,3,8,5,18,7,15,28,5,4,3,9,15,13,14,17,9,7,12,25,0,1,9,13,6,28,14,10,4,12,1,2,17,13,16,33,2,10,2,3,6,23,21,7,19,27,6,28,15,14,5,9,7,29,4,18,6,47,34,2,20,4,0,16,6,3,5,2,36,9,8,5,5,19,2,13	110	0.990189	0
chr11	18324236	18324296	+	GTF2H1,	chr11	18324043	18324273	h38_mk_AluSq2	-	2	SRR818033,SRR821602,	3	0,0,0,0,0,0,0,0,0,0,0,0,0,0,0,0,0,0,0,0,0,0,0,0,0,0,0,0,0,0,0,0,0,0,0,0,0,0,0,0,0,0,0,0,0,0,2,0,0,0,0,0,0,0,0,0,0,0,0,0,0,0,0,0,0,0,0,0,0,0,0,0,0,0,0,0,0,0,0,0,0,0,0,0,0,0,0,0,0,0,0,0,0,0,0,0,0,0,0,0,0,0,0,0,0,0,0,0,0,0,0,0,0,0,2,0,2	40	0,0,0,5,0,2,1,1,0,0,1,0,1,0,1,0,2,0,2,1,1,0,2,0,0,2,0,0,2,0,0,1,1,0,0,0,0,2,0,0,0,0,0,1,0,1,1,1,1,0,0,0,0,0,1,0,0,0,0,0,0,0,0,1,1,0,0,0,0,0,0,0,1,0,0,1,0,0,0,1,0,2,0,1,0,0,0,0,0,0,1,0,0,0,0,0,1,0,2,0,0,0,1,0,0,0,0,2,0,0,1,1,0,0,2,1,1	116	0.01868	0
chr11	27338098	27338235	-	CCDC34,	chr11	27338027	27338264	h38_mk_AluJo	+	3	SRR602704,SRR818033,SRR818210,	15	0,0,0,0,0,0,1,0,0,0,0,0,0,0,0,0,0,1,0,0,0,0,0,0,0,0,0,0,0,0,0,1,0,0,0,0,0,1,0,0,0,1,0,0,0,0,0,0,0,0,1,0,1,0,2,0,0,0,0,0,0,0,0,0,0,0,0,0,0,0,0,0,3,0,0,0,0,0,0,0,0,0,0,0,0,1,0,0,0,0,0,0,0,0,2,0,1,0,0,0,0,0,0,0,0,0,0,0,0,0,0,0,0,1,1,2,0	25	0,0,0,2,0,0,0,3,0,0,0,1,1,0,0,0,0,0,0,0,2,0,15,0,0,0,0,0,2,0,0,0,0,0,0,0,0,0,0,1,0,0,0,0,8,0,0,0,0,0,0,2,0,0,0,0,0,0,0,0,2,0,0,2,0,1,0,0,0,0,0,0,0,0,0,0,0,0,0,3,1,0,0,2,0,2,0,0,0,0,0,0,0,0,0,3,7,7,2,0,0,5,0,0,0,0,0,0,2,0,0,0,0,0,3,2,0	-1	.	.
chr11	27338098	27338239	-	CCDC34,	chr11	27338027	27338264	h38_mk_AluJo	+	2	SRR1375571,SRR1455925,	15	0,0,0,0,0,0,1,0,0,0,0,0,0,0,0,0,0,1,0,0,0,0,0,0,0,0,0,0,0,0,0,1,0,0,0,0,0,1,0,0,0,1,0,0,0,0,0,0,0,0,1,0,1,0,2,0,0,0,0,0,0,0,0,0,0,0,0,0,0,0,0,0,3,0,0,0,0,0,0,0,0,0,0,0,0,1,0,0,0,0,0,0,0,0,2,0,1,0,0,0,0,0,0,0,0,0,0,0,0,0,0,0,0,1,1,2,0	5	0,0,0,0,0,0,0,0,0,0,0,0,0,0,0,0,0,0,0,0,0,0,0,0,1,0,0,0,0,0,0,0,0,0,0,0,0,1,0,0,0,0,0,0,0,0,0,0,0,0,0,0,0,0,0,0,0,0,0,0,0,0,0,0,0,0,0,0,0,0,0,0,1,0,0,0,0,2,0,0,0,0,0,0,0,0,0,0,0,0,0,0,0,0,0,0,0,5,0,0,0,0,0,0,0,0,0,0,0,0,0,0,0,0,0,0,0	-1	.	.
chr11	33056588	33056723	+	TCP11L1,	chr11	33056559	33056752	h38_mk_AluSx	-	5	SRR1072367,SRR1435775,SRR1471943,SRR1485459,SRR661349,	36	4,0,0,0,0,0,1,0,0,1,0,0,0,0,0,1,2,0,0,0,0,1,3,0,0,0,2,0,0,0,1,0,1,1,1,0,0,2,0,1,0,0,1,1,0,2,1,0,1,1,0,0,1,0,0,0,0,0,0,0,0,2,0,1,0,1,0,1,0,0,0,0,2,0,0,0,0,0,0,2,0,0,0,2,1,3,1,0,3,0,0,0,0,0,0,0,0,0,0,0,0,0,0,0,2,0,0,0,2,1,0,0,0,1,0,0,0	38	2,0,0,0,0,0,0,0,1,0,1,0,0,0,0,3,0,0,0,0,0,1,3,0,0,2,0,0,0,0,0,0,4,2,0,1,0,0,0,0,1,1,1,1,2,0,0,0,0,0,1,0,0,2,0,1,1,0,2,0,0,2,2,0,0,1,0,3,0,1,0,0,0,0,0,0,2,0,0,2,0,1,0,1,1,0,0,1,0,0,1,0,0,0,0,0,0,0,0,1,0,1,0,0,0,0,0,0,4,1,0,1,0,0,5,0,0	115	0.063543	0
chr11	33733495	33733610	-	CD59,	chr11	33733325	33733644	h38_mk_AluSz6	+	1	SRR1498550,	112	3,1,7,2,1,12,7,4,8,14,3,3,5,3,8,9,23,0,13,5,3,1,21,4,7,8,6,3,2,1,4,2,10,3,3,11,6,3,1,12,14,4,2,1,1,10,6,5,4,2,2,3,3,7,3,6,7,3,6,9,5,7,2,5,8,4,9,0,2,4,8,7,7,6,6,10,18,3,2,8,5,4,5,7,7,10,21,2,28,4,9,5,9,4,7,1,4,3,9,3,0,11,5,0,16,12,1,3,4,6,4,10,0,20,5,11,5	56	1,1,0,2,0,1,1,2,0,2,1,1,0,1,2,0,1,0,1,2,1,0,3,0,0,1,1,0,1,3,0,0,4,0,0,0,1,0,0,1,1,0,0,0,2,0,1,0,0,0,0,0,1,3,1,0,1,1,0,0,2,2,0,2,1,0,0,0,1,0,0,0,0,2,2,1,1,0,2,0,0,4,2,0,1,2,2,0,15,0,0,3,1,0,0,0,0,0,5,0,1,0,0,3,1,0,0,0,0,0,1,1,0,0,4,0,0	117	0.062244	1
chr11	45528970	45529061	-	AC103855.2,	chr11	45528940	45529230	h38_mk_AluJo	+	1	SRR1315970,	16	0,0,0,0,0,0,0,0,1,0,0,0,0,1,0,0,0,1,0,0,0,0,1,0,0,0,0,0,0,1,0,0,0,1,1,0,0,0,0,0,0,0,0,0,0,0,0,0,0,0,0,0,0,0,0,0,3,0,0,0,0,0,0,0,2,1,0,0,0,0,0,0,1,0,0,1,0,0,1,0,0,0,0,0,0,0,0,0,0,0,0,0,0,0,0,0,0,0,0,1,0,1,0,3,0,0,0,0,0,0,0,0,0,0,0,0,0	11	0,0,0,1,0,0,0,0,1,0,0,0,0,0,0,0,0,0,0,0,0,0,0,0,2,0,3,0,0,0,0,0,0,0,0,0,0,0,0,0,0,0,0,0,1,0,0,0,0,0,0,1,0,0,0,0,0,0,0,1,0,0,2,0,0,0,0,0,0,0,0,0,0,0,0,0,0,0,0,0,0,1,0,0,0,0,0,0,0,1,0,0,0,0,0,0,0,0,0,0,0,0,0,0,0,0,0,0,0,0,0,0,0,1,0,0,0	-1	.	.
chr11	46629907	46630100	+	ATG13,	chr11	46629962	46630128	h38_mk_AluJb	-	1	SRR1498550,	41	2,0,0,0,1,2,1,2,0,1,0,0,0,0,0,0,1,0,1,1,2,0,2,0,1,0,1,0,0,1,0,1,0,0,0,0,0,0,0,0,0,0,0,0,0,0,0,1,0,0,0,0,0,0,0,0,1,1,1,0,0,0,0,4,0,1,1,1,0,1,1,0,0,0,0,1,2,0,0,1,0,0,0,3,0,0,1,0,2,0,2,0,0,0,0,1,1,1,0,0,1,1,0,0,3,0,0,1,1,4,0,0,0,0,0,0,0	117	45,5,23,81,41,36,59,22,28,33,47,39,25,27,66,47,38,42,24,11,50,12,130,26,39,35,40,18,42,23,33,18,14,25,14,30,41,50,10,26,44,34,32,51,39,32,23,28,23,18,17,29,12,22,20,22,33,12,29,31,32,27,2,60,34,29,21,30,23,32,39,14,55,31,33,68,55,14,16,52,25,43,17,51,62,34,17,6,28,21,61,8,39,34,18,57,75,11,34,29,3,38,31,12,84,57,17,25,66,124,87,60,5,96,75,102,14	-1	.	.
chr11	46630045	46630100	+	ATG13,	chr11	46629962	46630128	h38_mk_AluJb	-	117	SRR1072367,SRR1077405,SRR1084649,SRR1084842,SRR1085495,SRR1099499,SRR1102055,SRR1314163,SRR1315970,SRR1316940,SRR1317344,SRR1318163,SRR1320115,SRR1320963,SRR1326179,SRR1328895,SRR1331579,SRR1333741,SRR1335446,SRR1336548,SRR1337098,SRR1337412,SRR1340508,SRR1341365,SRR1341763,SRR1342045,SRR1348159,SRR1348360,SRR1354446,SRR1356444,SRR1356619,SRR1357478,SRR1360128,SRR1360563,SRR1361567,SRR1367943,SRR…	117	56,9,19,86,48,43,71,23,34,34,59,37,21,23,68,45,42,68,24,14,54,13,139,27,54,51,52,20,56,32,42,21,20,35,13,37,45,39,16,26,42,43,39,53,30,43,40,30,25,17,18,24,16,24,25,32,37,15,33,36,40,30,10,69,40,20,12,27,32,31,48,11,86,31,23,64,69,18,25,56,30,39,13,59,61,36,21,5,32,18,65,5,29,40,27,57,86,7,36,51,7,42,33,18,83,83,16,33,79,167,99,53,19,108,77,103,18	117	45,5,23,81,41,36,59,22,28,33,47,39,25,27,66,47,38,42,24,11,50,12,130,26,39,35,40,18,42,23,33,18,14,25,14,30,41,50,10,26,44,34,32,51,39,32,23,28,23,18,17,29,12,22,20,22,33,12,29,31,32,27,2,60,34,29,21,30,23,32,39,14,55,31,33,68,55,14,16,52,25,43,17,51,62,34,17,6,28,21,61,8,39,34,18,57,75,11,34,29,3,38,31,12,84,57,17,25,66,124,87,60,5,96,75,102,14	117	0.923098	1
chr11	49882485	49882574	+	AC136759.1,	chr11	49882438	49882729	h38_mk_AluS	-	1	SRR818210,	4	0,0,0,0,0,0,0,0,0,0,0,0,0,0,0,0,0,0,0,0,0,0,0,0,0,0,0,0,0,0,0,0,0,0,0,0,0,0,0,0,0,0,0,0,0,0,0,0,0,0,0,0,0,0,0,0,0,0,0,0,0,0,0,0,0,0,0,0,0,0,0,0,1,0,0,0,0,0,0,0,0,0,0,1,0,0,0,0,0,0,0,0,1,0,0,0,0,0,0,0,0,0,0,0,0,0,0,0,0,0,0,0,0,0,0,1,0	8	0,0,0,0,0,0,0,0,0,0,0,0,0,0,0,0,0,0,0,0,0,0,0,0,1,0,0,0,0,0,0,0,0,0,0,0,0,0,0,0,0,0,0,0,0,1,0,0,0,0,0,0,0,0,0,0,0,0,0,0,0,0,0,0,0,0,0,0,0,0,0,0,2,0,0,0,0,0,0,0,0,0,0,0,1,0,0,0,0,0,0,0,0,0,0,1,0,0,0,0,0,2,0,0,0,0,0,0,3,0,0,0,0,0,0,1,0	-1	.	.
chr11	58571257	58571332	-	LPXN,	chr11	58571050	58571352	h38_mk_AluJb	+	1	SRR1418837,	5	0,0,0,0,0,0,0,0,0,0,0,0,0,0,0,0,0,0,0,0,0,0,0,0,0,0,0,0,0,0,0,0,0,0,0,0,0,0,0,0,0,0,0,0,0,0,0,0,0,0,0,0,0,0,1,0,0,0,0,0,0,0,0,0,0,0,0,1,0,0,0,0,0,0,0,0,0,0,0,0,0,0,0,0,0,0,0,0,0,0,0,0,0,0,0,0,0,0,0,1,0,0,0,0,0,0,0,0,0,0,2,0,0,2,0,0,0	5	0,0,0,0,0,0,0,0,0,0,0,0,0,0,0,0,0,0,0,0,0,0,0,0,0,0,0,0,0,0,0,0,1,0,0,0,0,0,0,0,0,0,0,0,0,0,0,0,0,0,0,0,0,0,1,0,0,0,0,0,0,1,0,0,1,0,0,0,0,0,0,0,0,0,0,0,0,0,0,0,1,0,0,0,0,0,0,0,0,0,0,0,0,0,0,0,0,0,0,0,0,0,0,0,0,0,0,0,0,0,0,0,0,0,0,0,0	73	0.039189	0
chr11	59139957	59140167	-	AP001258.1,	chr11	59139925	59140198	h38_mk_AluSx	+	21	SRR1077405,SRR1316940,SRR1335446,SRR1337098,SRR1340508,SRR1341763,SRR1342045,SRR1360563,SRR1413562,SRR1416754,SRR1440986,SRR1455925,SRR1468514,SRR1474553,SRR1474777,SRR1487362,SRR1498550,SRR602704,SRR607337,SRR661973,SRR662534,	89	3,6,2,2,1,4,2,1,1,4,2,2,1,2,5,1,7,1,1,0,3,1,6,0,2,4,0,0,2,3,4,2,3,2,3,2,2,0,2,2,0,3,0,1,1,2,3,3,2,2,3,4,4,0,0,2,4,0,0,0,2,0,0,1,4,1,0,4,2,0,1,0,8,0,1,1,1,0,4,0,2,4,3,1,1,8,2,0,4,1,0,1,0,2,2,3,6,2,2,5,1,1,0,0,2,2,0,0,3,6,4,5,0,2,2,5,4	91	2,5,0,0,2,1,1,1,1,5,1,1,2,1,1,1,0,3,2,1,5,1,6,0,3,7,3,0,2,0,2,0,2,4,1,2,0,0,0,1,1,1,1,2,1,1,2,5,2,2,1,1,2,3,2,2,1,0,0,0,3,0,0,4,3,1,0,4,2,3,2,0,3,3,1,2,5,1,1,1,2,1,2,1,4,6,2,0,4,1,0,4,2,2,1,3,3,1,1,1,2,2,6,0,1,0,0,0,3,1,0,5,0,3,0,1,1	-1	.	.
chr11	61265604	61265785	-	VWCE,	chr11	61265756	61266080	h38_mk_AluSz6	+	1	SRR1447693,	6	0,0,0,0,0,0,0,0,0,0,0,0,0,0,1,0,0,0,0,2,1,0,0,0,0,0,0,0,0,0,0,1,0,0,0,0,0,0,0,0,0,0,0,0,0,0,0,0,0,0,0,0,0,0,0,0,0,0,0,0,0,0,0,0,0,0,0,0,1,0,0,0,0,0,0,0,0,0,0,0,0,2,0,0,0,0,0,0,0,0,0,0,0,0,0,0,0,0,0,0,0,0,0,0,0,0,0,0,0,0,0,0,0,0,0,0,0	2	0,0,0,0,0,0,0,0,0,0,0,0,0,0,0,0,0,0,0,0,0,0,0,0,0,0,0,0,0,0,0,0,0,0,0,0,0,0,0,0,0,0,0,0,0,0,0,0,0,0,0,0,0,0,0,0,0,0,0,0,0,0,0,0,0,0,0,0,2,0,0,0,0,0,0,0,0,0,0,0,0,0,0,0,0,0,0,0,0,0,0,0,0,0,0,1,0,0,0,0,0,0,0,0,0,0,0,0,0,0,0,0,0,0,0,0,0	-1	.	.
chr11	62871577	62871669	+	SLC3A2,	chr11	62871555	62871680	h38_mk_AluJ	-	92	SRR1084842,SRR1085495,SRR1099499,SRR1102055,SRR1314163,SRR1315970,SRR1317344,SRR1318163,SRR1320115,SRR1320963,SRR1326179,SRR1328895,SRR1331579,SRR1333741,SRR1337098,SRR1340508,SRR1341365,SRR1341763,SRR1342045,SRR1348159,SRR1348360,SRR1354446,SRR1356619,SRR1357478,SRR1360128,SRR1360563,SRR1361567,SRR1367943,SRR1368772,SRR1375571,SRR1386708,SRR1387264,SRR1387809,SRR1389979,SRR1390601,SRR1399779,SRR…	113	2,0,5,64,6,15,69,14,38,7,41,8,16,9,36,24,12,16,4,2,29,1,129,19,10,8,32,9,39,8,5,22,8,42,4,20,22,13,2,34,18,11,13,23,16,22,18,2,4,12,0,12,3,9,19,19,20,1,24,32,2,18,8,24,7,7,2,7,10,23,18,7,44,21,3,23,40,20,2,52,37,18,0,28,37,7,3,2,5,2,39,2,18,25,7,37,31,1,5,7,0,8,12,2,19,29,1,17,54,31,44,25,1,32,43,39,8	114	7,0,3,67,20,13,50,13,48,4,63,12,15,14,46,23,18,27,1,2,40,2,163,17,13,13,59,25,40,5,9,22,8,42,5,35,29,15,1,26,20,19,16,23,24,20,26,5,7,18,2,15,3,11,16,14,30,2,32,43,3,25,15,33,18,8,1,12,6,25,14,22,52,18,3,36,36,26,5,61,32,19,2,33,38,16,3,1,9,6,41,0,22,24,11,48,42,3,4,6,0,15,22,4,20,25,10,16,47,43,84,38,1,41,47,43,2	116	0.805709	0
chr11	62876784	62876879	+	SLC3A2,	chr11	62876579	62876908	h38_mk_AluSq2	-	5	SRR1340508,SRR1354446,SRR1360563,SRR1455925,SRR662233,	63	1,0,0,2,3,1,1,1,3,0,1,0,1,2,3,0,3,1,0,0,2,1,19,0,0,2,0,2,5,0,1,1,0,4,0,0,1,0,0,3,1,0,1,0,0,0,2,0,0,3,0,0,0,1,0,1,1,0,1,4,0,0,1,3,1,0,0,1,1,0,0,0,3,3,0,2,1,0,0,1,2,1,0,1,2,0,0,0,1,0,2,0,0,2,0,1,1,1,1,0,0,0,0,0,0,1,0,0,1,2,6,2,0,3,1,2,1	113	2,2,11,16,5,4,12,7,8,4,9,8,6,4,22,6,19,4,3,4,8,2,50,5,10,7,6,5,7,4,5,10,9,15,2,5,16,3,3,12,8,12,4,12,8,9,7,6,6,3,1,7,3,3,9,5,5,1,9,6,1,5,3,9,11,5,9,0,2,7,8,5,12,7,8,7,15,7,1,5,8,18,7,16,12,2,7,7,43,4,7,0,1,9,5,10,7,18,1,8,0,4,4,3,14,2,2,0,4,2,10,6,3,9,7,13,4	115	0.35189	0
chr11	62882667	62882807	+	SLC3A2,	chr11	62882479	62882728	h38_mk_AluSx3	-	9	SRR1340508,SRR1356444,SRR1375571,SRR1413562,SRR1433796,SRR1444678,SRR1471817,SRR1485459,SRR663633,	60	0,0,5,1,0,1,0,6,2,0,0,0,0,0,4,0,0,0,0,0,0,0,12,0,4,0,1,0,0,11,2,0,0,0,0,0,1,4,0,1,0,1,0,0,0,2,0,3,5,2,0,4,3,2,2,0,0,5,4,0,1,0,0,1,0,2,8,2,0,0,3,0,0,2,5,1,6,2,7,0,0,3,5,5,3,2,2,2,3,7,0,0,2,0,3,2,0,8,0,3,0,4,0,0,0,0,1,0,1,4,0,8,3,1,1,1,0	75	4,0,16,0,1,4,0,7,0,0,1,0,3,0,6,0,2,0,0,3,0,0,10,0,1,0,2,10,0,13,1,3,5,3,1,0,2,4,1,0,2,0,0,0,0,6,0,5,7,2,0,2,3,0,4,1,3,4,2,3,5,0,0,4,3,2,6,4,2,2,3,0,0,7,4,2,3,2,12,0,0,8,3,6,3,2,0,6,10,3,1,1,2,4,2,0,0,9,0,4,1,4,1,0,8,4,0,0,0,6,0,3,7,2,0,0,0	117	0.018276	1
chr11	62882667	62882999	+	SLC3A2,	chr11	62882479	62882728	h38_mk_AluSx3	-	4	SRR1340508,SRR1413562,SRR1444622,SRR1500868,	60	0,0,5,1,0,1,0,6,2,0,0,0,0,0,4,0,0,0,0,0,0,0,12,0,4,0,1,0,0,11,2,0,0,0,0,0,1,4,0,1,0,1,0,0,0,2,0,3,5,2,0,4,3,2,2,0,0,5,4,0,1,0,0,1,0,2,8,2,0,0,3,0,0,2,5,1,6,2,7,0,0,3,5,5,3,2,2,2,3,7,0,0,2,0,3,2,0,8,0,3,0,4,0,0,0,0,1,0,1,4,0,8,3,1,1,1,0	117	260,101,355,309,220,280,213,522,253,453,178,160,289,239,419,152,1014,146,229,257,194,279,825,124,258,211,283,210,162,460,316,220,345,196,116,177,263,199,178,303,349,301,128,246,361,385,223,181,316,145,119,167,195,206,356,193,314,146,261,317,235,117,190,281,350,231,322,133,190,143,242,272,210,393,278,244,507,220,177,183,152,301,375,288,343,399,526,233,1728,232,217,85,189,229,289,239,258,956,217,31…	-1	.	.
chr11	65043025	65043164	+	SAC3D1,	chr11	65042834	65043102	h38_mk_AluJo	-	91	SRR1072367,SRR1077405,SRR1084649,SRR1084842,SRR1085495,SRR1102055,SRR1314163,SRR1315970,SRR1316940,SRR1317344,SRR1318163,SRR1320115,SRR1326179,SRR1328895,SRR1331579,SRR1337412,SRR1340508,SRR1341365,SRR1341763,SRR1342045,SRR1348159,SRR1354446,SRR1356619,SRR1357478,SRR1360563,SRR1361567,SRR1367943,SRR1368772,SRR1375571,SRR1386708,SRR1387264,SRR1387809,SRR1389979,SRR1390601,SRR1399779,SRR1402900,SRR…	105	2,1,1,3,9,0,1,2,4,5,2,2,1,7,2,5,2,0,0,0,4,3,15,3,2,1,9,0,2,1,4,1,0,3,1,1,8,2,0,2,2,4,2,2,4,6,6,0,2,2,3,3,4,1,2,2,6,2,5,5,3,6,3,3,5,1,3,1,0,3,4,3,3,3,2,1,4,2,4,3,5,4,1,3,7,1,1,1,2,2,2,3,2,3,2,1,1,1,3,4,0,1,0,3,15,4,1,1,3,2,7,2,2,4,1,5,0	107	5,2,3,5,6,8,1,7,6,8,2,6,5,1,2,7,4,10,2,0,2,8,13,2,7,3,6,4,2,2,5,2,1,7,4,8,3,4,2,13,6,7,2,5,8,16,4,2,3,3,6,6,2,8,3,2,6,4,4,6,6,7,7,5,10,1,3,0,5,3,4,7,7,2,2,6,6,7,1,9,9,4,1,4,3,0,3,4,3,5,8,0,1,3,0,2,8,3,4,4,0,2,0,3,0,5,0,3,8,1,2,6,1,14,1,4,0	117	0.27458	1
chr11	66756353	66756505	+	C11orf80,	chr11	66756328	66756511	h38_mk_AluSx1	-	74	SRR1084842,SRR1102055,SRR1315970,SRR1317344,SRR1318163,SRR1326179,SRR1328895,SRR1331579,SRR1333741,SRR1335446,SRR1337098,SRR1340508,SRR1341365,SRR1341763,SRR1342045,SRR1348159,SRR1354446,SRR1356444,SRR1356619,SRR1357478,SRR1360563,SRR1361567,SRR1367943,SRR1368772,SRR1375571,SRR1381673,SRR1386708,SRR1387809,SRR1389979,SRR1390601,SRR1399779,SRR1402900,SRR1408208,SRR1408368,SRR1416477,SRR1421177,SRR…	95	0,0,0,8,1,1,9,3,3,2,4,4,0,0,5,3,2,6,2,2,8,2,14,8,1,2,4,1,6,2,3,6,0,4,2,7,4,4,1,4,5,4,4,5,1,1,3,2,0,0,0,2,1,0,5,4,1,2,3,6,3,2,0,6,6,0,0,1,4,1,6,5,13,6,2,7,4,0,2,3,2,3,0,6,5,0,0,0,3,1,2,2,6,7,1,5,8,0,2,5,0,4,2,10,9,2,1,0,4,3,4,6,0,8,8,6,3	110	0,0,4,9,2,2,11,1,12,3,6,2,3,2,5,7,6,7,3,2,6,0,24,5,11,9,7,1,12,2,5,8,1,5,1,5,7,5,3,14,8,4,5,11,7,4,5,3,1,7,1,9,1,3,1,2,11,3,11,4,2,9,2,6,5,2,0,2,7,6,8,9,21,2,1,12,14,2,1,6,4,9,1,9,9,8,2,0,1,3,17,1,5,6,2,4,8,1,3,5,0,5,3,0,22,16,2,3,5,10,14,8,5,18,18,6,6	112	0.846444	0
chr11	67009879	67010009	+	SYT12,	chr11	67009817	67009917	h38_mk_Alu	-	1	SRR1342045,	10	0,0,0,0,0,0,0,0,0,0,0,0,0,0,0,0,0,0,0,0,0,0,0,0,0,2,0,0,0,5,1,0,0,0,0,0,0,0,0,0,0,0,0,0,0,0,0,0,0,0,0,0,0,0,5,0,0,0,0,0,0,0,0,0,0,0,0,0,0,0,0,0,0,0,2,0,0,0,0,0,0,0,0,0,0,1,0,0,0,0,0,1,0,0,3,0,0,0,0,0,0,0,0,0,0,0,2,0,0,0,1,0,0,0,0,0,0	1	0,0,0,0,0,0,0,0,0,0,0,0,0,0,0,0,0,0,0,0,0,0,0,0,0,1,0,0,0,0,0,0,0,0,0,0,0,0,0,0,0,0,0,0,0,0,0,0,0,0,0,0,0,0,0,0,0,0,0,0,0,0,0,0,0,0,0,0,0,0,0,0,0,0,0,0,0,0,0,0,0,0,0,0,0,0,0,0,0,0,0,0,0,0,0,0,0,0,0,0,0,0,0,0,0,0,0,0,0,0,0,0,0,0,0,0,0	-1	.	.
chr11	67009879	67010122	+	SYT12,	chr11	67009817	67009917	h38_mk_Alu	-	1	SRR1356444,	10	0,0,0,0,0,0,0,0,0,0,0,0,0,0,0,0,0,0,0,0,0,0,0,0,0,2,0,0,0,5,1,0,0,0,0,0,0,0,0,0,0,0,0,0,0,0,0,0,0,0,0,0,0,0,5,0,0,0,0,0,0,0,0,0,0,0,0,0,0,0,0,0,0,0,2,0,0,0,0,0,0,0,0,0,0,1,0,0,0,0,0,1,0,0,3,0,0,0,0,0,0,0,0,0,0,0,2,0,0,0,1,0,0,0,0,0,0	45	0,0,0,0,0,0,0,2,1,0,2,1,0,2,3,1,1,0,1,0,0,0,1,2,0,0,0,0,0,4,2,0,0,0,1,0,0,0,2,0,0,4,0,2,0,7,0,1,2,0,0,0,0,0,0,0,0,0,0,1,0,0,0,0,4,0,2,0,0,0,0,1,0,0,1,3,5,0,2,1,2,3,3,1,1,3,0,1,8,0,0,0,0,0,0,0,0,2,0,0,0,0,0,0,0,5,4,0,1,2,0,2,0,0,1,0,1	-1	.	.
chr11	68072732	68072825	-	CHKA,	chr11	68072700	68073011	h38_mk_AluJ	+	1	SRR1367943,	40	1,0,0,0,0,1,0,3,0,0,0,0,2,0,0,1,0,0,0,0,2,0,1,0,0,0,6,0,0,0,0,1,0,0,1,1,1,2,2,0,3,0,0,0,3,3,5,0,0,0,0,0,0,3,0,0,2,0,0,0,0,2,0,1,0,0,0,0,0,3,0,0,0,2,0,3,4,0,0,2,0,5,0,1,5,0,3,0,0,1,1,0,4,1,1,0,3,0,0,0,0,0,0,0,1,0,0,0,5,0,0,2,0,0,0,0,0	9	0,0,0,0,0,0,0,0,0,0,0,0,0,0,0,0,0,0,0,0,0,0,0,0,0,0,0,0,0,0,0,0,0,0,0,1,0,2,0,0,0,0,0,1,0,0,0,0,0,0,0,0,0,0,0,0,0,0,0,0,0,0,0,0,0,0,0,0,0,0,0,0,0,0,0,0,1,0,0,0,0,1,0,0,0,0,0,0,0,0,1,0,0,0,0,0,0,0,0,1,0,0,0,0,0,0,0,0,0,0,0,0,1,0,0,1,0	117	0.008966	1
chr11	71480186	71480274	+	NADSYN1,	chr11	71480141	71480482	h38_mk_AluSq2	-	7	SRR1317344,SRR1333741,SRR1354446,SRR1437538,SRR1442571,SRR1447693,SRR1453341,	12	0,0,0,1,0,0,0,0,0,0,1,0,0,0,0,0,0,1,0,0,0,0,0,0,0,0,0,0,1,0,0,1,0,0,0,0,0,0,0,0,0,0,0,0,0,0,0,0,0,0,0,0,0,0,0,0,0,0,0,0,0,0,1,0,0,1,0,0,1,1,0,0,0,0,0,0,0,0,0,0,0,0,0,1,0,0,0,1,0,1,0,0,0,0,0,0,0,0,0,0,0,0,0,0,0,0,0,0,0,0,0,0,0,0,0,0,0	108	25,9,9,17,11,13,14,10,18,27,8,15,2,9,12,10,9,15,8,4,7,13,21,23,12,9,18,6,10,11,17,8,0,7,12,10,4,9,6,20,8,24,3,7,12,11,13,0,13,2,8,9,0,5,10,10,19,22,9,8,1,0,3,11,19,11,0,1,20,13,20,7,11,16,3,7,19,8,3,12,5,6,7,16,5,20,13,0,0,0,13,0,10,10,10,15,10,14,23,10,2,18,12,8,7,24,2,8,9,15,10,10,2,18,18,9,4	117	0.399481	1
chr11	71480219	71480274	+	NADSYN1,	chr11	71480141	71480482	h38_mk_AluSq2	-	1	SRR1487685,	2	0,0,0,0,0,0,0,0,0,0,0,0,0,0,0,0,1,0,0,0,0,0,0,0,0,0,0,0,0,0,0,0,0,0,0,0,0,0,0,0,0,0,0,0,0,0,0,0,0,0,0,0,0,0,0,0,0,0,0,0,0,0,0,0,0,0,0,0,0,0,0,0,0,0,0,0,0,0,0,0,0,0,0,0,0,0,2,0,0,0,0,0,0,0,0,0,0,0,0,0,0,0,0,0,0,0,0,0,0,0,0,0,0,0,0,0,0	108	25,9,9,17,11,13,14,10,18,27,8,15,2,9,12,10,9,15,8,4,7,13,21,23,12,9,18,6,10,11,17,8,0,7,12,10,4,9,6,20,8,24,3,7,12,11,13,0,13,2,8,9,0,5,10,10,19,22,9,8,1,0,3,11,19,11,0,1,20,13,20,7,11,16,3,7,19,8,3,12,5,6,7,16,5,20,13,0,0,0,13,0,10,10,10,15,10,14,23,10,2,18,12,8,7,24,2,8,9,15,10,10,2,18,18,9,4	117	0.396421	1
chr11	71520808	71520909	+	NADSYN1,	chr11	71520673	71520941	h38_mk_AluJ	-	16	SRR1084842,SRR1099499,SRR1315970,SRR1348159,SRR1348360,SRR1354446,SRR1356619,SRR1387264,SRR1399779,SRR1402900,SRR1408208,SRR1408368,SRR1471943,SRR1487362,SRR602704,SRR814967,	35	0,1,0,2,0,1,0,0,4,2,1,0,0,0,0,0,0,2,1,0,0,0,1,0,0,0,1,1,2,3,3,1,0,0,0,0,0,2,0,0,1,0,0,0,2,1,3,2,0,0,0,0,1,0,1,0,2,0,0,0,0,0,0,0,0,0,0,0,0,0,0,2,0,0,0,0,0,0,0,1,0,1,0,1,0,1,0,0,2,0,0,0,0,0,0,0,1,0,0,0,0,2,0,0,0,3,0,0,0,0,4,0,0,1,0,0,0	64	2,0,0,2,2,4,0,1,4,0,0,2,0,1,0,0,0,2,0,0,0,0,2,3,5,1,2,3,3,0,4,5,0,0,3,1,0,0,0,6,6,0,0,1,6,3,5,1,3,0,0,3,0,3,0,1,0,1,1,0,0,0,4,0,2,0,2,0,0,1,2,3,0,0,1,1,1,0,0,6,2,2,1,2,0,4,1,0,0,0,2,0,3,1,2,0,1,0,0,0,0,1,2,0,0,0,0,4,0,3,4,3,0,4,1,4,3	103	0.371775	0
chr11	71962152	71962289	+	RNF121,	chr11	71961957	71962272	h38_mk_AluYi6	-	58	SRR1084842,SRR1099499,SRR1316940,SRR1317344,SRR1326179,SRR1333741,SRR1337098,SRR1341365,SRR1341763,SRR1348159,SRR1348360,SRR1354446,SRR1356444,SRR1356619,SRR1357478,SRR1360563,SRR1375571,SRR1387264,SRR1390601,SRR1402900,SRR1408208,SRR1413562,SRR1414897,SRR1416477,SRR1416754,SRR1418127,SRR1435020,SRR1435775,SRR1437538,SRR1439873,SRR1440986,SRR1442571,SRR1453341,SRR1453851,SRR1455925,SRR1457503,SRR…	85	6,1,0,7,0,3,0,0,3,2,2,3,0,1,4,0,1,5,0,0,5,0,7,5,4,2,2,4,6,3,2,1,0,1,0,0,3,4,1,0,5,2,2,2,1,1,4,0,2,3,2,1,1,1,0,2,1,1,1,3,0,3,1,6,4,1,0,1,1,2,3,0,3,2,3,2,5,2,0,3,1,5,0,1,2,5,2,0,3,3,2,0,2,1,0,1,4,1,0,2,0,0,0,0,3,0,0,3,3,7,3,6,0,1,4,6,0	102	1,1,1,4,2,5,2,0,2,3,5,1,0,5,2,4,3,3,0,0,5,1,10,4,6,0,4,2,6,4,4,3,2,3,3,0,3,1,4,1,1,1,2,3,3,2,10,1,2,7,1,2,1,3,3,5,5,0,5,5,2,4,5,9,7,2,3,3,0,5,5,3,3,1,3,2,11,3,2,10,1,3,1,2,9,6,5,1,4,2,8,0,2,4,1,3,3,0,0,4,0,1,3,0,4,0,4,6,7,9,9,4,0,7,10,8,3	117	0.217597	1
chr11	73789335	73789490	+	MRPL48,	chr11	73789306	73789363	h38_mk_AluJb	-	82	SRR1072367,SRR1077405,SRR1084649,SRR1084842,SRR1085495,SRR1099499,SRR1102055,SRR1314163,SRR1315970,SRR1316940,SRR1317344,SRR1318163,SRR1326179,SRR1328895,SRR1333741,SRR1335446,SRR1337412,SRR1340508,SRR1341365,SRR1341763,SRR1342045,SRR1348159,SRR1348360,SRR1354446,SRR1357478,SRR1360563,SRR1367943,SRR1368772,SRR1386708,SRR1387264,SRR1387809,SRR1389979,SRR1399779,SRR1402900,SRR1408208,SRR1408368,SRR…	93	10,12,8,4,4,5,5,6,13,2,4,4,0,1,4,3,0,3,1,6,0,5,17,6,2,4,5,1,3,0,3,9,0,3,0,7,11,0,0,1,5,2,8,1,4,7,10,2,0,4,21,0,0,0,3,0,8,10,3,9,6,2,0,8,0,2,7,0,6,2,5,4,4,6,1,0,3,1,1,8,4,4,0,2,9,3,2,0,3,4,8,0,6,3,2,9,6,5,0,7,0,8,1,10,5,6,0,0,4,14,6,3,2,6,11,16,8	107	19,15,5,7,11,8,7,4,12,7,1,6,3,0,5,6,2,8,3,0,12,20,39,7,10,10,10,3,8,1,0,6,6,13,3,7,13,2,5,14,8,8,5,5,7,9,17,4,6,3,43,5,4,5,6,9,11,29,5,30,9,15,10,14,6,4,2,6,12,1,9,5,16,10,0,10,10,5,13,7,3,9,3,6,11,5,4,2,5,0,9,2,7,9,7,11,12,6,2,9,0,8,3,13,13,7,0,0,15,8,14,14,0,13,26,18,0	117	0.216864	1
chr11	76403660	76403921	+	AP002360.1,	chr11	76403458	76403784	h38_mk_AluJ	-	1	SRR602704,	57	0,0,1,5,1,1,4,1,1,1,1,0,0,0,0,0,0,0,0,0,0,1,4,2,0,0,2,0,1,1,2,0,0,3,1,1,2,2,0,2,1,2,1,2,0,2,0,0,0,1,0,0,0,2,1,3,3,0,0,1,0,1,3,2,0,0,0,0,1,3,0,2,1,1,0,1,0,2,2,2,1,0,2,3,0,2,0,0,0,0,2,0,0,1,0,0,2,0,0,1,0,2,0,0,1,0,0,0,2,0,0,0,0,0,1,0,0	4	0,0,0,0,0,0,0,0,0,0,0,0,0,0,0,0,0,0,0,0,0,0,1,1,0,0,0,0,0,0,0,0,0,0,0,0,0,0,0,0,0,0,0,0,0,0,0,0,0,0,0,0,0,0,0,0,0,0,0,0,0,0,0,0,0,0,0,0,0,0,1,0,0,0,0,0,0,0,0,0,0,0,0,0,0,0,0,0,0,0,0,0,0,0,0,0,1,0,0,0,0,0,0,0,0,0,0,0,0,0,0,0,0,0,0,0,0	-1	.	.
chr11	78102874	78102948	-	ALG8,	chr11	78102661	78102979	h38_mk_AluSp	+	95	SRR1072367,SRR1077405,SRR1084649,SRR1085495,SRR1099499,SRR1102055,SRR1314163,SRR1316940,SRR1317344,SRR1318163,SRR1320115,SRR1320963,SRR1326179,SRR1328895,SRR1331579,SRR1333741,SRR1335446,SRR1336548,SRR1337098,SRR1337412,SRR1340508,SRR1341365,SRR1341763,SRR1342045,SRR1348360,SRR1354446,SRR1356619,SRR1357478,SRR1360563,SRR1361567,SRR1368772,SRR1375571,SRR1386708,SRR1387264,SRR1387809,SRR1390601,SRR…	114	9,5,26,9,2,8,16,12,10,17,6,5,5,11,6,2,16,12,4,5,8,12,30,20,8,3,5,7,5,12,11,35,4,9,9,6,12,13,8,6,10,10,3,12,4,20,21,8,14,22,4,7,7,9,9,10,10,14,12,10,7,9,19,13,10,3,11,4,7,9,10,23,5,6,6,6,4,19,19,5,8,20,26,3,9,12,4,9,7,6,10,0,11,6,15,8,10,6,10,4,0,2,0,12,7,8,2,3,18,24,18,10,8,11,9,11,4	111	6,2,12,5,1,4,12,5,5,16,3,2,3,10,11,2,7,11,6,3,3,12,13,15,8,4,4,3,5,2,5,10,2,12,7,2,7,1,6,9,6,5,0,12,3,10,9,6,6,19,5,5,2,6,5,3,5,9,10,12,6,23,15,5,8,4,6,7,4,11,8,11,3,7,3,4,9,4,22,4,5,14,19,4,5,9,2,6,4,4,4,0,2,3,7,3,7,14,7,3,0,2,0,0,28,8,2,11,14,3,12,8,0,8,9,9,6	117	0.251958	1
chr11	78148977	78149093	+	KCTD21-AS1,	chr11	78148946	78149260	h38_mk_AluSz	-	7	SRR1084842,SRR1340508,SRR1432123,SRR1435775,SRR1447693,SRR1474777,SRR602516,	47	0,0,0,1,0,0,0,0,0,0,1,0,0,0,0,3,0,0,1,0,2,0,4,0,0,1,0,1,0,1,0,2,0,2,0,4,0,1,0,2,0,1,0,1,1,3,3,0,0,2,0,1,0,0,0,0,3,0,1,1,0,4,0,1,0,0,0,0,2,0,2,1,3,0,0,1,3,1,3,1,2,2,0,0,2,0,0,0,0,0,0,0,0,0,2,2,2,0,0,2,0,0,3,0,0,2,0,0,0,0,5,0,0,2,0,5,0	75	2,0,3,3,1,2,0,0,3,3,1,1,1,0,4,0,3,3,1,0,1,0,5,0,1,2,5,1,0,0,1,3,0,3,1,0,3,0,1,0,0,1,0,0,3,2,0,0,2,0,0,1,1,0,1,3,1,0,1,1,1,3,0,0,0,0,1,1,1,0,2,1,4,1,0,0,3,1,0,1,3,1,1,6,3,2,0,0,5,0,3,0,1,1,1,7,1,5,3,1,1,2,1,0,1,0,0,0,1,1,0,3,0,2,1,3,0	79	0.884583	0
chr11	95882374	95882496	-	MTMR2,	chr11	95882206	95882545	h38_mk_AluSc8	+	71	SRR1084649,SRR1084842,SRR1085495,SRR1102055,SRR1315970,SRR1316940,SRR1317344,SRR1318163,SRR1326179,SRR1328895,SRR1331579,SRR1333741,SRR1337098,SRR1337412,SRR1340508,SRR1341365,SRR1342045,SRR1348159,SRR1348360,SRR1354446,SRR1356444,SRR1356619,SRR1360563,SRR1367943,SRR1375571,SRR1386708,SRR1387264,SRR1389979,SRR1390601,SRR1402900,SRR1413562,SRR1414897,SRR1415234,SRR1416477,SRR1418127,SRR1421177,SRR…	102	5,3,2,5,5,4,6,1,2,2,7,3,3,0,10,2,6,5,0,0,4,3,11,3,3,9,7,2,5,2,4,2,1,2,0,8,5,4,0,1,2,2,3,4,6,5,1,3,5,5,5,8,1,2,3,5,6,2,3,3,2,0,0,9,7,3,1,2,3,0,5,1,8,4,0,3,10,5,0,1,6,7,1,4,6,4,4,1,3,1,3,3,2,8,4,8,7,0,4,1,0,3,8,0,6,4,0,2,5,15,14,10,0,16,8,9,6	101	0,2,3,6,10,2,5,1,4,3,2,5,1,0,8,6,4,2,0,0,5,3,11,7,2,5,4,2,3,1,5,2,3,1,0,3,1,4,0,2,4,2,3,5,3,4,3,4,6,2,3,3,1,1,1,2,5,0,4,2,5,3,0,8,6,2,3,4,4,4,4,0,9,4,3,4,5,2,4,8,5,2,1,2,6,2,4,0,5,1,1,0,2,4,7,4,5,3,2,3,0,2,0,0,7,1,0,12,1,12,9,6,0,18,4,7,7	114	0.523273	0
chr11	112229442	112229486	+	PTS,	chr11	112229374	112229701	h38_mk_AluSq2	-	1	SRR1498550,	10	0,0,0,0,0,0,0,0,1,0,0,0,0,1,0,0,0,0,0,0,0,0,0,0,1,0,0,0,0,0,0,0,0,0,0,0,0,1,0,0,0,0,0,0,0,0,0,0,2,0,0,0,0,0,0,1,0,0,0,0,0,0,0,0,0,0,0,0,0,0,0,0,0,0,0,0,0,0,2,0,0,0,0,0,1,0,0,0,2,0,0,0,0,0,0,0,0,0,0,0,0,0,0,0,0,0,2,0,0,0,0,0,0,0,0,0,0	19	0,0,0,0,0,0,0,0,1,0,0,0,0,0,0,1,8,0,0,0,1,0,2,0,0,0,0,1,1,0,2,0,0,0,1,2,5,0,0,0,0,0,0,0,0,0,1,0,0,1,0,0,0,0,0,0,0,0,0,0,4,0,0,0,0,0,0,0,0,0,0,0,0,1,0,0,0,0,0,2,0,0,0,0,5,0,0,0,5,0,0,0,0,0,0,0,0,0,0,0,0,0,0,0,0,0,0,0,0,0,3,0,0,0,0,0,0	117	0.007029	1
chr11	118560275	118560418	-	IFT46,	chr11	118560121	118560444	h38_mk_AluJo	+	1	SRR1418837,	17	0,1,0,0,0,1,1,0,0,0,0,0,0,0,0,0,1,0,0,0,0,0,2,0,0,0,1,0,0,0,0,0,0,0,0,0,0,0,0,0,0,0,2,2,0,0,0,0,0,0,0,1,1,0,1,0,0,0,0,0,0,0,0,0,1,0,0,0,0,0,1,0,2,2,0,0,2,0,0,0,0,0,0,0,0,0,0,0,0,0,0,0,0,0,0,0,0,0,0,0,0,0,0,0,0,0,0,7,0,0,0,0,0,0,0,0,0	6	0,0,0,0,0,0,0,0,0,0,0,0,0,0,0,0,0,0,0,0,0,0,0,0,0,0,0,0,0,0,0,0,0,0,0,0,0,0,0,0,0,0,0,0,1,0,0,0,0,0,0,0,0,0,3,0,0,0,0,0,0,0,0,0,0,0,0,0,0,0,0,1,0,0,0,0,0,0,0,0,0,0,0,0,0,0,0,0,0,0,0,0,0,0,0,0,0,0,0,0,0,0,0,0,2,0,0,0,0,0,0,0,0,3,0,2,0	117	0.006972	1
chr11	119123568	119123684	+	ABCG4,HINFP,	chr11	119123528	119123716	h38_mk_AluSz6	-	103	SRR1331579,SRR1072367,SRR1084649,SRR1084842,SRR1085495,SRR1099499,SRR1314163,SRR1315970,SRR1316940,SRR1317344,SRR1318163,SRR1320115,SRR1320963,SRR1326179,SRR1328895,SRR1333741,SRR1335446,SRR1336548,SRR1337098,SRR1337412,SRR1340508,SRR1341365,SRR1341763,SRR1342045,SRR1348159,SRR1348360,SRR1354446,SRR1356444,SRR1356619,SRR1357478,SRR1360563,SRR1361567,SRR1367943,SRR1368772,SRR1375571,SRR1386708,SRR…	116	1,1,7,6,1,3,1,6,2,3,3,7,5,4,4,3,2,5,2,3,5,1,16,3,5,2,8,5,6,3,5,4,1,3,2,2,10,3,1,6,4,3,3,6,5,4,9,4,3,6,2,2,3,3,5,2,5,1,7,5,4,1,2,9,4,2,3,3,4,3,4,4,7,4,2,10,10,4,1,5,3,1,2,4,6,2,1,1,1,4,8,0,6,4,3,8,11,2,5,7,1,3,7,2,6,9,1,1,7,6,10,10,1,8,10,7,1	111	6,0,10,15,4,4,6,9,6,2,11,3,7,4,9,1,7,5,3,7,8,3,21,4,5,4,7,6,6,2,12,4,0,5,2,3,7,5,0,15,5,4,6,2,4,2,6,6,5,7,3,3,1,2,3,6,10,4,3,10,5,8,2,15,7,3,9,2,5,5,7,8,10,2,2,10,5,3,1,9,5,4,3,6,7,6,4,2,7,2,15,0,6,10,4,14,15,4,3,10,1,8,2,0,4,10,0,6,9,3,17,7,1,9,17,12,7	117	0.536964	1
chr11	125575803	125575931	+	EI24,	chr11	125575775	125576099	h38_mk_AluSx	-	1	SRR604262,	30	2,0,1,0,2,0,2,0,0,1,0,0,1,1,0,0,0,1,0,1,0,0,0,0,0,1,0,0,1,0,0,0,0,0,0,0,0,0,0,1,1,0,0,0,1,0,2,0,0,0,1,0,0,0,0,1,0,0,0,0,1,0,0,0,3,0,0,0,0,0,0,0,0,0,0,0,0,0,0,0,0,0,1,2,0,0,0,1,1,0,0,0,0,1,0,2,0,2,1,1,0,0,0,0,0,0,0,0,0,0,0,0,0,1,1,0,0	23	0,0,0,0,0,0,0,0,1,0,2,1,0,0,0,0,0,0,0,0,1,0,5,0,2,1,0,0,0,0,0,0,0,0,0,0,0,1,0,0,1,0,0,0,0,0,0,0,0,0,0,0,0,0,0,0,0,0,0,0,0,0,0,0,0,0,0,0,0,0,1,0,0,0,0,0,0,0,1,2,0,2,2,7,0,0,0,0,1,0,0,0,2,0,0,3,0,2,0,2,0,2,0,0,0,0,0,0,0,0,0,0,0,3,2,0,0	117	0.0053	1
chr11	127335024	127335145	+	AP003481.1,	chr11	127334999	127335317	h38_mk_AluSz	-	64	SRR1072367,SRR1084842,SRR1085495,SRR1099499,SRR1315970,SRR1316940,SRR1317344,SRR1318163,SRR1326179,SRR1331579,SRR1335446,SRR1340508,SRR1341365,SRR1341763,SRR1342045,SRR1348159,SRR1354446,SRR1357478,SRR1360563,SRR1361567,SRR1367943,SRR1368772,SRR1375571,SRR1387264,SRR1387809,SRR1402900,SRR1408208,SRR1413562,SRR1414897,SRR1416477,SRR1416754,SRR1418127,SRR1432123,SRR1433796,SRR1434526,SRR1435020,SRR…	94	6,0,0,11,2,6,0,0,1,3,5,8,0,1,1,3,4,1,5,0,7,2,10,2,6,21,11,1,6,0,2,9,2,4,3,13,21,2,0,2,6,3,1,1,1,5,9,0,3,11,0,2,2,6,1,1,6,2,8,6,7,7,1,2,3,4,2,1,3,0,7,0,1,18,4,1,0,2,1,7,3,13,1,0,2,7,2,1,0,0,3,1,7,2,4,1,3,0,12,5,0,1,6,0,12,0,1,0,0,1,3,11,0,5,4,2,5	100	8,0,1,5,5,6,3,1,2,2,5,9,0,3,6,0,5,0,2,1,0,4,11,3,7,19,15,1,9,0,1,11,1,4,6,5,17,9,0,2,7,2,4,5,2,10,9,2,8,14,0,4,7,8,2,2,5,1,5,3,10,5,3,7,6,3,1,4,12,0,7,1,4,13,2,4,5,2,1,1,2,10,2,0,0,6,5,3,0,1,7,1,7,2,2,2,6,0,6,3,0,0,6,7,8,10,0,8,1,1,7,5,0,7,2,3,16	-1	.	.
chr11	134467865	134467987	+	AP004608.1,	chr11	134467831	134468159	h38_mk_AluSq2	-	12	SRR1328895,SRR1337098,SRR1348360,SRR1354446,SRR1387809,SRR1389979,SRR1439873,SRR1455925,SRR1464373,SRR1471943,SRR601500,SRR602704,	63	0,1,1,3,3,0,0,1,2,0,3,0,0,0,0,2,0,2,0,0,1,0,7,0,3,0,2,2,3,0,3,4,1,4,1,4,0,0,0,5,1,1,3,3,1,1,2,1,0,0,1,0,1,0,0,0,0,0,3,1,2,2,0,3,3,0,1,2,1,0,1,0,2,0,0,4,0,1,0,3,0,0,1,1,5,1,1,0,1,0,0,0,1,8,0,1,1,0,0,0,0,0,0,0,3,5,0,1,7,1,3,9,0,0,0,0,0	46	1,1,1,0,0,2,0,1,1,0,0,1,0,0,1,1,0,0,0,0,2,0,0,0,0,0,2,2,1,2,0,0,0,1,0,1,2,0,0,0,2,5,2,0,0,0,0,0,2,0,0,0,0,1,0,0,0,0,0,0,0,0,0,3,0,0,0,0,1,0,2,0,5,0,0,1,2,0,1,2,0,0,2,3,1,0,1,0,0,0,3,0,2,3,0,2,3,0,0,4,0,0,0,0,1,0,3,0,1,0,0,0,1,2,0,2,0	-1	.	.
chr12	6446961	6447087	-	CD27-AS1,	chr12	6446801	6447126	h38_mk_AluJb	+	116	SRR1072367,SRR1077405,SRR1084649,SRR1084842,SRR1085495,SRR1099499,SRR1102055,SRR1314163,SRR1315970,SRR1316940,SRR1318163,SRR1320115,SRR1320963,SRR1326179,SRR1328895,SRR1331579,SRR1333741,SRR1335446,SRR1336548,SRR1337098,SRR1337412,SRR1340508,SRR1341365,SRR1341763,SRR1342045,SRR1348159,SRR1348360,SRR1354446,SRR1356444,SRR1356619,SRR1357478,SRR1360128,SRR1360563,SRR1361567,SRR1367943,SRR1368772,SRR…	117	61,26,47,69,41,77,70,43,78,58,43,38,47,52,82,48,43,35,22,21,32,44,124,50,53,31,61,52,28,44,51,83,14,51,37,51,45,35,24,77,25,77,37,66,53,42,81,23,50,35,105,85,24,36,34,58,57,81,49,101,51,49,63,61,96,45,34,23,76,77,37,49,77,43,22,41,101,51,57,50,37,67,44,49,53,103,37,26,60,40,42,6,45,39,54,50,63,52,40,91,3,68,48,84,50,96,65,34,45,160,91,75,44,82,115,82,22	117	60,53,37,77,31,46,46,36,76,50,30,30,14,48,82,36,43,52,8,9,27,37,156,51,55,45,52,36,33,38,44,71,19,40,17,42,41,37,26,54,27,101,29,71,34,56,95,30,53,49,83,72,17,35,43,53,55,57,41,86,49,15,42,46,55,43,26,22,66,55,47,34,85,41,19,48,112,54,44,46,43,66,31,32,65,102,40,22,44,24,27,5,36,43,27,21,50,40,27,69,11,53,30,70,53,96,47,24,34,101,57,64,50,44,43,70,24	-1	.	.
chr12	6448640	6448737	-	CD27-AS1,	chr12	6448489	6448795	h38_mk_AluSc8	+	117	SRR1072367,SRR1077405,SRR1084649,SRR1084842,SRR1085495,SRR1099499,SRR1102055,SRR1314163,SRR1315970,SRR1316940,SRR1317344,SRR1318163,SRR1320115,SRR1320963,SRR1326179,SRR1328895,SRR1331579,SRR1333741,SRR1335446,SRR1336548,SRR1337098,SRR1337412,SRR1340508,SRR1341365,SRR1341763,SRR1342045,SRR1348159,SRR1348360,SRR1354446,SRR1356444,SRR1356619,SRR1357478,SRR1360128,SRR1360563,SRR1361567,SRR1367943,SRR…	117	141,125,93,271,138,141,146,78,225,130,200,108,139,95,223,127,65,186,58,52,163,153,505,126,193,76,162,112,262,107,121,179,76,180,90,148,278,104,70,236,140,182,98,156,121,162,150,141,81,163,209,149,80,72,92,94,231,169,127,236,143,218,95,179,217,80,80,89,159,142,193,161,169,130,83,112,209,124,128,226,146,195,107,166,194,138,90,65,115,70,198,23,124,118,116,173,184,99,116,147,16,122,83,196,199,212,68,…	117	15,25,11,31,15,22,18,8,27,18,23,25,14,17,34,19,11,29,8,4,26,27,71,17,20,10,18,9,29,14,20,30,7,22,5,20,35,6,10,43,14,23,11,21,15,30,27,10,11,19,43,16,7,16,14,16,41,16,23,22,11,33,12,30,33,14,14,7,19,24,24,18,33,18,11,13,27,25,13,31,16,30,12,10,20,16,11,13,10,4,28,1,18,18,8,25,22,8,17,17,2,27,7,18,25,20,13,36,31,44,50,20,9,46,33,26,4	117	0.997999	1
chr12	6448640	6448757	-	CD27-AS1,	chr12	6448489	6448795	h38_mk_AluSc8	+	9	SRR1389979,SRR1408208,SRR1415234,SRR1435020,SRR1435293,SRR1435775,SRR1453341,SRR1471817,SRR613627,	117	141,125,93,271,138,141,146,78,225,130,200,108,139,95,223,127,65,186,58,52,163,153,505,126,193,76,162,112,262,107,121,179,76,180,90,148,278,104,70,236,140,182,98,156,121,162,150,141,81,163,209,149,80,72,92,94,231,169,127,236,143,218,95,179,217,80,80,89,159,142,193,161,169,130,83,112,209,124,128,226,146,195,107,166,194,138,90,65,115,70,198,23,124,118,116,173,184,99,116,147,16,122,83,196,199,212,68,…	13	0,0,0,0,0,0,0,0,0,0,0,0,0,0,0,0,0,0,0,0,0,0,0,0,0,0,0,0,0,0,0,0,0,0,0,0,0,0,0,0,0,0,3,0,0,0,4,0,0,0,15,0,0,0,0,0,0,0,0,4,10,10,0,0,1,0,0,0,0,3,0,0,0,0,0,0,0,0,3,0,0,0,0,0,0,0,0,0,1,0,0,0,0,0,0,0,0,0,0,0,0,2,0,0,0,0,0,0,0,0,0,0,0,2,0,1,0	-1	.	.
chr12	6558016	6558137	-	NOP2,	chr12	6557851	6558175	h38_mk_AluSz	+	1	SRR1471943,	103	3,0,3,2,0,0,2,4,5,1,1,4,1,2,2,5,15,5,2,1,2,0,9,3,0,2,6,4,4,4,1,9,6,5,1,4,5,1,1,0,3,7,4,2,7,3,5,2,2,2,6,9,3,2,2,1,7,4,1,4,1,4,3,4,5,1,2,0,3,6,4,8,5,1,1,2,3,4,0,3,3,8,3,4,4,8,2,4,2,3,1,5,1,0,4,1,0,8,1,3,0,1,0,13,0,7,5,9,1,5,3,2,0,9,14,4,2	26	0,0,0,1,0,0,0,0,0,0,0,0,0,0,0,0,1,0,0,0,0,1,0,0,0,0,0,0,0,1,0,1,0,0,0,0,1,1,0,1,1,1,0,0,3,0,1,0,0,1,0,2,0,0,0,0,0,1,0,0,0,0,0,0,1,0,0,1,0,0,0,0,1,0,0,0,1,0,0,3,1,0,0,0,0,2,0,0,1,0,0,0,1,0,0,0,0,0,1,0,0,0,0,0,0,0,0,0,0,0,0,0,0,0,2,0,0	117	0.072429	1
chr12	10125087	10125173	-	CLEC7A,	chr12	10124907	10125209	h38_mk_AluJb	+	8	SRR1072367,SRR1085495,SRR1331579,SRR1348159,SRR1487362,SRR1498550,SRR604456,SRR814967,	23	2,0,0,2,1,0,0,0,0,0,0,0,0,0,0,0,3,0,0,0,1,1,0,0,1,0,1,0,0,0,0,0,0,0,0,0,0,0,0,0,0,0,0,0,0,0,0,0,2,0,0,0,0,0,0,0,0,0,0,1,0,0,0,0,0,0,0,0,0,0,0,0,0,0,1,0,0,0,0,0,0,1,0,0,1,4,1,0,2,0,1,0,0,0,0,1,1,0,3,0,0,0,0,0,1,0,0,0,0,0,0,0,0,3,0,0,3	56	6,1,3,0,1,1,0,0,0,0,0,2,1,0,3,0,3,1,2,0,1,0,1,0,1,4,4,0,1,0,0,0,1,1,0,2,1,2,2,0,3,0,0,0,0,0,5,0,1,0,0,2,0,0,1,1,6,1,1,0,0,0,0,0,0,2,0,0,1,0,0,0,1,1,3,0,0,0,0,2,0,2,0,1,0,12,1,0,2,0,1,0,1,1,0,0,2,0,5,0,0,0,7,0,0,0,1,1,1,0,0,1,0,3,1,1,0	78	0.644445	0
chr12	10374035	10374136	+	AC022075.1,	chr12	10373996	10374322	h38_mk_AluSz	-	34	SRR1072367,SRR1077405,SRR1316940,SRR1326179,SRR1331579,SRR1335446,SRR1337412,SRR1341763,SRR1357478,SRR1360128,SRR1368772,SRR1387264,SRR1399779,SRR1408368,SRR1413562,SRR1416754,SRR1432123,SRR1435020,SRR1435293,SRR1437538,SRR1440986,SRR1447693,SRR1471817,SRR1471943,SRR1476571,SRR1487362,SRR1487685,SRR1498550,SRR595926,SRR604456,SRR657754,SRR661349,SRR661973,SRR663633,	84	3,10,0,0,1,0,1,2,1,14,1,2,4,1,1,0,4,1,5,0,1,3,1,1,3,1,0,0,0,1,2,4,1,1,1,2,1,1,0,1,3,0,0,1,1,0,2,4,3,1,1,0,2,3,1,0,1,2,2,1,5,1,5,1,1,1,1,0,3,2,2,0,1,0,0,0,1,0,6,1,0,0,2,1,0,2,2,1,2,2,2,1,0,1,0,1,0,3,2,4,0,0,1,0,0,3,1,0,1,1,2,0,2,1,1,0,1	80	3,12,0,0,0,0,3,0,1,16,0,2,1,1,3,0,2,0,1,1,1,9,2,3,1,1,1,0,0,0,1,3,5,1,0,4,5,0,2,0,4,4,0,3,10,2,0,4,3,3,9,0,1,2,5,0,6,3,0,1,5,2,5,0,3,2,0,3,8,5,2,1,0,1,1,0,1,0,10,2,1,0,4,1,1,6,4,0,5,3,3,0,2,1,0,1,0,2,5,3,0,0,3,0,17,2,1,0,3,3,0,0,4,7,0,4,0	98	0.99018	0
chr12	10412496	10412616	-	AC068775.2,	chr12	10412495	10412750	h38_mk_AluJb	+	1	SRR1415234,	2	0,0,0,0,0,0,0,0,0,0,0,0,0,0,0,0,0,0,0,0,0,0,0,0,0,0,0,0,0,0,0,0,0,0,0,0,0,0,0,0,0,0,0,0,0,0,0,0,0,0,1,0,0,0,0,0,0,0,0,0,0,0,0,1,0,0,0,0,0,0,0,0,0,0,0,0,0,0,0,0,0,0,0,0,0,0,0,0,0,0,0,0,0,0,0,0,0,0,0,0,0,0,0,0,0,0,0,0,0,0,0,0,0,0,0,0,0	116	22,23,7,17,5,9,30,10,14,56,6,13,17,17,20,5,3,16,44,24,15,18,23,43,4,22,25,6,3,12,20,27,6,5,17,19,36,22,8,19,50,51,3,15,24,7,11,29,39,23,38,5,14,9,16,10,26,20,18,23,22,19,13,19,14,13,13,18,20,31,22,9,7,18,15,3,13,5,25,7,9,22,19,6,9,26,5,20,12,13,15,19,19,16,6,10,6,25,6,25,0,5,10,65,26,23,8,13,18,24,7,15,16,14,13,8,33	-1	.	.
chr12	10667289	10667455	-	STYK1,	chr12	10667334	10667659	h38_mk_AluJb	+	1	SRR1326179,	14	0,0,0,0,0,0,1,0,0,0,0,0,0,0,1,0,0,0,0,0,0,0,0,0,0,1,0,0,1,0,0,0,0,0,0,1,1,0,0,2,0,0,0,0,0,0,0,0,0,0,0,0,0,0,0,0,0,0,1,0,0,0,0,0,0,0,0,0,0,0,0,1,3,0,0,0,0,0,0,0,0,0,0,0,0,0,0,0,0,0,0,0,0,0,0,0,0,0,0,2,0,0,0,0,0,0,0,0,0,0,0,0,0,1,1,2,0	5	0,0,0,1,0,0,0,0,0,0,0,0,0,0,2,0,0,0,0,0,0,0,0,1,0,0,0,0,0,0,0,0,0,0,0,0,0,0,0,0,0,0,1,1,0,0,0,0,0,0,0,0,0,0,0,0,0,0,0,0,0,0,0,0,0,0,0,0,0,0,0,0,0,0,0,0,0,0,0,0,0,0,0,0,0,0,0,0,0,0,0,0,0,0,0,0,0,0,0,0,0,0,0,0,0,0,0,0,0,0,0,0,0,0,0,0,0	75	0.045484	0
chr12	11034782	11034885	-	AC018630.6,PRH1,PRR4,TAS2R14,	chr12	11034623	11034890	h38_mk_AluJ	+	105	SRR1084842,SRR1085495,SRR1099499,SRR1102055,SRR1315970,SRR1318163,SRR1320115,SRR1320963,SRR1326179,SRR1331579,SRR1337412,SRR1340508,SRR1341365,SRR1341763,SRR1342045,SRR1348159,SRR1348360,SRR1357478,SRR1360563,SRR1361567,SRR1367943,SRR1386708,SRR1387264,SRR1389979,SRR1390601,SRR1402900,SRR1408208,SRR1408368,SRR1414897,SRR1415234,SRR1416477,SRR1418837,SRR1432123,SRR1435775,SRR1437538,SRR1447693,SRR…	110	6,2,3,12,1,2,3,3,3,4,1,4,4,8,10,5,6,5,2,0,3,3,22,4,6,9,7,5,7,1,0,9,3,6,5,5,3,2,5,6,2,5,2,6,5,5,6,1,6,2,8,6,6,4,5,6,4,4,6,3,5,8,5,9,7,2,2,0,4,3,12,0,9,3,2,3,11,8,4,2,9,6,4,6,5,9,1,1,1,2,7,0,3,1,4,4,1,1,3,5,1,3,4,28,9,8,6,0,6,13,12,7,1,18,6,11,0	114	8,5,2,16,6,9,11,8,10,3,8,6,7,9,5,7,10,9,4,0,5,5,33,7,14,10,15,6,10,5,3,20,9,7,8,9,12,5,4,17,8,15,4,8,14,7,14,4,12,8,8,7,6,5,2,10,18,4,10,5,15,10,8,13,13,4,3,4,12,9,15,6,13,6,3,8,16,14,12,9,3,7,6,9,10,24,8,4,6,2,15,1,3,7,8,7,10,2,10,10,0,6,3,6,15,4,8,11,11,25,28,8,0,17,13,19,10	117	0.37529	1
chr12	11549590	11549721	+	LINC01252,	chr12	11549548	11549890	h38_mk_AluS	-	2	SRR595926,SRR607337,	14	0,0,0,0,0,0,0,0,0,1,1,0,0,0,0,1,0,0,0,0,0,0,0,0,1,0,0,0,0,0,0,0,0,0,0,0,0,0,0,0,0,0,0,0,0,0,0,0,0,0,0,1,0,0,0,1,0,0,0,0,0,0,0,0,1,0,0,0,0,1,0,0,0,1,0,0,0,0,0,0,0,0,0,0,0,0,0,0,0,1,1,0,0,0,0,0,0,0,0,1,0,0,0,0,0,0,0,0,0,0,0,0,0,0,0,2,1	85	1,1,3,7,3,2,6,4,6,2,9,1,2,2,2,9,0,4,1,0,2,0,2,1,0,1,2,4,2,1,4,1,0,2,0,4,2,0,0,3,0,2,0,3,0,0,3,0,0,3,0,5,0,4,4,1,6,0,2,3,2,3,2,2,2,0,0,2,1,0,2,1,4,1,0,2,2,2,0,5,5,3,0,6,2,2,0,0,0,1,5,0,2,1,3,7,4,4,0,4,0,5,8,0,7,1,1,0,2,3,13,5,3,7,5,4,0	-1	.	.
chr12	11552580	11552693	+	LINC01252,	chr12	11552512	11552721	h38_mk_AluSx	-	41	SRR1084842,SRR1085495,SRR1102055,SRR1315970,SRR1317344,SRR1320115,SRR1326179,SRR1328895,SRR1340508,SRR1348159,SRR1348360,SRR1356619,SRR1360563,SRR1368772,SRR1386708,SRR1387809,SRR1390601,SRR1408208,SRR1414897,SRR1416477,SRR1418837,SRR1432123,SRR1439873,SRR1455925,SRR1464373,SRR1471943,SRR1474553,SRR1474777,SRR1485459,SRR1487194,SRR595926,SRR600361,SRR602314,SRR602516,SRR602704,SRR607337,SRR662233…	85	1,1,3,7,3,2,6,4,6,2,9,1,2,2,2,9,0,4,1,0,2,0,2,1,0,1,2,4,2,1,4,1,0,2,0,4,2,0,0,3,0,2,0,3,0,0,3,0,0,3,0,5,0,4,4,1,6,0,2,3,2,3,2,2,2,0,0,2,1,0,2,1,4,1,0,2,2,2,0,5,5,3,0,6,2,2,0,0,0,1,5,0,2,1,3,7,4,4,0,4,0,5,8,0,7,1,1,0,2,3,13,5,3,7,5,4,0	78	0,0,0,4,3,2,10,0,4,2,5,0,1,1,1,6,0,1,0,0,2,0,4,0,0,0,3,3,3,0,2,1,2,3,0,1,1,1,1,1,0,3,4,2,3,1,2,0,1,2,0,2,1,1,2,0,2,1,0,2,0,0,0,3,3,1,1,0,1,0,1,0,2,1,0,2,2,2,0,7,4,1,0,2,5,0,4,0,0,2,1,0,1,4,6,4,4,0,2,2,0,2,1,0,1,1,1,0,1,0,4,4,0,3,5,5,0	-1	.	.
chr12	11555255	11555414	+	LINC01252,	chr12	11555218	11555377	h38_mk_AluJ	-	9	SRR1102055,SRR1348159,SRR1390601,SRR1408208,SRR1439873,SRR1464373,SRR1474553,SRR601500,SRR602516,	83	0,1,1,7,5,3,10,4,4,2,6,1,0,3,1,2,2,2,0,0,2,0,8,2,4,2,5,1,3,2,4,2,1,1,0,1,5,3,0,4,1,2,0,2,4,4,6,1,2,5,0,0,1,0,1,3,2,0,3,1,0,1,0,3,13,2,0,0,1,4,2,0,9,0,0,5,0,2,0,9,1,1,0,6,2,1,0,0,0,0,4,0,3,3,2,3,7,1,1,2,1,3,0,2,1,3,0,1,0,0,2,7,0,6,1,0,0	13	0,0,1,0,0,0,2,0,0,0,0,0,0,0,0,0,1,0,0,0,0,0,0,0,0,0,1,0,0,0,0,0,0,0,0,0,0,0,0,0,0,0,0,1,0,0,1,0,0,0,0,0,0,0,0,0,0,0,0,0,0,0,0,2,0,0,0,0,0,0,0,0,0,0,0,1,0,0,0,0,1,0,0,0,0,0,0,0,0,1,0,0,0,1,0,1,0,0,0,0,0,0,0,0,2,0,0,0,0,0,0,0,0,0,0,0,0	-1	.	.
chr12	11555255	11555459	+	LINC01252,	chr12	11555218	11555377	h38_mk_AluJ	-	3	SRR1328895,SRR1375571,SRR600361,	83	0,1,1,7,5,3,10,4,4,2,6,1,0,3,1,2,2,2,0,0,2,0,8,2,4,2,5,1,3,2,4,2,1,1,0,1,5,3,0,4,1,2,0,2,4,4,6,1,2,5,0,0,1,0,1,3,2,0,3,1,0,1,0,3,13,2,0,0,1,4,2,0,9,0,0,5,0,2,0,9,1,1,0,6,2,1,0,0,0,0,4,0,3,3,2,3,7,1,1,2,1,3,0,2,1,3,0,1,0,0,2,7,0,6,1,0,0	4	0,0,0,0,0,0,0,0,0,0,0,0,0,0,0,1,0,0,0,0,0,0,0,0,0,0,0,0,0,0,0,0,0,0,0,0,0,1,0,0,0,0,0,0,0,0,0,0,0,0,0,0,0,0,0,0,0,0,0,0,0,0,0,0,0,0,0,0,0,0,0,0,0,0,0,0,0,0,0,0,0,0,0,0,0,0,1,0,0,0,0,0,1,0,0,0,0,0,0,0,0,0,0,0,0,0,0,0,0,0,0,0,0,0,0,0,0	-1	.	.
chr12	42402044	42402118	+	PPHLN1,	chr12	42401841	42402148	h38_mk_AluJb	-	1	SRR1432123,	9	0,0,0,0,0,0,0,0,0,0,0,0,0,0,0,0,0,0,0,0,0,0,0,0,0,1,0,0,0,0,0,0,0,0,0,0,0,0,1,0,0,0,0,0,0,1,0,0,0,0,0,0,0,0,0,0,3,0,0,0,0,0,1,0,0,0,0,0,1,0,1,0,0,0,1,0,0,0,0,0,0,0,0,0,0,0,0,0,0,0,0,0,0,2,0,0,0,0,0,0,0,0,0,0,0,0,0,0,0,0,0,0,0,0,0,0,0	23	3,0,1,3,0,0,0,0,0,1,0,0,0,1,0,0,0,0,0,0,0,0,0,0,2,0,1,0,0,0,0,0,0,2,0,0,0,0,0,0,1,0,0,3,0,3,0,0,0,0,3,0,0,0,1,0,2,0,0,1,0,0,0,0,0,1,0,0,0,0,2,0,0,0,0,0,1,0,0,0,0,0,1,0,0,0,0,0,1,0,0,0,0,0,0,0,0,0,1,0,0,0,0,8,0,0,0,0,0,0,0,1,0,0,0,0,0	117	0.004411	1
chr12	47209281	47209458	-	PCED1B-AS1,	chr12	47209264	47209504	h38_mk_AluSx	+	2	SRR1342045,SRR604262,	38	0,0,0,0,0,1,1,0,0,0,2,0,0,0,0,0,4,1,1,0,0,0,1,1,0,2,1,0,0,0,0,7,0,0,2,0,16,0,0,2,0,0,0,0,0,2,3,0,0,1,0,0,0,0,0,7,1,0,2,1,0,0,0,1,0,0,0,0,2,0,1,0,0,0,0,0,0,0,0,0,0,0,1,2,0,0,0,0,2,1,3,2,3,0,0,0,1,5,8,0,0,0,1,0,0,1,1,0,0,0,0,0,0,0,0,0,6	2	0,0,0,0,0,0,0,0,0,0,0,0,0,0,0,0,0,0,0,0,0,0,0,0,0,1,0,0,0,0,0,0,0,0,0,0,0,0,0,0,0,0,0,0,0,0,0,0,0,0,0,0,0,0,0,0,0,0,0,0,0,0,0,0,0,0,0,0,0,0,0,0,0,0,0,0,0,0,0,0,0,0,0,0,0,0,0,0,0,0,0,0,0,0,0,0,0,3,0,0,0,0,0,0,0,0,0,0,0,0,0,0,0,0,0,0,0	45	0.396042	0
chr12	49009309	49009389	+	DDN-AS1,	chr12	49009099	49009416	h38_mk_AluJo	-	1	SRR661349,	24	3,0,0,0,0,0,3,0,0,0,1,0,0,0,4,1,0,2,0,0,0,0,0,0,0,0,0,3,2,0,0,0,0,0,0,0,5,0,0,2,0,0,0,0,0,0,0,0,0,0,0,0,0,0,0,0,2,0,0,3,0,2,0,0,4,0,0,0,0,0,0,0,0,3,0,3,1,0,0,0,0,0,0,0,0,0,0,0,0,0,2,0,0,1,0,0,0,0,0,0,0,1,0,0,0,0,0,0,5,2,2,0,0,3,0,0,0	8	0,0,0,0,0,0,0,0,0,0,0,0,0,0,0,0,0,0,1,0,0,0,4,0,0,0,0,0,0,0,0,3,0,0,0,0,0,0,0,0,0,0,0,0,0,1,0,0,0,0,0,0,0,0,0,0,0,0,0,0,0,0,0,0,0,0,0,0,0,0,0,0,0,0,0,0,0,0,0,0,0,0,0,0,0,0,0,1,0,0,0,0,1,0,0,0,0,0,0,0,0,0,0,0,0,0,0,0,1,0,2,0,0,0,0,0,0	100	0.098692	0
chr12	50133933	50134068	-	CERS5,	chr12	50133782	50134099	h38_mk_AluS	+	58	SRR1072367,SRR1084649,SRR1099499,SRR1314163,SRR1316940,SRR1320115,SRR1320963,SRR1331579,SRR1335446,SRR1337098,SRR1337412,SRR1342045,SRR1356444,SRR1357478,SRR1360128,SRR1360563,SRR1361567,SRR1368772,SRR1381673,SRR1413562,SRR1416477,SRR1416754,SRR1418837,SRR1421177,SRR1434526,SRR1435020,SRR1435293,SRR1435775,SRR1437538,SRR1439873,SRR1440986,SRR1444622,SRR1444678,SRR1447693,SRR1453851,SRR1454803,SRR…	110	3,0,9,4,1,2,3,9,0,2,3,1,6,3,2,1,8,3,3,0,6,3,3,1,1,3,4,0,1,8,3,7,2,3,2,1,1,2,3,1,1,1,1,5,0,4,3,2,3,2,0,5,2,3,2,4,1,0,3,3,3,3,6,5,6,1,6,2,4,2,2,10,1,3,3,2,3,2,3,7,1,1,2,4,1,7,7,4,12,2,8,1,5,4,7,1,5,7,2,3,3,6,2,7,2,4,5,7,5,5,1,4,2,4,6,2,3	116	23,4,14,53,22,42,60,30,24,9,28,13,14,12,37,10,10,30,5,4,42,14,38,46,21,6,28,15,41,18,49,33,3,28,7,23,3,22,6,61,8,25,12,37,22,25,59,1,18,23,27,48,17,23,31,20,34,17,28,29,9,10,17,26,45,11,11,13,31,60,27,26,44,33,7,25,19,12,7,40,19,26,4,49,39,37,32,4,11,18,47,7,26,42,53,22,46,16,20,36,4,30,11,0,36,47,18,17,25,68,76,64,8,77,37,64,6	117	0.60411	1
chr12	50144769	50144969	-	CERS5,	chr12	50144845	50145189	h38_mk_AluSx3	+	27	SRR1084649,SRR1084842,SRR1085495,SRR1099499,SRR1314163,SRR1316940,SRR1320115,SRR1320963,SRR1328895,SRR1331579,SRR1337412,SRR1354446,SRR1389979,SRR1413562,SRR1416477,SRR1421177,SRR1432123,SRR1439873,SRR1455925,SRR1471943,SRR1487362,SRR1498550,SRR595926,SRR613627,SRR814967,SRR818033,SRR821602,	94	1,1,3,4,2,1,6,6,3,2,1,0,1,1,0,2,5,1,3,1,4,2,3,2,3,6,3,0,2,0,1,3,2,0,2,1,3,1,0,2,1,4,2,2,0,1,2,0,1,3,1,2,1,0,0,4,2,4,0,1,1,0,0,8,1,1,1,1,2,2,1,0,3,3,0,3,5,5,1,4,4,5,3,0,3,5,2,2,2,1,2,0,1,0,4,3,2,1,1,0,0,5,0,0,2,3,2,0,3,2,9,3,3,6,2,8,1	71	0,0,1,2,4,3,1,2,1,4,0,3,3,2,0,1,6,0,0,0,1,2,1,1,0,2,1,2,3,1,1,1,0,0,1,2,3,2,0,2,3,0,2,1,1,1,1,1,3,0,0,2,0,0,0,2,2,0,2,0,1,0,0,2,1,0,0,0,0,0,3,1,2,1,0,1,1,0,0,3,1,0,0,3,1,5,2,0,2,3,2,0,0,1,0,1,1,0,0,1,0,3,0,0,0,1,2,0,0,0,1,0,0,2,4,1,1	117	0.147555	1
chr12	53562518	53562607	-	ATF7,	chr12	53562348	53562658	h38_mk_AluSq2	+	1	SRR1413562,	98	1,1,1,0,4,4,0,0,2,2,3,1,4,1,3,0,3,2,1,1,2,2,5,1,3,4,4,0,1,4,3,3,1,2,0,2,1,1,2,3,2,5,0,2,4,4,2,2,10,0,5,0,4,2,0,1,5,2,2,0,2,1,3,2,1,0,4,2,5,3,0,1,2,4,4,1,5,2,7,4,3,0,4,2,5,5,5,1,11,1,0,0,2,1,4,2,1,1,2,10,1,3,1,0,2,5,1,2,2,7,0,3,4,4,5,0,4	3	0,0,0,0,0,0,0,0,0,0,0,0,0,0,0,0,0,0,0,0,0,0,0,0,0,0,0,0,0,0,0,0,0,0,0,0,0,0,0,0,0,0,0,0,0,0,0,0,1,0,0,0,1,0,0,0,0,0,0,0,0,0,0,0,0,0,0,0,0,0,0,0,0,0,0,0,0,0,0,0,0,0,0,0,0,0,0,1,0,0,0,0,0,0,0,0,0,0,0,0,0,0,0,0,0,0,0,0,0,0,0,0,0,0,0,0,0	117	0.145039	1
chr12	54186847	54187011	-	SMUG1,	chr12	54186890	54187037	h38_mk_AluJ	+	1	SRR1399779,	12	0,0,0,0,0,0,0,0,0,1,0,0,0,0,0,0,0,1,0,0,0,0,0,0,0,1,0,0,0,0,0,0,0,0,0,0,1,0,0,0,2,0,0,0,1,0,0,0,0,0,0,0,0,0,0,0,0,0,0,0,0,0,0,0,1,0,0,0,0,0,2,0,0,1,1,0,0,0,0,0,1,0,0,0,0,0,0,0,0,0,0,0,0,0,0,0,0,0,0,0,0,0,0,0,0,0,0,0,0,0,0,0,0,1,0,0,0	76	1,0,2,2,3,0,2,5,0,0,2,1,0,1,2,1,1,1,0,0,2,0,3,2,3,0,2,2,1,0,1,2,1,2,0,6,4,1,2,2,0,2,2,1,1,2,4,0,0,0,0,1,2,2,0,1,2,0,2,2,1,0,0,4,0,1,0,1,3,1,0,0,5,1,0,5,0,1,1,5,2,1,0,1,2,3,1,1,0,0,2,0,0,1,2,2,2,0,1,0,0,0,2,0,2,3,0,1,1,0,8,0,2,6,0,3,0	116	0.126056	0
chr12	54186893	54187011	-	SMUG1,	chr12	54186890	54187037	h38_mk_AluJ	+	48	SRR1084649,SRR1084842,SRR1085495,SRR1102055,SRR1317344,SRR1318163,SRR1326179,SRR1328895,SRR1337098,SRR1340508,SRR1341763,SRR1348360,SRR1354446,SRR1356619,SRR1360563,SRR1367943,SRR1368772,SRR1375571,SRR1386708,SRR1387809,SRR1389979,SRR1390601,SRR1402900,SRR1408208,SRR1421177,SRR1432123,SRR1434526,SRR1435020,SRR1435293,SRR1439873,SRR1442571,SRR1444678,SRR1447693,SRR1455925,SRR1464373,SRR1471943,SRR…	92	0,0,3,5,2,1,3,1,0,2,7,2,0,0,6,2,0,0,0,1,3,1,8,1,3,1,2,2,3,1,3,2,1,2,0,4,2,1,1,1,0,3,2,3,1,4,7,1,2,2,4,0,1,3,1,2,4,0,7,1,5,2,0,6,2,1,1,3,2,2,4,1,8,2,2,4,7,3,1,2,4,4,2,1,2,4,0,0,0,2,2,0,1,2,2,3,3,4,0,1,0,0,1,0,3,0,3,0,1,6,5,1,0,2,2,3,0	76	1,0,2,2,3,0,2,5,0,0,2,1,0,1,2,1,1,1,0,0,2,0,3,2,3,0,2,2,1,0,1,2,1,2,0,6,4,1,2,2,0,2,2,1,1,2,4,0,0,0,0,1,2,2,0,1,2,0,2,2,1,0,0,4,0,1,0,1,3,1,0,0,5,1,0,5,0,1,1,5,2,1,0,1,2,3,1,1,0,0,2,0,0,1,2,2,2,0,1,0,0,0,2,0,2,3,0,1,1,0,8,0,2,6,0,3,0	117	0.255463	1
chr12	54188511	54188596	-	SMUG1,	chr12	54188336	54188661	h38_mk_AluS	+	32	SRR1084842,SRR1099499,SRR1317344,SRR1320115,SRR1328895,SRR1354446,SRR1356444,SRR1367943,SRR1375571,SRR1387809,SRR1389979,SRR1390601,SRR1399779,SRR1413562,SRR1416477,SRR1432123,SRR1455925,SRR1457482,SRR1468514,SRR1468955,SRR1471943,SRR1476571,SRR595926,SRR600361,SRR601500,SRR602314,SRR658307,SRR661349,SRR661973,SRR662233,SRR818033,SRR818210,	89	0,0,0,3,5,1,3,5,2,1,7,0,1,2,1,2,0,3,2,0,1,0,4,0,4,0,2,0,4,3,2,3,0,7,1,7,3,4,1,1,4,4,3,3,2,2,2,0,5,0,0,4,0,2,1,0,2,1,2,4,2,2,0,1,2,1,0,2,3,1,1,2,10,4,1,4,5,1,1,4,1,2,2,1,3,1,2,0,0,1,10,0,3,5,4,4,7,0,1,2,0,3,0,0,3,2,0,7,3,2,9,0,1,5,4,6,0	101	0,2,1,5,0,3,2,0,3,7,5,1,3,5,6,10,5,8,0,0,3,3,11,1,2,2,5,2,5,2,2,1,0,2,3,7,6,3,1,12,5,8,6,6,1,6,4,2,2,2,3,4,3,3,3,2,4,0,9,5,10,0,0,4,5,2,0,3,3,0,1,1,10,9,2,8,5,3,3,2,2,2,4,3,3,1,1,1,1,1,6,0,1,4,2,7,7,0,3,3,0,3,2,0,2,11,1,8,4,21,10,7,0,8,4,4,1	95	0.947369	0
chr12	54188515	54188596	-	SMUG1,	chr12	54188336	54188661	h38_mk_AluS	+	39	SRR1102055,SRR1315970,SRR1316940,SRR1320963,SRR1331579,SRR1333741,SRR1337098,SRR1340508,SRR1341763,SRR1348159,SRR1361567,SRR1368772,SRR1386708,SRR1402900,SRR1408208,SRR1408368,SRR1418127,SRR1421177,SRR1434526,SRR1435020,SRR1435293,SRR1439873,SRR1440986,SRR1442571,SRR1447693,SRR1457503,SRR1464373,SRR1474553,SRR1474777,SRR1485459,SRR1487194,SRR602516,SRR602704,SRR604456,SRR613627,SRR614802,SRR65775…	88	1,1,0,2,1,0,2,2,4,8,2,0,0,2,1,1,4,3,0,0,4,0,5,2,2,0,2,1,3,1,3,0,0,2,2,5,5,1,1,3,2,1,1,1,0,2,6,1,2,1,0,1,2,2,2,5,0,0,4,4,8,1,2,5,3,2,1,0,4,0,3,0,6,2,1,5,4,1,0,2,1,11,2,3,5,2,0,1,0,3,0,0,1,0,2,3,7,0,2,3,0,1,6,0,7,9,0,0,2,1,8,5,0,8,2,3,1	101	0,2,1,5,0,3,2,0,3,7,5,1,3,5,6,10,5,8,0,0,3,3,11,1,2,2,5,2,5,2,2,1,0,2,3,7,6,3,1,12,5,8,6,6,1,6,4,2,2,2,3,4,3,3,3,2,4,0,9,5,10,0,0,4,5,2,0,3,3,0,1,1,10,9,2,8,5,3,3,2,2,2,4,3,3,1,1,1,1,1,6,0,1,4,2,7,7,0,3,3,0,3,2,0,2,11,1,8,4,21,10,7,0,8,4,4,1	110	0.563037	0
chr12	55834543	55834726	+	TMEM198B,	chr12	55834251	55834573	h38_mk_AluSz	-	1	SRR607337,	1	0,0,0,0,0,0,0,0,0,0,0,0,0,0,0,0,0,0,0,0,0,0,0,0,0,0,0,0,0,0,0,0,0,0,0,0,0,0,0,0,0,0,0,0,0,0,0,0,0,0,0,0,0,0,0,0,0,0,0,0,0,0,0,0,0,0,0,0,0,0,0,0,0,0,0,0,0,0,0,0,0,0,0,0,0,0,0,0,0,0,0,0,0,0,0,0,0,0,0,2,0,0,0,0,0,0,0,0,0,0,0,0,0,0,0,0,0	71	6,0,1,0,0,3,2,1,1,2,1,1,0,0,1,1,1,0,0,0,0,6,9,7,4,5,1,3,0,10,3,2,3,0,0,1,4,0,1,2,2,2,0,6,2,3,0,2,1,1,0,2,0,3,3,2,0,0,2,6,1,5,0,3,6,0,1,0,5,1,0,0,1,0,3,0,3,0,1,0,1,0,0,1,3,0,3,0,2,1,1,0,0,0,0,1,0,0,0,4,0,2,0,0,3,8,0,0,1,2,2,7,0,0,11,1,2	-1	.	.
chr12	55835305	55835615	+	TMEM198B,	chr12	55835271	55835576	h38_mk_AluJb	-	2	SRR1361567,SRR595926,	4	0,0,0,0,0,0,0,0,0,0,0,0,0,0,0,0,0,0,0,0,0,0,0,0,0,0,0,0,0,0,0,0,0,0,1,0,0,0,0,0,0,0,0,0,0,0,0,0,0,0,0,0,0,0,0,0,0,0,0,0,0,0,0,0,0,0,0,0,0,0,0,0,0,0,0,0,0,0,0,0,1,0,0,0,0,0,0,0,0,0,1,0,0,0,0,0,0,0,0,0,0,0,0,0,2,0,0,0,0,0,0,0,0,0,0,0,0	98	1,4,3,3,2,5,0,3,4,4,1,3,10,3,13,1,0,0,11,7,5,15,2,3,9,4,4,9,0,2,8,9,3,7,3,2,4,0,0,18,4,12,4,0,4,17,8,2,4,3,5,6,4,7,3,0,9,8,0,8,2,3,5,0,10,6,11,0,0,3,4,4,2,4,0,1,12,5,2,0,2,0,11,0,4,11,13,11,6,4,6,2,10,1,4,4,3,14,5,14,1,3,0,0,9,10,3,11,4,11,0,2,7,16,6,2,3	109	0.578776	0
chr12	55999333	55999458	+	SUOX,	chr12	55999146	55999404	h38_mk_AluJ4	-	73	SRR1072367,SRR1084649,SRR1084842,SRR1085495,SRR1099499,SRR1102055,SRR1315970,SRR1316940,SRR1317344,SRR1320115,SRR1331579,SRR1336548,SRR1337098,SRR1337412,SRR1340508,SRR1342045,SRR1348159,SRR1348360,SRR1354446,SRR1356444,SRR1356619,SRR1367943,SRR1368772,SRR1375571,SRR1381673,SRR1387264,SRR1389979,SRR1390601,SRR1408208,SRR1413562,SRR1416477,SRR1418837,SRR1433796,SRR1434526,SRR1435020,SRR1435293,SRR…	99	3,0,7,3,2,4,3,0,4,2,5,2,2,2,3,4,3,3,2,1,4,3,17,1,0,3,6,7,5,1,3,0,1,0,1,3,2,5,6,0,2,1,1,2,4,3,5,1,5,2,0,1,4,3,3,1,0,4,3,2,4,0,0,3,6,0,5,3,3,2,1,2,4,6,3,6,6,2,1,0,4,3,6,4,5,5,6,0,6,3,3,0,2,3,1,2,5,14,8,6,0,7,0,0,7,3,0,1,3,2,1,5,4,8,8,5,1	103	5,0,7,9,6,1,4,3,3,2,4,0,5,3,6,2,6,0,0,5,4,1,21,2,1,3,7,7,2,2,6,3,1,4,1,4,8,6,2,2,4,0,5,2,0,6,6,3,9,0,3,3,1,3,5,2,4,1,3,5,12,3,0,4,0,3,4,2,3,4,1,5,2,4,11,2,9,5,5,1,6,4,8,10,6,11,6,0,7,1,5,1,1,2,4,8,6,4,8,12,1,4,1,0,8,1,1,1,2,5,0,6,0,3,18,5,0	116	0.4666	0
chr12	64227874	64227985	+	AC012158.1,	chr12	64227671	64227995	h38_mk_AluJo	-	2	SRR1320963,SRR1341763,	91	8,4,3,0,2,2,0,3,1,11,1,3,0,3,3,0,2,5,0,1,3,0,10,7,8,4,5,1,2,3,2,3,1,5,2,3,3,0,2,2,2,4,2,0,4,0,1,5,4,7,6,2,2,8,4,3,4,4,2,4,8,3,0,5,2,5,4,5,5,0,4,0,3,1,2,3,1,0,11,3,1,0,7,4,4,3,1,0,14,7,4,0,0,2,3,3,7,2,0,4,0,5,4,0,0,7,1,0,3,9,0,2,5,0,0,1,0	2	0,0,0,0,0,0,0,0,0,0,0,0,0,3,0,0,0,0,0,0,0,0,0,0,2,0,0,0,0,0,0,0,0,0,0,0,0,0,0,0,0,0,0,0,0,0,0,0,0,0,0,0,0,0,0,0,0,0,0,0,0,0,0,0,0,0,0,0,0,0,0,0,0,0,0,0,0,0,0,0,0,0,0,0,0,0,0,0,0,0,0,0,0,0,0,0,0,0,0,0,0,0,0,0,0,0,0,0,0,0,0,0,0,0,0,0,0	-1	.	.
chr12	70285400	70285586	+	CNOT2,	chr12	70285190	70285525	h38_mk_AluY	-	16	SRR1084649,SRR1084842,SRR1085495,SRR1102055,SRR1337412,SRR1340508,SRR1387264,SRR1390601,SRR1435020,SRR1440986,SRR1468514,SRR1471943,SRR1485459,SRR1498550,SRR613627,SRR818033,	56	1,0,2,1,8,0,4,0,2,0,0,0,0,0,1,2,0,1,0,1,4,1,3,2,0,1,2,1,0,0,0,0,0,0,0,1,1,0,0,0,2,0,1,1,1,0,0,0,1,0,2,0,0,0,0,0,0,0,0,3,1,1,0,0,1,0,1,0,0,0,2,1,2,0,0,1,1,1,0,3,2,1,0,3,1,0,0,0,4,1,3,0,0,2,0,1,2,1,1,0,0,3,0,0,1,0,2,0,1,1,2,0,0,0,13,0,0	64	3,0,2,2,3,1,7,2,0,0,2,2,1,0,1,1,1,1,0,1,0,3,7,1,0,0,1,0,2,0,0,0,0,3,1,1,3,0,0,2,1,0,2,3,1,0,3,0,0,0,0,1,1,0,2,0,0,0,1,4,1,1,0,5,2,1,2,0,0,4,1,0,1,0,0,1,1,0,0,1,2,0,0,4,4,0,0,0,7,1,0,0,1,1,0,9,1,0,1,0,0,2,0,0,0,0,2,0,0,1,0,2,0,0,15,4,1	93	0.419175	0
chr12	75400308	75400474	+	GLIPR1L2,	chr12	75400100	75400431	h38_mk_AluY	-	1	SRR1337412,	9	0,0,1,0,0,0,0,0,0,1,0,0,0,0,0,0,0,0,0,0,0,2,0,0,0,0,0,0,0,0,0,0,0,0,0,0,0,0,0,0,0,0,0,1,0,0,0,0,0,0,2,0,0,0,0,0,0,1,0,1,0,0,0,0,0,0,0,0,0,0,0,0,0,0,0,0,0,0,0,0,1,1,0,0,0,0,0,0,0,0,0,0,0,0,0,0,0,0,0,0,0,0,0,0,0,0,0,0,0,0,0,0,0,0,0,0,0	12	0,0,1,0,0,0,0,0,0,0,0,0,0,0,1,0,0,0,0,0,0,2,1,1,0,0,0,0,0,0,0,0,0,0,0,0,0,0,0,0,0,0,1,1,0,0,0,0,0,0,0,0,0,0,0,0,0,2,0,0,0,0,0,0,0,0,0,0,0,0,0,0,0,0,0,0,0,0,0,0,0,0,0,0,0,0,1,0,0,0,0,0,0,0,0,0,0,1,0,0,0,1,0,0,0,0,0,0,0,0,2,0,0,0,0,0,0	53	0.185648	0
chr12	101756420	101756566	-	GNPTAB,	chr12	101756416	101756590	h38_mk_AluJb	+	15	SRR1320115,SRR1337412,SRR1340508,SRR1348159,SRR1360128,SRR1408208,SRR1408368,SRR1413562,SRR1421177,SRR1435775,SRR1453851,SRR1455925,SRR1457503,SRR1468955,SRR613627,	25	0,0,0,0,0,0,1,0,0,0,0,0,1,0,1,0,0,0,0,0,0,3,8,0,0,2,2,0,0,0,0,0,2,0,0,0,1,0,0,0,0,0,0,0,0,0,1,1,1,0,0,0,0,0,0,1,1,0,0,0,0,1,0,0,0,0,0,0,0,0,1,0,2,0,1,0,0,1,0,0,0,0,0,0,0,0,0,0,0,0,0,0,0,0,0,0,1,0,0,0,0,1,0,0,0,0,0,0,1,0,0,1,0,1,0,3,0	117	3,1,13,24,12,9,3,10,19,15,10,4,12,9,11,9,14,11,4,9,14,20,45,7,7,14,22,4,19,11,8,18,16,21,7,7,10,11,5,19,24,21,7,13,15,12,9,18,12,11,20,9,7,6,15,13,20,10,14,11,18,17,10,19,20,17,2,5,5,4,20,8,20,15,5,17,24,14,15,13,4,13,8,20,21,9,13,8,14,12,11,4,11,11,11,13,12,19,6,25,1,20,17,3,15,27,7,5,20,18,17,21,15,18,21,10,2	117	0.212747	1
chr12	102050518	102050639	-	WASHC3,	chr12	102050483	102050677	h38_mk_AluJb	+	1	SRR1498550,	10	0,0,0,0,0,0,0,0,0,0,1,0,0,0,0,0,0,0,0,0,0,0,0,0,0,0,0,0,0,0,0,0,0,0,0,0,0,0,0,0,0,0,0,0,0,0,0,0,0,0,2,0,0,0,0,0,0,0,0,0,0,0,0,1,0,0,2,0,1,0,0,0,0,0,0,0,0,0,0,1,0,0,0,1,0,0,0,0,2,0,2,0,0,0,0,0,0,2,0,0,0,0,0,0,0,0,0,0,0,0,0,0,0,0,0,0,0	23	0,4,0,0,0,0,0,0,0,0,0,4,3,3,0,5,0,1,0,0,0,0,10,0,0,0,0,3,0,0,2,0,1,0,0,0,2,0,0,0,0,0,1,0,0,2,0,3,0,0,0,0,0,0,0,0,0,0,0,0,0,0,0,0,0,3,0,0,0,0,0,0,0,0,0,0,0,0,0,0,0,0,0,0,1,4,0,0,10,0,5,0,0,0,0,0,1,0,0,0,0,0,4,0,0,0,0,0,4,0,0,0,0,0,0,5,0	-1	.	.
chr12	108594337	108594545	-	TMEM119,	chr12	108594264	108594592	h38_mk_AluJb	+	3	SRR1337098,SRR1368772,SRR821602,	28	1,0,0,1,2,1,0,0,0,0,0,1,0,0,2,0,0,0,3,0,1,1,0,0,0,1,1,0,1,0,0,0,1,0,0,0,4,0,0,0,0,0,0,0,1,0,0,0,0,1,0,0,1,0,0,0,1,0,0,0,0,0,0,0,0,0,0,0,2,0,0,0,0,0,0,0,1,0,0,0,1,0,0,0,0,0,1,0,2,0,1,0,1,0,0,0,0,0,2,0,0,0,0,0,0,0,0,0,0,0,0,0,0,0,1,0,1	46	1,0,1,1,2,1,1,1,0,0,0,2,0,0,0,0,4,0,0,0,3,1,0,0,1,2,4,0,1,0,0,0,0,1,0,0,3,0,0,0,0,0,0,0,0,0,2,0,0,0,1,0,0,2,2,0,0,1,0,1,0,0,0,0,2,0,1,1,2,0,1,0,0,1,0,1,2,0,0,0,0,0,0,0,1,2,3,1,0,0,1,1,1,0,0,0,2,1,3,1,0,0,1,0,0,0,0,3,0,0,0,2,0,0,0,0,4	94	0.29555	0
chr12	108594447	108594545	-	TMEM119,	chr12	108594264	108594592	h38_mk_AluJb	+	1	SRR604456,	1	0,0,0,0,0,0,0,0,0,0,0,0,0,0,0,0,0,0,0,0,0,0,0,0,0,0,0,0,0,0,0,0,0,0,0,0,0,0,0,0,0,0,0,0,0,0,0,0,0,0,0,0,0,0,0,0,0,0,0,0,0,0,0,0,0,0,0,0,0,0,0,0,0,0,0,0,0,0,0,0,0,0,0,0,0,0,0,0,0,0,0,0,0,0,0,0,0,0,1,0,0,0,0,0,0,0,0,0,0,0,0,0,0,0,0,0,0	46	1,0,1,1,2,1,1,1,0,0,0,2,0,0,0,0,4,0,0,0,3,1,0,0,1,2,4,0,1,0,0,0,0,1,0,0,3,0,0,0,0,0,0,0,0,0,2,0,0,0,1,0,0,2,2,0,0,1,0,1,0,0,0,0,2,0,1,1,2,0,1,0,0,1,0,1,2,0,0,0,0,0,0,0,1,2,3,1,0,0,1,1,1,0,0,0,2,1,3,1,0,0,1,0,0,0,0,3,0,0,0,2,0,0,0,0,4	91	0.215972	0
chr12	110167871	110168241	+	IFT81,	chr12	110167818	110168166	h38_mk_AluJo	-	2	SRR1341763,SRR661349,	83	1,0,3,6,0,0,1,1,0,1,3,1,0,2,2,5,2,4,0,0,2,0,12,1,2,0,4,1,4,0,3,6,0,4,0,3,1,4,0,2,3,3,2,2,2,2,4,2,2,4,0,3,1,1,3,0,3,0,4,3,4,1,1,0,2,0,0,0,0,2,4,0,8,2,2,4,0,3,0,2,5,4,2,2,1,1,0,2,0,2,0,0,1,3,2,2,2,2,1,2,0,0,0,0,4,4,1,2,2,7,6,3,0,6,2,6,0	13	1,0,0,0,0,0,0,0,0,0,0,0,0,1,0,0,0,0,0,0,0,0,0,1,1,0,0,0,0,2,0,0,0,0,0,0,0,0,0,0,0,0,0,0,0,0,0,0,0,0,0,0,0,0,0,0,1,0,0,1,0,0,0,0,0,0,0,0,0,0,0,1,0,0,0,0,0,0,0,0,0,1,0,2,0,0,0,0,0,0,0,0,0,0,2,0,0,0,0,0,0,0,0,0,0,0,0,2,1,0,0,0,0,0,0,0,0	117	0.082256	1
chr12	110616277	110616352	+	TCTN1,	chr12	110616241	110616555	h38_mk_AluJb	-	5	SRR1326179,SRR1498550,SRR601500,SRR657754,SRR662233,	34	0,0,0,2,0,0,1,0,0,0,0,0,0,0,1,1,0,1,0,0,2,0,2,0,0,0,0,0,0,0,0,1,0,0,0,0,0,0,0,1,1,1,0,0,1,0,0,1,0,0,0,0,0,0,0,4,1,0,0,1,0,1,3,0,0,0,0,0,0,2,1,0,0,0,0,0,2,0,1,1,0,1,0,0,0,0,0,2,2,0,0,0,0,1,0,1,0,1,0,0,0,0,0,0,0,1,1,0,2,4,4,0,0,0,0,0,0	22	0,0,0,0,0,0,0,0,0,0,0,0,0,0,1,0,1,1,0,0,0,0,0,0,0,0,1,0,0,0,0,0,1,0,0,2,0,0,0,0,0,0,0,0,0,2,0,0,0,1,0,0,0,0,0,0,1,0,0,1,0,0,0,0,0,0,0,0,0,0,0,0,1,1,0,0,0,1,0,0,0,1,0,0,0,0,0,1,1,0,0,0,0,1,0,0,0,0,0,1,0,0,0,0,1,2,0,0,0,0,5,0,0,2,0,0,0	113	0.055706	0
chr12	111710273	111710365	+	ACAD10,	chr12	111710069	111710396	h38_mk_AluJo	-	5	SRR1342045,SRR1447693,SRR607337,SRR613627,SRR614802,	55	0,0,0,0,1,1,0,0,1,0,0,2,1,0,1,0,2,2,0,0,0,0,2,0,0,2,0,2,0,1,1,0,0,0,0,0,1,0,2,1,1,0,1,2,0,1,0,0,0,0,1,0,1,1,0,1,1,0,0,1,0,1,0,1,0,0,0,3,1,0,2,0,0,0,0,1,0,1,0,3,1,2,2,2,1,0,1,0,1,1,0,1,0,0,2,4,2,4,1,4,0,3,2,0,3,0,0,0,2,4,2,0,0,0,0,0,0	28	0,0,0,0,0,0,0,0,2,1,0,0,0,0,2,0,0,0,0,0,0,1,2,0,0,1,0,0,1,0,1,0,0,1,0,0,0,0,0,1,1,0,0,0,0,2,1,0,0,0,0,0,0,1,0,0,0,0,0,0,0,0,0,0,0,0,0,0,3,1,0,0,0,4,0,0,1,0,0,0,0,0,0,0,0,0,0,0,0,1,0,0,0,0,1,0,0,1,0,1,0,2,2,0,1,0,0,0,1,0,5,0,0,0,0,2,0	113	0.133141	0
chr12	111710273	111710437	+	ACAD10,	chr12	111710069	111710396	h38_mk_AluJo	-	1	SRR613627,	55	0,0,0,0,1,1,0,0,1,0,0,2,1,0,1,0,2,2,0,0,0,0,2,0,0,2,0,2,0,1,1,0,0,0,0,0,1,0,2,1,1,0,1,2,0,1,0,0,0,0,1,0,1,1,0,1,1,0,0,1,0,1,0,1,0,0,0,3,1,0,2,0,0,0,0,1,0,1,0,3,1,2,2,2,1,0,1,0,1,1,0,1,0,0,2,4,2,4,1,4,0,3,2,0,3,0,0,0,2,4,2,0,0,0,0,0,0	16	0,0,0,0,0,0,1,0,1,0,0,0,1,0,0,0,0,0,0,0,0,0,0,1,0,0,0,0,0,0,1,0,0,0,0,0,0,0,1,0,0,0,0,0,0,0,0,1,0,0,0,0,0,0,0,0,0,0,0,2,0,0,0,0,0,1,0,0,0,0,0,0,0,0,0,0,0,0,0,0,0,0,0,3,0,0,2,1,5,0,0,0,0,0,0,0,0,0,0,2,0,1,0,0,0,0,0,0,0,0,0,0,0,0,1,0,0	113	0.108629	0
chr12	111730773	111730894	+	ACAD10,	chr12	111730741	111731100	h38_mk_AluSz	-	1	SRR1399779,	3	0,0,0,0,0,0,0,0,0,0,0,0,0,0,0,0,0,0,0,0,0,0,0,0,0,0,0,0,0,0,0,0,0,0,0,0,1,0,0,0,0,0,0,1,2,0,0,0,0,0,0,0,0,0,0,0,0,0,0,0,0,0,0,0,0,0,0,0,0,0,0,0,0,0,0,0,0,0,0,0,0,0,0,0,0,0,0,0,0,0,0,0,0,0,0,0,0,0,0,0,0,0,0,0,0,0,0,0,0,0,0,0,0,0,0,0,0	1	0,0,0,0,0,0,0,0,0,0,0,0,0,0,0,0,0,0,0,0,0,0,0,0,0,0,0,0,0,0,0,0,0,0,0,0,0,0,0,0,0,0,0,0,2,0,0,0,0,0,0,0,0,0,0,0,0,0,0,0,0,0,0,0,0,0,0,0,0,0,0,0,0,0,0,0,0,0,0,0,0,0,0,0,0,0,0,0,0,0,0,0,0,0,0,0,0,0,0,0,0,0,0,0,0,0,0,0,0,0,0,0,0,0,0,0,0	116	0.00531	0
chr12	111840134	111840477	-	MAPKAPK5-AS1,	chr12	111840354	111840655	h38_mk_AluJb	+	25	SRR1316940,SRR1318163,SRR1341365,SRR1354446,SRR1356444,SRR1360563,SRR1386708,SRR1387264,SRR1413562,SRR1414897,SRR1416477,SRR1418837,SRR1439873,SRR1440986,SRR1454803,SRR1457482,SRR1468955,SRR1485459,SRR1487362,SRR1487685,SRR595926,SRR602314,SRR657635,SRR661349,SRR662534,	39	0,0,0,0,0,0,0,1,0,1,1,1,0,0,0,0,0,0,0,0,0,0,2,3,1,0,0,0,3,2,0,3,0,4,0,2,1,0,0,1,1,0,0,0,0,0,1,0,1,3,0,2,0,0,1,0,0,0,0,0,0,0,2,3,4,0,0,0,0,0,0,6,2,1,0,0,0,2,1,0,0,0,0,2,0,1,1,0,0,0,4,0,0,0,3,0,0,0,0,2,0,0,0,0,5,0,0,0,3,0,4,3,0,0,1,0,0	117	44,20,70,116,48,73,70,86,70,64,81,35,46,55,102,56,64,88,25,25,49,44,237,66,85,49,71,62,118,58,59,129,40,91,38,71,97,68,17,109,82,64,41,78,52,45,96,33,29,60,41,81,30,53,39,75,67,77,48,102,98,74,54,83,90,42,27,29,63,61,85,146,97,52,31,56,73,79,40,56,52,105,33,90,69,82,30,33,90,26,90,7,50,76,46,101,64,84,54,69,7,60,35,102,114,84,29,98,77,79,101,93,31,78,139,101,23	117	0.812923	1
chr12	111840333	111840477	-	MAPKAPK5-AS1,	chr12	111840354	111840655	h38_mk_AluJb	+	117	SRR1072367,SRR1077405,SRR1084649,SRR1084842,SRR1085495,SRR1099499,SRR1102055,SRR1314163,SRR1315970,SRR1316940,SRR1317344,SRR1318163,SRR1320115,SRR1320963,SRR1326179,SRR1328895,SRR1331579,SRR1333741,SRR1335446,SRR1336548,SRR1337098,SRR1337412,SRR1340508,SRR1341365,SRR1341763,SRR1342045,SRR1348159,SRR1348360,SRR1354446,SRR1356444,SRR1356619,SRR1357478,SRR1360128,SRR1360563,SRR1361567,SRR1367943,SRR…	117	31,4,36,43,39,26,36,59,33,44,43,12,33,33,51,23,26,40,10,12,37,25,128,40,36,23,49,40,47,39,29,67,29,49,21,36,51,25,16,58,39,46,18,28,35,35,56,27,21,35,23,21,25,34,21,32,53,25,21,55,59,47,38,61,52,21,16,10,28,37,41,60,37,36,20,25,47,54,34,22,23,37,21,44,48,25,21,25,38,25,38,4,41,34,25,39,24,25,32,44,2,33,22,114,37,36,17,30,29,20,59,35,24,52,66,48,9	117	44,20,70,116,48,73,70,86,70,64,81,35,46,55,102,56,64,88,25,25,49,44,237,66,85,49,71,62,118,58,59,129,40,91,38,71,97,68,17,109,82,64,41,78,52,45,96,33,29,60,41,81,30,53,39,75,67,77,48,102,98,74,54,83,90,42,27,29,63,61,85,146,97,52,31,56,73,79,40,56,52,105,33,90,69,82,30,33,90,26,90,7,50,76,46,101,64,84,54,69,7,60,35,102,114,84,29,98,77,79,101,93,31,78,139,101,23	117	0.957872	1
chr12	111840333	111840699	-	MAPKAPK5-AS1,	chr12	111840354	111840655	h38_mk_AluJb	+	1	SRR1433796,	117	31,4,36,43,39,26,36,59,33,44,43,12,33,33,51,23,26,40,10,12,37,25,128,40,36,23,49,40,47,39,29,67,29,49,21,36,51,25,16,58,39,46,18,28,35,35,56,27,21,35,23,21,25,34,21,32,53,25,21,55,59,47,38,61,52,21,16,10,28,37,41,60,37,36,20,25,47,54,34,22,23,37,21,44,48,25,21,25,38,25,38,4,41,34,25,39,24,25,32,44,2,33,22,114,37,36,17,30,29,20,59,35,24,52,66,48,9	1	0,0,0,0,0,0,0,0,0,0,0,0,0,0,0,0,0,0,0,0,0,0,0,0,0,0,0,0,0,0,0,0,0,0,0,0,0,0,0,0,0,0,0,0,0,0,0,0,0,0,0,0,0,0,0,0,0,1,0,0,0,0,0,0,0,0,0,0,0,0,0,0,0,0,0,0,0,0,0,0,0,0,0,0,0,0,0,0,0,0,0,0,0,0,0,0,0,0,0,0,0,0,0,0,0,0,0,0,0,0,0,0,0,0,0,0,0	-1	.	.
chr12	111965595	111965759	-	TMEM116,	chr12	111965633	111965975	h38_mk_AluSz	+	2	SRR1432123,SRR818033,	95	4,0,0,2,0,2,3,0,2,1,6,1,6,4,6,1,2,2,1,2,4,0,5,4,1,0,4,3,1,7,4,0,0,1,0,0,3,7,1,3,2,3,2,0,1,2,3,2,2,2,1,1,0,4,4,1,5,5,4,2,4,1,0,3,2,0,4,1,1,1,6,1,3,0,1,2,6,1,2,1,3,2,2,3,6,2,2,0,3,4,3,0,0,3,9,2,5,7,3,7,0,2,2,0,5,7,2,0,1,15,3,0,3,8,10,4,2	2	0,0,0,0,0,0,0,0,0,0,0,0,0,0,0,0,0,0,0,0,0,0,0,0,0,0,0,0,0,0,0,0,0,0,0,0,0,0,0,0,0,0,0,0,0,0,0,0,0,0,0,0,0,0,0,0,1,0,0,0,0,0,0,0,0,0,0,0,0,0,0,0,0,0,0,0,0,0,0,0,0,0,0,0,0,0,0,0,0,0,0,0,0,0,0,0,0,0,0,0,0,0,0,0,0,0,0,0,0,0,0,0,0,0,4,0,0	116	0.213658	0
chr12	112410320	112410405	-	RPL6,	chr12	112410365	112410436	h38_mk_AluSz6	+	12	SRR1077405,SRR1340508,SRR1348159,SRR1390601,SRR1408208,SRR1415234,SRR1474777,SRR1488651,SRR657754,SRR814967,SRR818210,SRR821602,	113	16,32,31,11,2,8,39,4,60,15,7,1,3,7,4,1,9,57,1,8,1,3,14,8,10,2,12,5,44,3,7,79,0,5,8,72,8,40,3,34,89,6,25,10,4,86,15,3,1,52,51,2,3,5,3,3,7,26,3,5,6,0,2,81,4,1,1,5,3,6,6,8,9,8,1,3,74,4,3,4,2,42,1,7,70,2,6,18,7,1,10,1,6,13,49,85,7,0,8,2,6,6,46,0,7,44,14,5,12,9,10,3,7,46,5,17,36	77	3,3,0,3,2,1,0,1,0,6,0,2,1,3,4,0,4,2,2,0,0,3,5,1,2,2,2,1,2,1,1,0,0,1,0,1,0,1,2,1,1,2,1,3,5,2,5,2,0,2,8,0,1,0,4,1,1,1,2,0,0,0,2,1,2,0,0,3,2,3,0,0,0,3,1,2,3,1,2,1,0,3,4,0,3,0,0,3,3,0,3,0,0,1,0,0,2,0,1,0,0,1,0,3,5,7,0,0,0,7,2,0,0,7,1,3,1	-1	.	.
chr12	113225244	113225336	+	TPCN1,	chr12	113225041	113225368	h38_mk_AluJ4	-	55	SRR1072367,SRR1084842,SRR1085495,SRR1316940,SRR1317344,SRR1320963,SRR1337098,SRR1337412,SRR1340508,SRR1341763,SRR1348159,SRR1348360,SRR1354446,SRR1356444,SRR1356619,SRR1375571,SRR1381673,SRR1386708,SRR1387264,SRR1387809,SRR1390601,SRR1399779,SRR1413562,SRR1416477,SRR1418127,SRR1418837,SRR1421177,SRR1434526,SRR1435020,SRR1437538,SRR1439873,SRR1442571,SRR1444622,SRR1447693,SRR1453341,SRR1453851,SRR…	84	5,0,3,1,3,1,0,0,4,2,1,0,0,3,1,0,0,0,1,0,2,4,7,3,3,0,2,1,2,3,5,0,1,0,1,0,1,2,3,5,2,1,0,3,1,1,3,1,2,0,1,2,0,2,5,3,0,0,3,3,0,1,2,3,0,5,3,1,1,2,4,2,0,8,2,2,4,1,2,0,0,3,2,1,6,0,5,0,2,2,1,2,0,5,0,1,4,0,3,1,1,1,2,0,1,0,1,0,1,0,3,1,0,1,1,3,4	103	7,0,0,8,3,7,2,0,1,3,4,2,6,6,5,1,1,2,0,1,2,4,11,0,6,2,3,1,2,2,9,2,1,2,0,4,0,3,2,5,3,6,3,7,5,7,1,3,7,2,2,2,0,3,11,2,1,1,7,5,1,3,3,3,2,2,9,0,1,7,3,2,2,6,7,4,9,0,2,1,1,2,1,5,7,3,13,0,4,1,2,0,2,8,4,1,7,5,2,6,1,4,3,0,5,10,1,3,3,17,6,2,0,5,3,7,1	116	0.482068	0
chr12	113294106	113294228	+	TPCN1,	chr12	113294073	113294337	h38_mk_AluJ	-	6	SRR1320963,SRR1326179,SRR1442571,SRR1487194,SRR601500,SRR661973,	20	0,0,0,1,0,2,0,0,0,0,0,0,1,3,4,0,0,0,0,0,0,0,4,0,0,0,0,0,0,0,0,0,0,0,0,0,0,0,0,0,0,0,0,0,0,0,0,0,0,0,0,0,0,0,3,2,1,0,0,0,0,0,0,0,0,3,0,0,0,0,0,0,2,0,0,0,2,0,0,0,0,0,0,0,3,0,3,0,0,0,1,0,0,2,0,0,0,0,0,0,0,0,0,0,0,0,0,0,1,4,0,2,0,3,0,0,0	41	2,1,0,0,0,0,2,0,0,0,2,0,0,2,4,0,0,0,0,0,0,4,2,3,2,0,4,0,0,2,3,0,1,0,0,3,1,0,0,1,0,1,0,0,2,1,0,0,0,0,0,1,0,1,0,0,0,0,0,0,0,0,0,2,1,4,0,0,0,0,0,0,0,0,2,0,4,0,0,2,0,0,0,1,2,1,0,3,6,0,0,0,1,2,1,0,0,0,0,0,0,0,0,0,2,0,0,2,0,2,0,1,0,0,0,2,0	117	0.013432	1
chr12	113818103	113818186	-	RBM19,	chr12	113817938	113818251	h38_mk_AluSz	+	5	SRR1415234,SRR1435293,SRR602516,SRR614802,SRR657777,	10	0,0,0,0,0,0,0,0,0,0,0,0,0,0,0,0,0,0,0,0,0,0,3,0,0,0,0,0,0,0,0,0,0,0,0,0,0,0,0,0,0,0,0,0,0,0,0,0,0,0,4,0,0,0,0,0,0,0,0,0,1,0,0,0,0,0,0,0,0,2,0,0,1,0,0,0,0,0,0,0,0,0,0,0,0,0,0,0,0,0,0,0,0,0,1,6,0,0,0,0,0,0,1,0,0,0,6,0,0,0,0,1,0,0,0,0,0	116	10,2,3,15,8,7,17,12,25,13,26,13,6,5,15,9,7,9,6,7,13,4,27,16,14,7,15,12,13,9,28,13,1,12,5,4,1,5,15,11,16,14,11,14,18,8,6,6,6,8,5,11,11,13,7,11,9,4,16,11,3,7,11,5,8,3,6,3,9,15,19,7,11,16,2,12,20,7,4,13,3,36,5,19,21,16,8,10,8,2,13,2,17,7,9,5,15,10,5,14,2,9,5,0,14,7,6,6,16,52,44,15,2,12,22,18,1	-1	.	.
chr12	118017690	118017815	+	RFC5,	chr12	118017666	118017841	h38_mk_AluJ4	-	9	SRR1072367,SRR1361567,SRR1381673,SRR1444622,SRR1498550,SRR602314,SRR604456,SRR614802,SRR818210,	95	1,0,0,6,1,5,10,1,4,1,7,2,2,0,6,5,3,8,0,3,2,1,13,3,0,1,5,0,8,1,3,2,1,6,3,2,4,2,3,4,3,2,3,7,1,2,4,0,0,4,1,3,1,4,6,2,6,2,3,3,3,0,0,4,4,1,2,1,3,2,3,2,7,1,0,8,6,3,0,3,5,0,0,8,4,2,0,1,3,2,6,0,6,7,3,11,15,1,6,4,0,4,2,0,9,3,0,0,12,15,3,6,0,11,3,10,0	81	2,0,1,2,0,0,3,0,2,3,2,2,2,2,3,2,0,3,0,0,1,0,3,1,0,0,1,0,2,3,1,0,1,1,1,1,2,1,2,3,5,1,1,3,0,1,3,2,0,0,1,2,1,2,1,1,2,1,0,2,0,0,1,6,2,2,4,1,0,2,2,1,1,0,0,0,6,0,0,2,2,0,1,2,0,0,3,2,2,1,0,0,0,2,4,0,2,2,4,7,1,2,3,0,5,0,0,0,1,4,8,2,2,3,3,1,0	115	0.600318	0
chr12	118017690	118018053	+	RFC5,	chr12	118017666	118017841	h38_mk_AluJ4	-	18	SRR1099499,SRR1102055,SRR1331579,SRR1340508,SRR1354446,SRR1357478,SRR1381673,SRR1418127,SRR1464373,SRR1485459,SRR602314,SRR602516,SRR613627,SRR614802,SRR661349,SRR661973,SRR814967,SRR818210,	95	1,0,0,6,1,5,10,1,4,1,7,2,2,0,6,5,3,8,0,3,2,1,13,3,0,1,5,0,8,1,3,2,1,6,3,2,4,2,3,4,3,2,3,7,1,2,4,0,0,4,1,3,1,4,6,2,6,2,3,3,3,0,0,4,4,1,2,1,3,2,3,2,7,1,0,8,6,3,0,3,5,0,0,8,4,2,0,1,3,2,6,0,6,7,3,11,15,1,6,4,0,4,2,0,9,3,0,0,12,15,3,6,0,11,3,10,0	98	0,0,0,7,6,7,12,2,3,1,6,4,0,4,3,11,2,6,1,2,4,2,18,4,3,3,6,3,10,4,5,1,2,3,1,10,8,1,2,4,2,4,1,7,3,3,7,0,0,5,1,6,1,4,2,9,6,0,4,2,0,8,4,8,4,2,0,2,2,5,7,0,8,5,0,11,6,2,0,5,7,6,0,7,6,3,1,0,2,1,8,0,2,12,7,11,6,3,5,2,0,11,8,0,6,11,1,0,9,22,21,12,0,17,10,12,2	113	0.691577	0
chr12	118032485	118032618	+	RFC5,	chr12	118032453	118032852	h38_mk_AluJo	-	1	SRR1444622,	26	0,0,2,1,1,0,0,0,0,0,0,0,1,0,0,1,0,0,0,0,0,2,0,0,0,0,0,1,0,0,0,2,0,0,0,0,0,0,3,0,0,3,0,0,0,2,1,0,0,0,0,0,0,0,1,1,0,0,0,0,0,0,2,0,0,0,1,0,2,0,0,0,0,0,0,0,5,1,0,0,0,0,1,0,1,0,0,0,0,0,0,0,0,0,0,0,0,0,0,0,0,0,0,0,1,0,0,2,0,1,0,1,0,0,0,3,0	64	0,0,0,4,0,0,2,0,2,5,0,0,0,0,3,6,0,19,2,3,4,2,79,2,5,0,4,4,4,4,0,50,0,3,0,19,0,0,0,43,0,3,0,28,38,0,0,6,16,0,23,0,17,21,30,21,43,4,3,0,0,1,0,3,0,4,14,0,24,0,0,26,2,0,1,0,1,39,0,0,0,4,27,4,24,23,3,3,0,0,1,0,0,0,0,3,13,3,0,0,0,0,1,0,5,43,0,0,0,45,38,1,2,0,0,29,0	-1	.	.
chr12	118032513	118032618	+	RFC5,	chr12	118032453	118032852	h38_mk_AluJo	-	1	SRR1316940,	1	0,0,0,0,0,0,0,0,0,1,0,0,0,0,0,0,0,0,0,0,0,0,0,0,0,0,0,0,0,0,0,0,0,0,0,0,0,0,0,0,0,0,0,0,0,0,0,0,0,0,0,0,0,0,0,0,0,0,0,0,0,0,0,0,0,0,0,0,0,0,0,0,0,0,0,0,0,0,0,0,0,0,0,0,0,0,0,0,0,0,0,0,0,0,0,0,0,0,0,0,0,0,0,0,0,0,0,0,0,0,0,0,0,0,0,0,0	64	0,0,0,4,0,0,2,0,2,5,0,0,0,0,3,6,0,19,2,3,4,2,79,2,5,0,4,4,4,4,0,50,0,3,0,19,0,0,0,43,0,3,0,28,38,0,0,6,16,0,23,0,17,21,30,21,43,4,3,0,0,1,0,3,0,4,14,0,24,0,0,26,2,0,1,0,1,39,0,0,0,4,27,4,24,23,3,3,0,0,1,0,0,0,0,3,13,3,0,0,0,0,1,0,5,43,0,0,0,45,38,1,2,0,0,29,0	-1	.	.
chr12	118261497	118261673	-	TAOK3,	chr12	118261504	118261640	h38_mk_AluJ	+	12	SRR1317344,SRR1320963,SRR1337098,SRR1348360,SRR1408208,SRR1413562,SRR1435293,SRR1457503,SRR1487685,SRR657754,SRR814967,SRR818210,	60	0,2,0,2,1,1,5,0,0,0,2,4,3,2,0,0,2,0,0,0,3,2,3,2,2,0,2,2,0,0,0,0,1,0,1,1,0,1,0,1,1,0,0,1,1,3,3,0,1,1,0,0,0,0,1,3,2,0,0,1,2,0,0,1,2,2,2,1,0,0,0,1,2,0,1,1,0,0,0,2,1,4,0,0,1,0,6,0,0,0,2,2,1,0,0,0,1,0,1,1,0,0,0,0,1,8,0,0,3,0,2,0,0,3,0,4,0	66	3,1,0,0,2,3,0,0,4,0,4,3,2,2,4,0,0,0,2,1,2,1,1,1,1,1,4,2,2,3,1,0,1,0,2,0,0,0,0,2,0,2,0,3,0,2,2,0,2,0,4,1,0,1,2,0,4,0,1,0,7,0,0,0,1,0,5,2,3,1,2,0,0,0,4,4,3,1,0,0,0,0,1,0,0,0,3,0,3,2,4,0,0,0,0,0,2,0,0,2,1,1,3,0,1,7,0,0,0,3,9,0,0,8,2,6,5	116	0.147233	0
chr12	120454933	120455030	+	GATC,	chr12	120454895	120455192	h38_mk_AluSx	-	13	SRR1084842,SRR1085495,SRR1337098,SRR1360128,SRR1375571,SRR1389979,SRR1418127,SRR1453341,SRR1464373,SRR1500868,SRR662534,SRR663633,SRR818210,	93	2,2,0,6,4,1,4,3,2,1,0,0,0,2,7,1,6,2,1,1,7,0,7,2,3,2,3,1,6,2,2,2,3,3,0,1,2,4,3,4,3,7,5,8,5,3,6,2,2,3,0,2,1,3,1,4,2,2,0,3,3,1,0,8,3,0,2,1,3,5,4,0,6,0,0,3,4,2,1,5,0,0,0,3,11,3,0,0,3,1,6,0,2,3,2,3,6,16,1,0,0,4,6,0,1,3,0,0,1,1,15,5,2,3,2,7,3	103	2,1,3,10,3,3,2,1,4,5,6,5,3,5,9,3,2,6,1,0,10,1,8,5,7,4,5,1,7,1,3,2,3,0,4,3,5,3,0,4,9,0,3,5,3,4,5,1,1,3,3,3,0,3,4,1,5,3,2,4,1,4,0,7,5,1,1,0,0,4,7,1,8,0,0,3,8,5,2,8,2,1,2,3,7,5,4,0,5,8,4,1,5,10,3,2,12,4,1,2,0,3,4,0,6,2,0,1,7,13,7,7,1,7,8,10,1	117	0.271401	1
chr12	121595424	121595554	+	AC145422.1,	chr12	121595208	121595545	h38_mk_AluY	-	2	SRR1337098,SRR1340508,	77	0,0,1,2,0,2,2,1,1,2,1,0,2,1,2,3,0,0,0,1,1,0,7,0,2,0,1,0,0,0,1,1,0,1,0,1,2,1,0,1,1,4,2,1,2,5,1,2,3,1,1,2,1,5,1,2,2,1,3,2,4,3,1,0,2,1,0,2,0,1,0,0,1,2,0,0,3,1,1,1,0,3,1,1,1,1,2,1,3,2,3,0,2,1,1,1,0,0,0,0,1,1,0,0,5,2,0,0,1,0,0,0,0,2,0,0,0	22	0,0,0,0,2,1,0,0,0,0,1,2,0,2,0,0,0,2,0,0,1,0,6,0,0,0,2,0,0,0,1,0,0,0,0,0,0,0,0,0,0,0,3,0,0,0,0,1,0,0,0,0,0,0,0,0,0,0,0,0,0,0,0,0,2,0,1,0,0,0,3,0,0,0,0,1,0,0,0,0,0,0,0,0,1,0,0,0,0,0,0,0,0,0,0,1,5,0,1,0,0,0,0,0,0,2,0,0,0,0,0,0,0,4,0,0,0	94	0.724768	0
chr12	122513767	122513874	-	RSRC2,	chr12	122513830	122514046	h38_mk_AluJo	+	72	SRR1077405,SRR1084842,SRR1085495,SRR1099499,SRR1102055,SRR1314163,SRR1318163,SRR1320115,SRR1320963,SRR1326179,SRR1328895,SRR1333741,SRR1335446,SRR1337098,SRR1337412,SRR1341365,SRR1341763,SRR1342045,SRR1348360,SRR1356444,SRR1356619,SRR1357478,SRR1360128,SRR1360563,SRR1361567,SRR1367943,SRR1368772,SRR1387264,SRR1390601,SRR1399779,SRR1402900,SRR1408208,SRR1413562,SRR1415234,SRR1418127,SRR1418837,SRR…	115	12,6,14,18,5,28,14,11,18,15,10,12,12,28,22,8,8,14,14,0,8,10,22,9,18,20,15,4,5,10,18,18,12,10,10,14,5,4,6,26,13,21,5,17,42,17,15,7,12,7,18,8,10,10,25,16,17,5,21,10,7,5,18,12,13,21,5,3,17,26,6,6,13,9,20,4,39,13,0,9,16,13,7,6,15,38,30,11,8,9,14,4,15,8,11,4,15,1,6,9,1,5,7,8,24,40,31,32,11,35,4,19,18,24,8,11,28	99	2,2,1,5,2,4,7,4,1,2,3,7,2,7,2,3,3,2,3,0,4,4,6,3,4,4,1,5,1,4,7,3,3,2,3,4,4,0,1,3,6,0,0,5,12,5,4,1,5,1,4,2,1,2,5,2,7,0,0,1,2,2,0,1,5,5,0,1,0,6,2,3,2,8,8,4,4,3,0,2,3,1,0,0,3,12,7,1,6,1,1,3,0,4,2,0,1,0,2,4,1,6,0,0,16,11,5,5,4,11,7,3,2,4,0,2,11	117	0.125837	1
chr12	123518382	123518494	-	RILPL1,	chr12	123518212	123518525	h38_mk_AluJ	+	33	SRR1077405,SRR1084649,SRR1085495,SRR1318163,SRR1320115,SRR1331579,SRR1337098,SRR1341763,SRR1348360,SRR1356444,SRR1357478,SRR1360128,SRR1381673,SRR1387809,SRR1413562,SRR1416477,SRR1434526,SRR1447693,SRR1453341,SRR1457482,SRR1464373,SRR1476571,SRR1485459,SRR1498550,SRR1500868,SRR601500,SRR604262,SRR604456,SRR607337,SRR613627,SRR657127,SRR814967,SRR818033,	113	10,4,11,8,10,5,2,8,7,12,5,3,6,2,7,2,9,8,3,7,5,7,10,10,7,5,4,10,6,4,3,12,2,4,3,5,8,10,4,11,6,4,5,6,6,5,12,4,11,5,16,3,3,3,3,4,9,15,2,4,2,4,8,9,12,3,0,5,5,9,7,7,7,5,0,6,9,12,3,2,3,8,2,8,15,9,1,5,16,3,4,2,6,5,4,14,9,9,8,10,0,13,2,10,4,1,6,7,4,2,6,4,0,5,6,6,3	69	0,3,5,0,1,0,1,1,1,4,1,3,2,0,0,7,2,0,0,0,5,0,1,0,2,0,3,4,1,4,5,6,2,0,1,0,4,0,1,0,1,4,2,0,2,0,0,0,2,3,1,1,0,0,0,0,0,1,3,6,1,2,0,1,1,1,2,1,7,2,3,0,2,3,0,2,0,0,2,3,0,6,2,6,0,0,0,0,9,3,0,0,0,2,1,0,0,2,2,2,0,1,3,6,0,0,0,0,1,0,1,0,0,3,4,1,0	117	0.076672	1
chr12	123758800	123759198	+	ATP6V0A2,	chr12	123758514	123758831	h38_mk_AluSz	-	1	SRR1314163,	1	0,0,0,0,0,0,0,1,0,0,0,0,0,0,0,0,0,0,0,0,0,0,0,0,0,0,0,0,0,0,0,0,0,0,0,0,0,0,0,0,0,0,0,0,0,0,0,0,0,0,0,0,0,0,0,0,0,0,0,0,0,0,0,0,0,0,0,0,0,0,0,0,0,0,0,0,0,0,0,0,0,0,0,0,0,0,0,0,0,0,0,0,0,0,0,0,0,0,0,0,0,0,0,0,0,0,0,0,0,0,0,0,0,0,0,0,0	113	4,0,2,6,6,10,4,11,6,7,4,1,8,6,6,4,7,2,12,5,5,5,13,5,9,7,10,5,9,5,5,2,7,11,2,2,4,8,4,4,3,16,6,3,6,7,7,3,5,5,5,4,3,9,10,3,8,4,5,4,3,4,3,4,5,2,2,4,7,4,4,5,7,0,3,8,6,4,3,2,1,11,4,5,5,10,8,6,3,4,2,5,7,12,7,4,10,15,9,12,1,4,6,0,7,13,4,20,9,50,15,7,0,23,3,12,19	-1	.	.
chr12	132733996	132734071	-	ANKLE2,	chr12	132734001	132734260	h38_mk_AluSx4	+	1	SRR657754,	14	0,0,0,0,0,0,0,0,1,0,0,0,0,0,0,0,1,0,0,0,0,0,0,0,0,0,2,0,0,1,0,0,0,0,0,0,0,0,0,0,0,0,0,0,1,0,0,0,1,0,0,0,0,0,0,0,0,0,0,0,0,0,0,0,0,1,0,0,1,2,0,0,0,0,0,0,0,0,0,0,0,0,0,0,0,0,0,0,0,0,2,0,2,0,0,0,1,0,0,0,0,0,0,0,0,2,0,0,0,0,0,0,0,0,0,0,1	2	0,0,0,0,0,0,0,0,0,0,0,0,0,0,0,0,0,0,0,0,0,0,0,0,0,0,0,0,0,0,0,0,0,0,0,0,0,0,0,0,0,0,0,0,0,0,0,0,0,0,0,0,0,0,0,0,0,0,0,0,0,1,0,0,0,0,0,0,0,0,0,0,0,0,0,0,0,0,0,0,0,0,0,0,0,0,0,0,0,0,0,0,0,0,0,0,0,0,0,0,0,0,0,0,0,2,0,0,0,0,0,0,0,0,0,0,0	117	0.002746	1
chr12	132862333	132862425	-	CHFR,GOLGA3,	chr12	132862302	132862604	h38_mk_AluJo	+	9	SRR1341365,SRR1356619,SRR1360128,SRR1453851,SRR1468514,SRR600361,SRR601500,SRR1331579,SRR657754,	99	3,2,1,2,2,0,3,2,4,0,3,3,4,1,4,5,1,2,0,0,1,2,7,1,4,1,6,2,1,0,3,1,2,1,2,1,1,2,0,4,2,3,1,1,2,5,2,1,0,2,2,5,2,2,1,1,5,1,3,1,0,1,1,3,2,0,0,1,0,2,2,0,2,1,2,1,4,1,2,2,2,3,1,2,5,4,3,0,6,1,1,0,6,4,1,1,2,1,2,5,1,1,0,0,0,6,1,2,2,9,5,5,0,7,1,5,1	18	0,0,0,0,0,0,0,0,0,1,0,0,0,0,0,0,1,0,0,0,0,1,0,1,0,1,0,0,0,0,2,0,2,0,0,0,0,0,0,0,0,0,1,0,1,0,0,0,0,0,0,0,0,0,0,0,0,0,1,0,0,0,0,0,0,0,0,0,0,0,1,0,2,0,0,0,2,0,0,0,0,0,0,0,0,0,0,0,0,0,0,0,3,1,1,0,0,0,0,0,0,0,0,0,0,1,0,0,0,0,0,0,0,0,1,0,0	102	0.829802	0
chr13	19660152	19660320	+	MPHOSPH8,	chr13	19659946	19660277	h38_mk_AluYf1	-	8	SRR1072367,SRR1084842,SRR1085495,SRR1415234,SRR1418837,SRR1454803,SRR814967,SRR818033,	84	7,3,1,3,3,3,2,1,0,0,3,0,0,1,1,1,1,0,0,0,0,3,1,0,3,1,2,0,1,3,2,5,0,2,0,1,0,1,1,1,2,1,2,3,2,0,0,0,2,2,3,1,1,0,3,4,3,2,3,1,0,0,0,2,0,1,2,2,0,3,6,2,1,1,1,0,0,0,0,2,1,2,0,1,1,0,0,2,4,2,2,1,1,2,2,5,0,2,1,2,0,5,2,12,8,2,0,7,1,0,8,3,1,8,5,3,2	46	7,0,0,2,4,0,5,4,1,2,1,1,0,0,2,0,2,0,0,0,0,0,2,0,0,0,1,1,2,3,0,0,0,0,0,0,0,0,0,0,0,0,0,0,0,0,2,1,1,2,6,0,0,0,4,0,0,0,1,1,0,0,0,0,0,0,0,0,0,0,0,3,2,2,0,1,0,0,0,2,1,1,1,3,1,3,2,0,5,0,2,0,3,0,1,0,0,0,0,0,0,0,1,0,1,0,0,0,0,0,1,0,0,8,6,2,0	117	0.056589	1
chr13	19670840	19670914	+	MPHOSPH8,	chr13	19670811	19671088	h38_mk_AluJb	-	1	SRR1360128,	117	39,15,27,27,37,34,48,35,39,31,21,13,15,15,31,22,14,21,13,25,15,7,82,12,14,10,25,58,26,23,26,48,11,40,20,16,26,15,9,30,41,36,21,51,37,26,43,15,18,16,6,32,9,30,8,25,56,13,19,35,15,29,29,37,39,22,13,18,17,26,24,46,19,26,10,19,36,22,21,17,14,46,19,49,29,37,9,10,8,15,24,5,37,31,49,74,28,37,21,41,2,47,14,33,37,17,6,28,29,33,53,19,24,44,50,29,18	13	0,0,0,0,1,0,1,0,1,0,0,0,0,0,0,0,0,0,0,0,0,0,1,0,0,0,0,0,0,0,0,0,1,0,0,0,1,0,0,0,0,3,0,0,0,0,0,0,0,0,0,0,0,0,0,0,1,0,0,0,0,0,0,0,0,0,0,0,0,0,0,0,0,0,0,0,0,0,0,0,0,1,0,2,0,0,0,0,0,0,0,0,0,0,0,0,0,0,0,0,0,1,1,0,4,0,0,0,0,0,0,0,0,0,0,0,0	117	0.267295	1
chr13	19670840	19670964	+	MPHOSPH8,	chr13	19670811	19671088	h38_mk_AluJb	-	10	SRR1333741,SRR1336548,SRR1342045,SRR1386708,SRR1408208,SRR1454803,SRR1455925,SRR1468514,SRR604262,SRR662233,	117	39,15,27,27,37,34,48,35,39,31,21,13,15,15,31,22,14,21,13,25,15,7,82,12,14,10,25,58,26,23,26,48,11,40,20,16,26,15,9,30,41,36,21,51,37,26,43,15,18,16,6,32,9,30,8,25,56,13,19,35,15,29,29,37,39,22,13,18,17,26,24,46,19,26,10,19,36,22,21,17,14,46,19,49,29,37,9,10,8,15,24,5,37,31,49,74,28,37,21,41,2,47,14,33,37,17,6,28,29,33,53,19,24,44,50,29,18	28	2,0,0,3,0,1,3,0,0,2,4,0,3,0,0,0,0,3,0,2,0,2,0,0,0,3,0,4,0,0,0,0,0,0,0,0,0,0,0,2,0,0,0,2,0,0,4,0,0,0,0,0,0,0,0,0,0,0,0,0,0,0,0,0,0,0,0,0,1,2,0,6,2,1,0,0,4,0,0,0,0,0,0,5,0,0,0,0,1,0,3,0,0,0,0,0,0,2,2,0,0,0,0,0,0,1,0,0,0,0,4,0,0,0,0,0,0	117	0.270458	1
chr13	23909098	23909241	-	ANKRD20A19P,	chr13	23909093	23909288	h38_mk_AluJb	+	1	SRR661973,	34	0,0,0,0,2,5,0,1,1,0,8,0,0,0,0,0,1,0,1,0,0,0,4,0,0,0,1,0,0,0,2,0,0,0,5,0,0,0,1,0,1,0,0,2,0,1,0,0,0,0,0,0,1,0,0,0,0,3,0,0,0,0,0,0,2,0,0,0,0,0,0,1,2,0,0,1,0,0,0,0,0,0,0,1,0,3,3,0,0,1,2,0,0,0,0,0,4,0,3,3,2,0,0,0,6,8,0,0,0,3,2,0,0,0,0,0,0	3	0,0,0,0,0,0,0,0,0,0,0,0,0,0,0,0,0,0,0,0,0,0,0,0,0,0,0,0,0,0,0,0,0,0,0,0,0,0,0,0,0,0,0,0,0,0,3,0,0,0,0,0,0,0,0,0,0,0,0,0,0,0,0,0,0,0,0,0,0,0,0,0,0,0,0,0,0,0,0,1,0,0,0,0,0,0,0,0,0,0,0,0,0,0,0,0,0,0,0,0,0,0,0,0,0,0,0,0,0,1,0,0,0,0,0,0,0	-1	.	.
chr13	30367601	30367717	-	LINC00426,	chr13	30367432	30367750	h38_mk_AluSx	+	2	SRR1340508,SRR1487194,	37	0,0,0,3,0,1,1,0,0,0,2,1,0,0,0,0,0,1,0,0,2,0,3,0,1,1,0,0,2,0,1,0,0,1,0,0,1,1,0,0,0,0,1,1,0,1,2,0,0,0,0,0,0,0,0,0,1,0,0,0,0,0,0,1,1,0,0,0,0,0,1,0,2,1,1,0,0,1,0,0,0,0,0,0,3,0,0,0,0,0,3,0,0,1,2,0,0,0,0,2,0,0,0,0,1,0,0,0,1,0,0,0,0,5,1,1,0	42	0,0,0,1,2,0,1,1,1,0,2,0,1,0,0,0,0,0,1,0,2,0,3,0,0,1,0,0,1,0,0,0,0,0,1,0,1,0,0,0,2,2,1,1,1,0,0,0,0,0,0,0,0,0,2,0,1,0,0,0,1,0,0,0,1,0,0,2,0,0,1,1,0,0,0,1,1,1,0,0,3,1,1,0,2,0,0,0,0,0,0,0,1,1,1,0,1,0,0,0,0,1,0,0,0,0,0,1,0,0,1,0,0,0,1,4,0	62	0.889683	0
chr13	41227000	41227121	-	MTRF1,	chr13	41226999	41227308	h38_mk_AluSc8	+	2	SRR607337,SRR818033,	18	0,0,2,0,0,0,1,0,0,2,0,0,0,0,0,0,1,0,0,0,0,0,0,0,0,0,1,3,0,0,2,0,0,0,0,0,0,0,0,0,0,0,0,0,0,0,2,0,0,0,0,0,0,0,0,0,3,0,0,0,0,0,0,0,0,0,0,1,0,0,0,0,0,0,0,0,0,1,0,1,0,0,0,3,0,0,0,0,0,0,0,0,0,0,0,1,0,0,3,2,0,0,0,0,0,0,0,0,2,0,0,0,0,0,7,0,0	6	0,0,0,0,0,0,0,0,0,0,0,0,0,0,0,0,0,0,0,0,0,0,0,0,0,0,0,0,0,0,0,0,0,0,1,0,0,0,0,0,0,0,0,1,0,0,0,0,0,0,0,0,0,2,0,0,0,0,0,0,0,0,0,0,0,0,0,0,0,0,0,0,0,0,0,0,0,0,0,0,0,0,0,0,0,1,0,0,0,0,0,0,0,0,0,0,0,0,0,3,0,0,0,0,0,0,0,0,0,0,0,0,0,0,1,0,0	117	0.017289	1
chr13	41227000	41227245	-	MTRF1,	chr13	41226999	41227308	h38_mk_AluSc8	+	1	SRR602516,	18	0,0,2,0,0,0,1,0,0,2,0,0,0,0,0,0,1,0,0,0,0,0,0,0,0,0,1,3,0,0,2,0,0,0,0,0,0,0,0,0,0,0,0,0,0,0,2,0,0,0,0,0,0,0,0,0,3,0,0,0,0,0,0,0,0,0,0,1,0,0,0,0,0,0,0,0,0,1,0,1,0,0,0,3,0,0,0,0,0,0,0,0,0,0,0,1,0,0,3,2,0,0,0,0,0,0,0,0,2,0,0,0,0,0,7,0,0	5	0,0,0,0,0,0,0,0,0,0,0,0,0,0,0,0,0,0,0,0,0,0,0,0,0,0,0,0,0,0,0,0,0,0,0,0,0,0,0,0,0,0,0,0,0,0,0,0,0,0,0,0,1,0,0,0,0,0,0,0,0,0,0,0,0,0,0,0,1,0,0,0,0,0,0,0,0,0,0,0,0,0,0,0,0,0,0,0,0,0,0,0,0,0,0,2,2,4,0,0,0,0,0,0,0,0,0,0,0,0,0,0,0,0,0,0,0	117	0.018286	1
chr13	41227031	41227121	-	MTRF1,	chr13	41226999	41227308	h38_mk_AluSc8	+	1	SRR1390601,	1	0,0,0,0,0,0,0,0,0,0,0,0,0,0,0,0,0,0,0,0,0,0,0,0,0,0,0,0,0,0,0,0,0,0,0,0,0,0,0,0,0,0,0,1,0,0,0,0,0,0,0,0,0,0,0,0,0,0,0,0,0,0,0,0,0,0,0,0,0,0,0,0,0,0,0,0,0,0,0,0,0,0,0,0,0,0,0,0,0,0,0,0,0,0,0,0,0,0,0,0,0,0,0,0,0,0,0,0,0,0,0,0,0,0,0,0,0	6	0,0,0,0,0,0,0,0,0,0,0,0,0,0,0,0,0,0,0,0,0,0,0,0,0,0,0,0,0,0,0,0,0,0,1,0,0,0,0,0,0,0,0,1,0,0,0,0,0,0,0,0,0,2,0,0,0,0,0,0,0,0,0,0,0,0,0,0,0,0,0,0,0,0,0,0,0,0,0,0,0,0,0,0,0,1,0,0,0,0,0,0,0,0,0,0,0,0,0,3,0,0,0,0,0,0,0,0,0,0,0,0,0,0,1,0,0	117	0.004161	1
chr13	41262048	41262331	-	MTRF1,	chr13	41262046	41262371	h38_mk_AluSx	+	1	SRR1331579,	3	0,0,0,0,0,0,0,0,0,0,1,0,0,0,0,0,1,0,0,0,0,0,0,0,0,0,0,0,0,0,0,0,0,0,0,0,0,0,0,0,0,0,0,0,0,0,0,0,0,0,0,0,0,0,0,0,0,0,0,0,0,0,0,0,0,0,0,0,0,0,0,0,0,0,0,1,0,0,0,0,0,0,0,0,0,0,0,0,0,0,0,0,0,0,0,0,0,0,0,0,0,0,0,0,0,0,0,0,0,0,0,0,0,0,0,0,0	88	1,3,0,6,5,2,6,2,1,1,3,0,2,0,4,0,3,2,0,1,3,2,3,3,0,1,4,1,3,1,1,2,1,1,0,1,4,3,0,1,2,2,1,6,3,1,2,0,0,0,2,4,1,1,1,3,2,6,1,0,1,3,0,2,1,0,0,3,0,3,2,1,4,2,1,1,3,1,0,4,2,4,1,7,4,3,1,0,5,0,0,0,0,1,4,9,7,0,2,2,1,7,8,0,2,1,0,0,1,6,7,1,0,0,5,5,0	-1	.	.
chr13	41262215	41262331	-	MTRF1,	chr13	41262046	41262371	h38_mk_AluSx	+	61	SRR1072367,SRR1084842,SRR1085495,SRR1099499,SRR1102055,SRR1314163,SRR1315970,SRR1316940,SRR1317344,SRR1320115,SRR1326179,SRR1331579,SRR1333741,SRR1337098,SRR1337412,SRR1340508,SRR1341365,SRR1342045,SRR1348159,SRR1348360,SRR1354446,SRR1356619,SRR1360563,SRR1367943,SRR1368772,SRR1375571,SRR1387264,SRR1387809,SRR1389979,SRR1390601,SRR1399779,SRR1416477,SRR1418837,SRR1421177,SRR1433796,SRR1435775,SRR…	109	6,1,2,12,7,4,11,1,2,5,7,3,4,3,6,3,5,9,0,1,1,1,11,3,1,2,10,3,7,5,6,1,3,5,0,3,9,6,1,9,8,1,2,9,8,1,3,0,4,6,0,6,3,2,3,9,4,4,2,5,1,9,2,5,3,4,1,0,3,1,4,1,7,6,4,9,8,4,0,6,3,6,1,7,8,8,1,1,5,2,6,1,6,7,6,13,10,5,3,2,1,7,7,0,6,19,4,1,8,11,12,6,0,12,8,7,4	88	1,3,0,6,5,2,6,2,1,1,3,0,2,0,4,0,3,2,0,1,3,2,3,3,0,1,4,1,3,1,1,2,1,1,0,1,4,3,0,1,2,2,1,6,3,1,2,0,0,0,2,4,1,1,1,3,2,6,1,0,1,3,0,2,1,0,0,3,0,3,2,1,4,2,1,1,3,1,0,4,2,4,1,7,4,3,1,0,5,0,0,0,0,1,4,9,7,0,2,2,1,7,8,0,2,1,0,0,1,6,7,1,0,0,5,5,0	105	0.995283	0
chr13	41262215	41262335	-	MTRF1,	chr13	41262046	41262371	h38_mk_AluSx	+	10	SRR1356444,SRR1408208,SRR1432123,SRR1439873,SRR1440986,SRR1444622,SRR1453851,SRR1468514,SRR600361,SRR662534,	109	6,1,2,12,7,4,11,1,2,5,7,3,4,3,6,3,5,9,0,1,1,1,11,3,1,2,10,3,7,5,6,1,3,5,0,3,9,6,1,9,8,1,2,9,8,1,3,0,4,6,0,6,3,2,3,9,4,4,2,5,1,9,2,5,3,4,1,0,3,1,4,1,7,6,4,9,8,4,0,6,3,6,1,7,8,8,1,1,5,2,6,1,6,7,6,13,10,5,3,2,1,7,7,0,6,19,4,1,8,11,12,6,0,12,8,7,4	36	1,0,0,4,0,0,1,0,0,1,0,0,1,0,1,0,1,0,0,0,0,0,2,0,1,0,1,0,0,2,0,1,0,0,0,0,1,0,0,0,1,0,0,0,0,0,2,0,0,0,0,1,0,0,0,0,2,0,0,0,0,0,0,2,1,0,1,0,0,1,2,0,1,1,0,0,3,0,0,2,0,0,0,0,0,0,0,0,0,0,0,0,2,1,1,1,1,0,0,1,0,0,1,0,0,0,0,0,0,0,2,1,0,0,1,0,0	106	0.990098	0
chr13	45344305	45344446	+	TPT1-AS1,	chr13	45344286	45344471	h38_mk_AluSx	-	2	SRR1390601,SRR1500868,	7	0,0,0,0,0,1,0,0,0,0,0,0,0,0,0,0,0,0,0,0,0,0,0,0,0,0,1,0,0,0,0,0,0,0,0,0,0,0,0,0,0,0,0,3,0,0,0,0,0,1,0,0,0,0,0,0,0,0,0,0,0,0,0,1,0,0,0,0,0,0,0,0,0,0,0,0,0,0,1,0,0,0,0,0,0,0,0,0,0,1,0,0,0,0,0,0,0,0,0,0,0,0,0,0,0,0,0,0,0,0,0,0,0,0,0,0,0	102	2,3,2,5,4,5,1,7,2,6,3,2,0,0,6,1,2,5,4,1,10,3,7,4,2,2,2,4,3,5,1,0,1,3,4,0,2,7,0,2,4,1,4,4,3,5,3,2,5,1,0,5,1,2,1,2,5,0,2,2,1,3,0,1,7,0,2,1,2,2,3,2,3,1,2,5,3,0,0,4,3,1,3,3,3,0,2,3,3,1,5,2,4,8,5,4,4,3,1,2,1,3,3,0,9,2,0,4,4,5,3,3,0,5,3,5,6	-1	.	.
chr13	48422650	48422790	-	LPAR6,	chr13	48422586	48422826	h38_mk_AluJ	+	2	SRR1348159,SRR662233,	31	0,0,0,0,0,2,4,0,0,1,3,2,0,0,0,0,0,0,0,0,0,0,0,0,1,4,1,0,1,0,0,0,1,1,0,1,2,0,0,0,0,0,0,0,1,2,0,0,0,0,0,0,0,0,0,2,1,0,0,0,0,0,0,0,0,0,0,0,1,0,1,0,0,0,0,0,0,0,0,0,1,1,0,0,0,6,0,0,0,0,0,4,0,0,0,0,1,0,4,2,0,0,3,0,0,0,0,0,1,0,1,0,0,0,0,1,3	19	0,0,0,0,0,0,1,0,0,0,1,1,0,0,0,0,2,0,0,0,0,0,1,0,2,1,2,0,1,0,0,0,0,0,0,0,0,0,0,1,0,0,0,0,0,0,0,0,0,1,0,0,0,1,0,0,0,0,0,0,0,1,0,0,0,0,0,0,0,0,1,0,0,0,0,0,0,0,0,0,0,0,0,0,0,0,0,0,0,0,2,1,0,0,0,0,0,0,0,0,0,0,3,0,0,0,0,0,0,0,4,0,0,0,0,0,1	-1	.	.
chr13	49580505	49580584	-	RCBTB1,	chr13	49580293	49580613	h38_mk_AluJb	+	111	SRR1072367,SRR1077405,SRR1084649,SRR1084842,SRR1085495,SRR1099499,SRR1102055,SRR1314163,SRR1315970,SRR1316940,SRR1317344,SRR1318163,SRR1320115,SRR1320963,SRR1326179,SRR1328895,SRR1331579,SRR1333741,SRR1335446,SRR1336548,SRR1337098,SRR1337412,SRR1340508,SRR1341365,SRR1341763,SRR1342045,SRR1348159,SRR1348360,SRR1354446,SRR1356444,SRR1356619,SRR1357478,SRR1360128,SRR1360563,SRR1361567,SRR1367943,SRR…	116	34,31,18,33,23,36,39,15,8,56,21,24,16,12,33,22,34,16,21,16,21,11,75,15,36,21,23,13,15,24,23,9,7,6,6,18,14,17,15,19,41,18,16,33,7,11,17,11,34,15,25,18,12,19,20,6,19,9,16,16,26,13,6,25,22,14,18,18,14,13,25,1,36,16,16,34,39,7,10,23,14,15,10,30,20,13,20,3,24,17,27,6,16,28,24,29,47,7,23,27,1,22,17,0,29,26,13,1,43,46,23,26,7,50,36,38,14	116	16,23,12,27,10,15,25,4,3,25,20,13,13,5,28,22,19,8,13,9,21,7,40,18,20,19,15,9,17,10,15,2,4,7,6,12,8,8,11,17,32,14,4,22,10,11,11,10,17,6,13,10,14,17,9,12,15,7,15,10,17,5,3,19,14,2,5,13,14,15,23,2,24,15,5,36,30,0,7,8,8,7,5,26,21,8,13,2,23,8,15,2,13,11,15,18,30,4,10,19,2,12,18,9,25,25,14,8,18,36,29,17,5,30,22,22,12	117	0.965827	1
chr13	50018823	50018920	+	KCNRG,	chr13	50018783	50019087	h38_mk_AluSp	-	2	SRR1471817,SRR821602,	46	0,0,1,0,0,0,0,1,0,0,0,0,1,0,0,0,3,0,0,0,0,0,6,0,1,1,3,0,0,1,2,0,0,1,0,5,0,1,1,0,0,0,0,1,0,2,0,0,0,0,0,0,0,1,0,0,0,0,1,0,0,1,1,0,0,1,0,0,0,2,1,0,1,1,1,1,0,0,4,1,0,1,0,3,2,0,0,0,1,1,1,0,1,1,0,6,2,1,0,2,0,0,0,0,2,0,0,0,0,0,0,0,0,1,1,2,2	43	0,3,1,1,1,0,2,1,0,0,1,0,1,1,1,0,0,1,1,0,0,0,0,0,0,0,0,0,1,2,0,1,0,0,1,2,0,0,0,1,0,0,0,1,0,0,1,1,0,0,0,2,0,0,0,1,0,0,0,0,0,0,0,0,1,0,1,0,1,0,0,0,3,3,0,0,1,1,2,0,0,1,0,0,0,0,0,1,0,0,0,0,0,0,0,3,0,0,2,0,0,2,0,0,2,4,3,8,0,0,0,0,0,2,1,0,2	-1	.	.
chr13	52169184	52169304	-	MRPS31P5,	chr13	52169000	52169336	h38_mk_AluJ	+	1	SRR1498550,	1	0,0,0,0,0,0,0,0,0,0,0,0,0,0,0,0,0,0,0,0,0,0,0,0,0,0,0,0,0,0,0,0,0,0,0,0,0,0,0,0,0,0,0,0,0,0,0,0,0,0,0,0,0,0,0,0,0,0,0,0,0,0,0,0,0,0,0,0,0,0,0,0,0,0,0,0,0,0,0,0,0,0,0,0,0,0,0,0,1,0,0,0,0,0,0,0,0,0,0,0,0,0,0,0,0,0,0,0,0,0,0,0,0,0,0,0,0	92	13,16,4,4,7,11,6,0,3,14,1,8,7,3,5,0,12,5,0,2,9,11,12,6,7,9,5,2,8,3,8,2,1,0,5,0,0,3,4,8,8,21,3,3,8,0,3,0,5,3,10,5,0,0,0,0,14,5,11,6,0,5,4,2,6,0,1,6,8,8,9,2,11,0,0,7,0,2,7,10,1,9,0,7,14,5,8,2,7,1,8,0,15,0,6,1,8,8,4,4,0,5,11,0,15,15,3,0,0,19,9,0,3,14,13,13,17	-1	.	.
chr13	52661475	52661570	+	SUGT1,	chr13	52661297	52661602	h38_mk_AluSz	-	117	SRR1072367,SRR1077405,SRR1084649,SRR1084842,SRR1085495,SRR1099499,SRR1102055,SRR1314163,SRR1315970,SRR1316940,SRR1317344,SRR1318163,SRR1320115,SRR1320963,SRR1326179,SRR1328895,SRR1331579,SRR1333741,SRR1335446,SRR1336548,SRR1337098,SRR1337412,SRR1340508,SRR1341365,SRR1341763,SRR1342045,SRR1348159,SRR1348360,SRR1354446,SRR1356444,SRR1356619,SRR1357478,SRR1360128,SRR1360563,SRR1361567,SRR1367943,SRR…	117	32,11,25,45,30,15,40,32,30,29,30,12,22,15,36,31,53,38,11,34,29,29,127,25,44,30,25,42,36,25,31,37,10,36,23,31,31,24,11,51,46,28,29,14,17,20,41,22,19,29,22,23,10,22,16,25,29,23,21,39,45,38,23,46,29,17,14,26,24,23,40,49,35,30,18,27,38,25,27,37,31,34,32,61,35,30,15,18,94,14,44,5,26,22,25,60,34,91,39,25,3,42,20,27,69,33,6,48,47,83,41,21,9,74,105,42,34	117	22,23,48,63,58,28,54,52,50,34,37,14,33,15,61,48,103,54,13,65,31,18,145,32,44,48,46,46,48,34,41,64,26,55,16,32,50,45,16,68,53,45,37,24,29,34,52,31,25,35,41,21,16,30,22,40,60,31,30,80,47,46,34,61,54,25,23,39,36,25,61,70,44,34,31,37,38,30,21,49,43,45,39,84,82,40,10,23,125,30,44,14,38,45,41,103,47,100,54,28,8,66,45,21,45,50,28,31,47,68,49,43,6,77,158,60,13	117	0.658825	1
chr13	75873852	75873972	+	LMO7DN,	chr13	75873805	75874139	h38_mk_AluJ	-	3	SRR1102055,SRR1454803,SRR602516,	38	0,0,0,4,0,0,2,0,0,0,1,0,0,1,0,0,0,1,1,0,0,0,0,0,0,2,2,0,0,1,0,3,0,1,0,0,1,0,0,2,1,0,0,1,0,0,0,0,0,0,0,0,0,1,0,1,0,0,0,1,0,1,0,0,1,0,0,0,1,0,0,3,1,0,0,0,1,0,0,2,0,1,0,0,0,0,0,0,0,0,0,0,0,1,0,2,0,1,0,0,0,2,0,0,2,0,0,0,1,0,4,1,0,2,3,3,1	12	0,0,0,0,0,0,4,0,0,0,0,0,0,0,0,0,0,0,0,0,0,0,0,0,0,0,0,0,0,0,1,0,0,0,0,0,0,0,0,0,1,0,0,0,0,0,0,0,0,0,0,0,0,0,0,0,0,0,0,0,0,0,0,0,1,0,0,0,1,0,0,2,0,1,0,0,0,0,0,0,0,0,0,0,0,2,0,0,0,0,0,1,0,0,0,4,0,0,0,1,0,0,0,0,0,0,0,0,0,1,0,0,0,0,0,0,0	-1	.	.
chr13	92705961	92706059	-	GPC5-AS1,	chr13	92705794	92706095	h38_mk_AluJo	+	2	SRR1316940,SRR1342045,	22	0,0,0,0,0,2,0,0,0,3,0,0,0,0,0,1,0,1,1,0,0,0,0,0,0,5,0,0,0,0,0,0,0,0,0,0,0,0,1,0,0,0,0,1,0,0,0,0,0,1,0,0,0,0,0,0,0,0,0,0,0,0,0,0,0,0,0,0,0,0,0,0,0,1,1,0,1,0,0,0,0,0,0,0,1,0,1,0,1,0,0,0,0,0,2,0,0,0,0,0,0,0,1,0,0,0,1,0,1,0,5,1,0,0,0,0,3	18	0,0,0,0,0,1,0,0,0,5,0,0,0,0,0,1,0,0,0,0,0,0,0,0,0,3,0,0,1,0,0,0,0,0,0,0,3,0,0,0,0,0,0,0,0,0,0,0,0,2,0,1,0,0,1,0,0,0,0,1,0,0,0,0,0,0,0,0,0,0,1,0,0,0,0,0,1,1,0,0,0,0,0,0,0,0,0,0,1,0,0,0,0,0,0,2,0,0,0,0,0,0,0,0,0,0,7,0,0,1,0,0,0,1,0,0,0	28	0.95977	0
chr13	110056097	110056228	-	AL355974.2,	chr13	110056104	110056418	h38_mk_AluJ	+	3	SRR1084649,SRR1314163,SRR818033,	7	0,0,1,1,0,0,0,1,0,0,0,0,0,0,0,0,0,1,0,0,0,0,0,0,0,1,0,0,0,0,0,0,0,0,0,0,0,0,0,0,0,0,0,0,0,0,0,0,0,0,0,0,0,0,0,0,0,0,0,0,0,1,0,0,0,0,0,0,0,0,0,0,0,0,0,0,0,0,0,0,0,0,0,0,0,0,0,0,0,0,0,0,0,0,0,0,0,0,0,0,0,0,0,0,0,0,0,0,0,0,0,0,0,0,2,0,0	31	0,0,15,0,0,0,0,9,0,0,2,0,0,0,0,2,0,0,0,0,1,0,0,1,0,0,0,0,3,0,0,0,0,0,0,0,0,4,0,0,8,0,0,0,0,0,2,0,0,0,2,2,0,0,0,5,0,10,0,0,0,0,0,0,0,2,0,0,1,0,1,23,0,1,0,2,0,0,0,0,0,3,0,0,0,17,4,0,0,0,0,0,0,0,0,0,2,0,11,0,0,17,0,0,3,0,1,0,0,0,0,0,0,5,8,2,0	42	0.780446	0
chr13	110056110	110056228	-	AL355974.2,	chr13	110056104	110056418	h38_mk_AluJ	+	6	SRR1314163,SRR1387264,SRR1433796,SRR1454803,SRR604456,SRR818033,	28	4,0,0,5,0,0,0,12,0,0,0,0,2,0,0,0,4,0,4,0,0,4,0,0,0,0,0,0,0,0,0,0,0,0,0,1,0,0,0,0,18,0,0,1,0,0,7,0,0,0,0,0,0,0,0,4,0,7,0,0,0,0,0,0,0,0,0,0,0,0,0,13,0,0,0,2,0,0,0,0,0,0,0,0,0,19,0,0,0,0,0,0,0,0,1,0,3,0,10,0,0,7,1,0,0,0,0,0,0,1,15,3,0,2,9,12,7	31	0,0,15,0,0,0,0,9,0,0,2,0,0,0,0,2,0,0,0,0,1,0,0,1,0,0,0,0,3,0,0,0,0,0,0,0,0,4,0,0,8,0,0,0,0,0,2,0,0,0,2,2,0,0,0,5,0,10,0,0,0,0,0,0,0,2,0,0,1,0,1,23,0,1,0,2,0,0,0,0,0,3,0,0,0,17,4,0,0,0,0,0,0,0,0,0,2,0,11,0,0,17,0,0,3,0,1,0,0,0,0,0,0,5,8,2,0	51	0.818888	0
chr14	21028446	21028534	+	AL161668.3,	chr14	21028211	21028523	h38_mk_AluJ	-	1	SRR1498550,	15	0,0,0,0,0,0,0,0,0,1,0,1,0,0,1,0,0,0,0,1,0,0,0,0,0,0,0,0,0,0,0,0,0,0,0,0,0,0,0,0,1,2,0,1,0,0,0,0,0,0,0,0,0,0,0,0,0,1,0,0,0,0,0,0,0,0,0,0,0,0,0,0,0,0,1,0,0,0,0,0,2,0,0,0,1,0,0,0,2,1,0,0,0,0,0,0,0,0,0,0,0,1,0,0,0,0,0,0,0,0,1,0,0,0,0,0,0	25	0,0,0,2,2,4,0,0,0,4,0,0,0,0,0,0,0,0,0,1,1,2,0,0,0,3,0,1,0,0,2,1,0,0,0,0,0,0,1,0,0,0,0,0,0,0,0,3,0,0,0,0,0,2,0,0,0,0,0,0,1,0,0,0,0,0,0,1,0,0,1,0,0,4,0,0,0,0,2,0,0,0,5,0,0,0,0,0,1,0,0,0,0,0,0,0,0,5,0,0,0,1,0,0,2,0,0,0,0,0,0,0,0,0,0,0,1	30	0.914516	0
chr14	23564727	23564840	+	AL135999.1,	chr14	23564703	23564889	h38_mk_AluJb	-	37	SRR1072367,SRR1077405,SRR1099499,SRR1314163,SRR1316940,SRR1326179,SRR1336548,SRR1340508,SRR1342045,SRR1348159,SRR1387809,SRR1402900,SRR1408208,SRR1413562,SRR1414897,SRR1415234,SRR1416477,SRR1432123,SRR1435020,SRR1440986,SRR1447693,SRR1455925,SRR1474777,SRR1487194,SRR1487685,SRR1500868,SRR602314,SRR604456,SRR657635,SRR657754,SRR657777,SRR658307,SRR661349,SRR662233,SRR662534,SRR818033,SRR821602,	88	5,6,2,3,1,6,2,5,0,3,2,0,1,2,2,2,1,2,1,4,2,1,4,1,0,4,3,2,2,2,1,1,0,2,1,0,0,0,1,2,1,7,0,0,0,3,2,0,4,2,3,3,0,2,2,0,6,2,1,3,0,0,0,0,4,2,1,1,3,0,4,3,5,1,1,1,5,0,0,3,0,1,0,3,3,2,5,1,0,1,0,1,1,1,1,3,1,1,6,2,0,2,0,0,5,8,4,7,3,0,3,10,0,2,6,1,4	104	4,4,2,1,0,14,3,9,8,4,8,2,4,5,5,2,1,6,4,2,10,4,1,2,4,4,6,2,2,1,1,3,0,2,0,1,3,1,0,4,2,3,1,4,1,3,3,1,1,4,5,8,1,2,3,0,8,1,8,5,0,4,0,1,5,6,2,1,5,3,6,5,2,3,0,1,8,1,0,8,2,4,3,5,3,7,3,3,1,3,4,0,6,7,4,7,5,5,1,9,0,4,7,0,6,8,1,5,7,5,5,8,0,5,5,3,10	-1	.	.
chr14	23987156	23987273	+	DHRS4L2,	chr14	23987122	23987436	h38_mk_AluYm1	-	17	SRR1316940,SRR1318163,SRR1326179,SRR1340508,SRR1341365,SRR1354446,SRR1389979,SRR1440986,SRR1442571,SRR1444622,SRR1454803,SRR1471817,SRR1485459,SRR602516,SRR657635,SRR661973,SRR662534,	57	1,0,0,1,2,0,0,0,1,5,1,2,0,0,1,1,0,1,0,0,0,0,5,1,0,0,3,0,2,0,0,0,1,1,0,1,1,2,1,1,0,1,2,0,1,1,0,0,0,1,0,0,0,1,1,0,0,0,1,0,1,1,0,0,4,1,2,1,0,1,2,1,3,1,3,0,0,1,1,1,0,0,1,2,1,0,0,0,0,1,0,0,0,0,0,5,0,0,0,2,0,0,0,3,8,0,0,0,1,1,4,1,0,1,0,0,0	52	1,0,0,1,1,0,2,0,0,2,2,4,1,0,3,0,0,0,0,2,0,0,2,2,1,0,0,0,3,0,0,2,0,2,0,0,0,0,0,0,1,2,1,1,0,0,1,1,0,1,0,0,2,0,2,1,1,0,1,1,0,0,1,2,4,1,1,0,1,0,0,3,1,0,0,0,0,0,3,0,1,0,0,3,1,0,0,0,0,0,0,0,1,0,0,6,1,0,0,0,0,1,0,0,4,0,0,0,1,1,0,2,0,1,3,0,2	108	0.29246	0
chr14	31083526	31083647	+	AP4S1,	chr14	31083487	31083793	h38_mk_AluJo	-	1	SRR814967,	14	0,0,0,0,0,1,0,0,0,0,0,0,0,0,0,0,1,0,0,0,0,0,0,1,0,0,1,1,0,0,0,0,0,0,0,0,0,0,0,0,0,0,0,1,0,0,0,0,0,0,0,0,0,1,0,1,0,0,0,0,0,0,0,0,0,0,0,0,0,0,0,0,1,0,0,0,1,0,0,0,0,0,0,0,0,0,0,0,0,0,0,0,0,1,0,0,1,0,0,0,0,0,0,0,0,0,0,0,2,0,0,0,0,4,0,0,0	25	0,0,0,2,1,0,0,0,0,0,0,0,0,1,1,0,0,3,0,1,0,0,2,0,0,0,0,0,0,0,0,0,0,0,0,0,0,0,0,0,1,0,0,0,1,0,1,0,0,0,0,0,0,0,0,0,1,0,0,0,0,0,0,0,2,0,1,0,0,1,1,1,1,0,0,0,0,1,0,0,0,0,0,1,0,0,0,0,0,1,0,0,0,0,0,0,0,0,0,0,0,0,0,0,0,1,0,0,0,1,0,1,0,5,1,0,0	98	0.157737	0
chr14	35106367	35106484	+	FAM177A1,	chr14	35106341	35106667	h38_mk_AluSx	-	34	SRR1072367,SRR1316940,SRR1326179,SRR1328895,SRR1337412,SRR1340508,SRR1341365,SRR1356619,SRR1387809,SRR1399779,SRR1408368,SRR1413562,SRR1415234,SRR1416754,SRR1418837,SRR1433796,SRR1440986,SRR1447693,SRR1468955,SRR1471817,SRR1474777,SRR1476571,SRR1487194,SRR1487685,SRR1500868,SRR595926,SRR604262,SRR607337,SRR657754,SRR658307,SRR661973,SRR814967,SRR818033,SRR821602,	92	2,2,1,3,0,3,1,1,0,4,2,0,3,2,4,5,2,0,0,2,0,6,11,2,3,0,1,3,0,2,4,3,4,1,1,3,1,3,0,1,0,1,1,1,1,1,1,3,4,0,5,2,7,0,3,2,2,6,0,0,0,2,1,2,5,1,1,0,4,0,4,2,1,2,2,2,0,3,2,1,3,3,2,3,3,2,1,0,2,3,3,0,0,5,3,1,3,3,2,3,0,1,0,0,2,3,2,6,0,6,7,3,1,4,10,4,4	94	4,1,7,1,1,0,0,1,3,2,2,3,0,1,4,4,2,1,4,1,1,2,2,3,1,0,1,0,1,1,2,0,0,2,1,0,1,1,1,1,0,3,0,0,5,1,0,2,3,1,8,2,4,2,5,2,2,8,1,2,1,2,0,2,4,2,4,0,2,2,2,0,1,0,1,1,1,3,4,2,2,7,7,2,4,1,4,0,1,3,2,0,3,0,0,2,1,1,1,3,0,1,6,0,2,7,2,2,8,2,0,1,5,3,4,1,4	110	0.908175	0
chr14	35274168	35274291	+	AL121594.3,	chr14	35274133	35274405	h38_mk_AluJ	-	1	SRR1487194,	3	0,0,0,0,0,0,0,0,0,0,0,0,0,0,0,0,0,0,0,0,0,0,0,0,0,0,0,0,0,0,0,0,0,0,0,0,0,0,0,0,0,0,0,0,0,0,0,0,2,0,0,0,0,0,0,0,0,0,0,0,0,0,0,0,0,0,0,0,0,0,0,0,0,0,0,0,0,0,0,0,0,0,0,0,1,0,0,0,0,0,0,0,0,0,0,0,0,0,0,0,0,0,0,0,1,0,0,0,0,0,0,0,0,0,0,0,0	7	0,0,0,0,0,0,0,0,0,0,0,0,0,0,0,0,0,0,0,0,0,0,0,0,1,0,0,0,0,0,1,0,0,0,0,0,0,0,0,0,0,0,3,0,0,0,0,0,0,0,0,0,0,0,0,0,0,0,0,0,0,0,0,0,0,0,0,0,0,0,0,0,0,0,1,0,0,0,0,0,0,0,0,0,2,0,2,0,0,0,0,0,0,0,0,0,0,0,0,0,0,0,3,0,0,0,0,0,0,0,0,0,0,0,0,0,0	-1	.	.
chr14	37219553	37219691	+	MIPOL1,	chr14	37219347	37219676	h38_mk_AluJo	-	7	SRR1340508,SRR1439873,SRR1474553,SRR1498550,SRR602704,SRR661973,SRR662233,	43	0,0,0,1,0,2,1,0,0,0,0,0,0,0,3,0,1,1,0,0,0,0,2,0,0,1,3,0,0,0,1,0,0,1,0,1,3,1,0,0,1,0,0,1,1,0,0,0,1,0,0,3,0,0,0,0,2,0,0,0,1,1,0,4,0,0,1,0,0,1,0,0,0,0,0,1,1,1,0,0,2,0,0,2,2,2,0,0,2,0,2,0,0,1,0,0,1,0,1,0,0,0,1,0,0,1,0,0,0,5,2,0,0,4,0,0,1	57	0,0,0,0,1,1,1,1,0,0,1,1,1,0,0,0,3,1,1,0,0,0,1,0,2,3,1,1,1,1,0,0,0,2,0,2,1,0,0,0,1,1,1,3,0,1,0,0,2,1,0,1,0,1,0,0,2,0,0,0,2,0,0,1,1,0,2,0,0,0,1,0,0,2,0,1,1,0,0,1,2,1,0,0,1,0,1,0,3,0,1,0,0,0,0,3,2,4,1,2,0,0,0,0,0,0,0,1,4,5,5,1,0,1,6,0,0	90	0.397418	0
chr14	49603552	49603618	+	LRR1,	chr14	49603498	49603623	h38_mk_AluSx	-	17	SRR1316940,SRR1318163,SRR1331579,SRR1340508,SRR1341763,SRR1348159,SRR1361567,SRR1402900,SRR1439873,SRR1440986,SRR1464373,SRR1487362,SRR1487685,SRR1498550,SRR601500,SRR602516,SRR662233,	57	1,0,0,0,1,0,1,0,0,1,0,1,0,0,0,0,3,0,0,1,0,2,1,0,1,1,2,0,1,1,1,0,0,0,1,0,0,1,1,2,3,0,0,1,1,1,2,0,1,1,1,0,2,1,0,2,0,0,0,0,0,0,0,2,1,0,2,0,0,0,1,0,0,0,1,2,1,0,0,0,0,1,0,0,1,4,2,1,3,1,0,0,1,2,0,2,2,0,1,4,1,2,0,0,1,0,7,0,1,0,1,0,0,1,0,0,0	69	2,0,0,2,1,1,2,1,0,5,1,2,0,0,3,1,3,1,2,1,1,1,5,0,1,1,3,0,0,2,2,0,1,1,2,1,1,0,0,2,0,1,4,1,0,2,1,1,2,2,1,0,2,2,4,0,0,0,1,0,1,0,0,4,3,0,1,2,0,0,0,0,0,0,0,1,0,1,2,0,0,0,0,0,0,1,4,1,3,0,1,0,3,2,1,2,1,2,1,0,0,1,1,0,1,0,0,0,0,6,3,0,0,2,0,3,0	110	0.55017	0
chr14	51348507	51348560	+	LINC00640,	chr14	51348472	51348557	h38_mk_AluJo	-	1	SRR1487362,	7	0,0,0,0,0,0,0,0,0,0,0,0,0,0,0,0,0,0,0,0,0,0,0,1,0,0,0,0,0,0,0,0,0,0,0,0,0,0,0,0,0,0,0,0,0,0,0,0,0,0,0,0,0,0,0,0,0,0,1,0,0,0,0,0,0,0,2,0,0,0,0,1,0,0,0,1,0,0,0,0,0,0,0,0,0,2,0,0,0,0,0,0,1,0,0,0,0,0,0,0,0,0,0,0,0,0,0,0,0,0,0,0,0,0,0,0,0	20	0,0,2,1,0,0,0,0,0,0,0,0,1,0,0,0,0,0,0,0,0,0,0,0,0,0,0,0,0,0,0,0,0,1,0,0,0,0,0,0,0,0,0,0,2,0,0,0,0,0,1,0,0,0,0,0,0,1,0,0,0,0,0,1,1,0,1,0,1,1,0,2,0,0,0,2,0,0,0,2,0,0,0,0,1,3,4,0,0,0,0,0,0,0,0,2,0,0,0,0,0,0,0,0,0,2,0,0,0,0,0,0,0,0,0,0,0	-1	.	.
chr14	54527784	54527883	+	CGRRF1,	chr14	54527743	54528050	h38_mk_AluJb	-	1	SRR1471817,	13	0,0,1,0,0,0,0,0,0,0,0,0,0,0,0,0,0,0,0,0,0,0,2,0,0,0,0,1,0,0,0,1,0,0,0,0,0,0,1,0,0,0,0,0,0,0,0,0,0,0,0,0,0,0,0,0,0,0,0,0,0,0,0,0,0,0,0,0,0,0,0,0,1,0,0,0,0,0,2,0,0,0,0,0,0,1,1,0,0,0,0,0,0,1,0,1,0,3,0,0,0,0,0,0,0,0,0,0,0,0,0,0,0,1,0,0,0	9	0,0,1,0,3,0,0,0,0,0,0,0,1,1,0,0,0,0,0,0,0,0,0,0,0,0,0,0,2,0,0,0,0,0,0,0,0,0,0,0,0,0,0,0,0,0,0,0,0,0,0,0,0,0,0,0,0,0,0,0,0,0,0,1,0,0,0,0,0,0,0,0,0,0,0,0,0,0,5,0,2,0,0,0,0,0,0,0,0,0,0,0,0,0,0,0,0,0,0,0,0,0,0,0,3,0,0,0,0,0,0,0,0,0,0,0,0	117	0.007781	1
chr14	55601757	55601880	+	KTN1,	chr14	55601730	55602045	h38_mk_AluSz6	-	49	SRR1072367,SRR1084649,SRR1085495,SRR1099499,SRR1102055,SRR1317344,SRR1320963,SRR1326179,SRR1331579,SRR1336548,SRR1337098,SRR1337412,SRR1340508,SRR1342045,SRR1348159,SRR1348360,SRR1354446,SRR1360128,SRR1367943,SRR1375571,SRR1387264,SRR1390601,SRR1414897,SRR1418127,SRR1421177,SRR1433796,SRR1435020,SRR1435293,SRR1439873,SRR1444678,SRR1447693,SRR1453851,SRR1457503,SRR1464373,SRR1471817,SRR1471943,SRR…	108	10,6,5,4,4,5,3,1,0,6,9,1,1,4,11,4,5,2,3,2,5,8,11,1,2,8,10,2,5,4,1,1,2,3,1,7,0,3,1,3,15,3,1,5,4,1,3,6,2,2,5,4,4,5,2,3,5,4,2,4,8,2,0,4,1,2,1,6,5,2,6,0,2,5,7,4,2,0,9,6,2,1,1,6,7,2,3,2,11,1,3,2,1,8,3,4,0,1,2,3,1,5,5,0,1,2,0,0,3,4,1,4,4,5,3,3,10	115	21,16,7,7,9,9,10,6,2,15,3,7,6,5,12,7,11,7,7,10,8,12,22,5,8,13,10,2,6,1,3,2,4,3,2,4,6,8,4,2,14,8,4,3,1,6,4,8,3,7,24,2,2,7,8,7,3,10,4,5,10,4,1,4,4,5,9,10,12,3,6,1,8,5,15,5,8,3,8,11,4,10,1,11,8,3,6,2,25,8,11,4,4,7,8,4,7,5,7,20,0,11,8,0,2,4,1,8,7,13,7,13,8,13,5,14,16	116	0.5236	0
chr14	56619358	56619451	+	TMEM260,	chr14	56619173	56619472	h38_mk_AluJo	-	1	SRR814967,	76	1,0,2,2,0,0,2,0,0,0,1,1,2,1,2,1,3,0,0,0,2,2,9,0,0,0,1,1,1,0,0,0,5,1,1,1,1,2,0,2,3,1,2,1,9,0,1,0,0,0,3,1,1,3,1,1,2,1,0,1,0,1,0,2,2,1,4,1,2,1,0,0,1,2,2,1,0,0,2,0,2,1,1,2,2,3,2,1,0,1,4,0,1,1,4,0,3,2,0,2,0,0,0,0,1,2,0,0,3,8,3,0,0,3,1,0,3	1	0,0,0,0,0,0,0,0,0,0,0,0,0,0,0,0,0,0,0,0,0,0,0,0,0,0,0,0,0,0,0,0,0,0,0,0,0,0,0,0,0,0,0,0,0,0,0,0,0,0,0,0,0,0,0,0,0,0,0,0,0,0,0,0,0,0,0,0,0,0,0,0,0,0,0,0,0,0,0,0,0,0,0,0,0,0,0,0,0,0,0,0,0,0,0,0,0,0,0,0,0,0,0,0,0,0,0,0,0,0,0,0,0,1,0,0,0	112	0.266705	0
chr14	58441221	58441343	+	KIAA0586,	chr14	58441178	58441510	h38_mk_AluJb	-	2	SRR1439873,SRR1455925,	19	0,0,0,0,0,0,0,1,1,0,0,0,0,0,0,0,0,0,0,0,0,0,0,0,0,0,0,1,0,0,0,0,0,0,0,0,0,0,0,0,4,0,0,0,0,0,0,0,0,0,0,0,1,0,0,0,0,0,0,0,0,0,0,1,1,0,0,0,1,0,0,0,1,0,0,0,0,0,0,0,0,0,0,0,3,0,1,0,0,1,1,0,0,2,0,0,1,0,1,0,0,0,0,0,0,0,0,0,0,0,1,1,0,0,0,1,0	24	0,0,0,0,0,0,0,1,0,0,1,1,0,1,0,0,2,0,0,0,0,0,0,1,0,0,0,0,0,0,2,0,0,0,0,0,0,0,0,0,1,0,0,0,0,0,1,0,0,0,1,0,0,0,0,0,0,0,1,0,0,0,0,1,0,0,0,0,0,0,0,0,1,0,0,0,1,0,0,0,0,0,0,3,0,0,1,0,0,0,0,0,0,2,0,0,1,0,0,1,1,2,0,0,0,0,0,2,0,1,0,1,0,0,0,0,0	99	0.156378	0
chr14	61078806	61078927	+	SLC38A6,	chr14	61078792	61079094	h38_mk_AluJb	-	3	SRR1314163,SRR1381673,SRR1485459,	4	0,0,0,0,0,0,0,1,0,0,0,0,0,0,0,0,0,0,0,0,0,0,0,0,0,0,0,0,0,0,0,0,0,1,0,0,0,0,1,0,0,0,0,0,0,0,0,0,0,0,0,0,0,0,0,0,0,0,0,0,0,0,0,0,0,0,0,0,0,0,0,0,0,0,0,0,0,0,0,0,0,0,0,1,0,0,0,0,0,0,0,0,0,0,0,0,0,0,0,0,0,0,0,0,0,0,0,0,0,0,0,0,0,0,0,0,0	117	23,17,60,38,29,25,33,30,43,80,25,20,32,23,30,18,26,16,31,34,18,29,69,28,35,17,49,37,28,34,36,92,8,43,36,21,8,6,24,71,26,24,23,39,28,34,44,36,52,40,35,34,34,44,22,19,45,30,23,32,14,13,42,33,53,17,22,15,21,28,21,41,38,18,16,17,45,32,8,27,27,43,41,44,30,23,13,43,29,52,40,12,38,35,29,41,35,59,27,39,9,41,12,46,40,50,40,28,26,31,32,14,35,55,26,35,25	-1	.	.
chr14	61078810	61078927	+	MNAT1,SLC38A6,	chr14	61078792	61079094	h38_mk_AluJb	-	68	SRR1072367,SRR1084649,SRR1084842,SRR1099499,SRR1102055,SRR1316940,SRR1318163,SRR1320115,SRR1320963,SRR1328895,SRR1336548,SRR1337098,SRR1337412,SRR1341365,SRR1341763,SRR1348159,SRR1354446,SRR1356619,SRR1360563,SRR1361567,SRR1386708,SRR1387264,SRR1399779,SRR1408368,SRR1413562,SRR1415234,SRR1416477,SRR1418837,SRR1432123,SRR1434526,SRR1435020,SRR1435775,SRR1437538,SRR1439873,SRR1440986,SRR1442571,SRR…	82	2,0,2,3,1,1,4,1,0,2,0,1,2,1,1,1,0,0,0,5,2,2,0,2,1,1,2,0,1,1,1,0,0,2,4,1,0,0,0,2,1,0,1,1,1,0,1,1,3,0,4,2,0,0,3,0,1,0,1,3,1,2,3,2,2,1,1,0,2,0,0,5,2,0,1,0,0,1,3,2,0,3,0,0,2,3,0,2,1,2,4,0,2,1,1,2,1,4,1,3,0,1,1,0,2,2,1,3,1,0,2,2,2,1,1,1,0	117	23,17,60,38,29,25,33,30,43,80,25,20,32,23,30,18,26,16,31,34,18,29,69,28,35,17,49,37,28,34,36,92,8,43,36,21,8,6,24,71,26,24,23,39,28,34,44,36,52,40,35,34,34,44,22,19,45,30,23,32,14,13,42,33,53,17,22,15,21,28,21,41,38,18,16,17,45,32,8,27,27,43,41,44,30,23,13,43,29,52,40,12,38,35,29,41,35,59,27,39,9,41,12,46,40,50,40,28,26,31,32,14,35,55,26,35,25	-1	.	.
chr14	61078830	61078927	+	MNAT1,SLC38A6,	chr14	61078792	61079094	h38_mk_AluJb	-	4	SRR1335446,SRR1386708,SRR1435293,SRR661349,	4	0,0,0,0,0,0,0,0,0,0,0,0,0,0,0,0,0,0,2,0,0,0,0,0,0,0,0,0,0,0,0,0,0,0,0,0,0,0,0,6,0,0,0,0,0,0,0,0,0,0,0,0,0,0,0,0,0,0,0,0,2,0,0,0,0,0,0,0,0,0,0,0,0,0,0,0,0,0,0,0,0,0,0,0,0,0,0,0,0,0,0,0,0,0,0,0,0,0,0,0,0,0,0,0,0,0,0,0,2,0,0,0,0,0,0,0,0	117	23,17,60,38,29,25,33,30,43,80,25,20,32,23,30,18,26,16,31,34,18,29,69,28,35,17,49,37,28,34,36,92,8,43,36,21,8,6,24,71,26,24,23,39,28,34,44,36,52,40,35,34,34,44,22,19,45,30,23,32,14,13,42,33,53,17,22,15,21,28,21,41,38,18,16,17,45,32,8,27,27,43,41,44,30,23,13,43,29,52,40,12,38,35,29,41,35,59,27,39,9,41,12,46,40,50,40,28,26,31,32,14,35,55,26,35,25	-1	.	.
chr14	61307068	61307235	-	AL359220.1,	chr14	61307107	61307254	h38_mk_AluJ	+	1	SRR1335446,	22	0,0,0,1,0,1,0,0,0,0,0,0,0,0,1,2,1,0,6,0,0,0,1,0,0,0,0,0,0,0,1,0,0,0,0,0,0,0,0,0,2,0,0,0,0,0,0,0,0,0,0,0,0,0,0,0,0,0,0,0,0,2,0,0,2,0,1,0,0,0,0,0,0,0,0,0,0,0,0,0,0,0,0,0,0,0,0,0,0,0,1,2,1,0,0,1,0,0,1,0,2,0,0,0,0,1,0,2,0,0,0,0,0,0,0,1,4	6	0,1,1,0,0,0,0,0,0,2,0,0,0,0,0,0,0,0,2,0,0,0,0,0,0,0,0,0,0,0,0,0,0,0,0,0,0,0,0,0,0,0,0,0,0,0,0,0,0,0,0,0,0,0,0,0,0,0,0,0,0,0,0,0,0,0,0,0,2,0,0,0,0,0,0,0,0,0,0,0,0,0,0,0,0,0,0,0,0,0,0,0,1,0,0,0,0,0,0,0,0,0,0,0,0,0,0,0,0,0,0,0,0,0,0,0,0	-1	.	.
chr14	70810747	70811062	+	AC004816.1,	chr14	70810734	70810962	h38_mk_AluJb	-	3	SRR1455925,SRR814967,SRR818033,	5	0,0,0,0,0,0,0,0,0,0,0,0,0,0,0,0,0,0,0,0,0,0,0,0,0,0,0,0,0,0,0,0,0,0,0,0,0,0,0,0,0,0,0,0,0,1,0,0,0,0,0,0,0,0,0,0,0,0,0,0,0,0,0,0,0,0,0,0,0,0,0,0,1,0,0,0,0,0,0,0,0,0,0,0,0,0,0,0,0,0,0,0,0,0,0,2,0,0,0,0,0,0,0,0,0,0,0,0,0,0,0,0,0,1,2,0,0	45	0,0,0,2,3,0,0,0,0,0,0,0,0,0,3,3,0,3,0,0,2,0,4,0,0,3,3,0,1,0,1,5,2,0,0,2,1,0,0,0,3,1,0,0,3,1,0,0,0,0,0,3,0,0,0,0,1,0,0,2,3,0,0,0,0,0,0,0,0,3,2,2,3,3,0,0,2,1,0,3,0,0,0,0,2,2,0,1,0,0,0,1,1,4,3,3,0,0,0,0,0,0,0,0,0,12,0,3,2,0,0,0,0,4,2,5,0	109	0.120704	0
chr14	73343020	73343202	+	PAPLN,	chr14	73342841	73343138	h38_mk_AluJo	-	1	SRR1356444,	5	0,0,0,0,0,0,0,0,0,1,0,0,0,0,0,0,0,0,0,0,0,0,0,0,0,0,0,0,0,5,0,0,0,0,0,0,0,0,0,1,0,0,0,0,0,0,0,0,0,0,0,0,0,0,0,0,0,0,0,0,0,0,0,0,0,0,0,0,0,0,0,0,0,0,0,0,0,0,0,0,0,0,0,0,0,0,0,0,0,0,0,0,0,0,0,0,0,0,0,0,0,0,0,0,0,0,0,2,2,0,0,0,0,0,0,0,0	16	1,0,0,0,0,0,0,0,0,0,0,0,0,0,0,0,0,0,0,0,0,2,0,1,0,0,0,0,0,4,0,0,0,0,0,0,0,0,0,0,0,0,0,1,0,0,1,2,0,0,0,0,0,0,0,0,0,0,0,0,0,0,0,0,0,0,0,0,0,0,1,0,0,0,1,0,1,0,0,0,0,1,0,0,2,0,1,0,1,0,0,0,0,0,0,0,0,2,0,0,0,0,0,0,0,0,0,0,0,1,0,0,0,0,0,0,0	23	0.55625	0
chr14	73924702	73924819	+	AC005520.1,PTGR2,ZNF410,	chr14	73924655	73924986	h38_mk_AluSc8	-	29	SRR1415234,SRR1437538,SRR1084649,SRR1317344,SRR1387264,SRR1432123,SRR1468514,SRR1474777,SRR1487194,SRR602516,SRR818210,SRR1320963,SRR1326179,SRR1328895,SRR1360128,SRR1368772,SRR1375571,SRR1387809,SRR1399779,SRR1408208,SRR1439873,SRR1444678,SRR1453851,SRR1468955,SRR1471943,SRR1488651,SRR602704,SRR657754,SRR814967,	75	0,0,6,1,0,0,1,5,0,0,2,1,2,4,2,2,1,1,0,0,2,0,4,1,2,0,1,0,1,0,2,2,2,0,1,2,1,2,0,0,3,1,1,1,3,1,1,1,0,0,3,0,3,0,0,1,4,1,1,0,2,0,2,3,1,0,1,1,2,0,2,1,2,1,0,1,2,2,0,1,2,2,2,3,2,0,2,1,2,0,1,0,1,0,0,1,4,0,0,1,0,0,0,0,0,3,0,0,1,2,3,3,0,2,1,3,0	75	1,0,3,1,0,0,0,1,2,0,1,0,2,1,3,1,0,0,1,0,0,0,4,0,1,0,0,0,1,3,5,6,4,1,1,0,2,2,1,2,1,2,2,0,1,0,2,1,0,0,1,3,0,3,0,1,2,1,2,0,1,0,5,2,2,1,0,3,1,1,3,3,1,1,0,0,2,1,0,3,0,2,3,1,3,4,3,3,4,0,2,0,4,0,0,2,2,1,0,1,0,0,0,0,4,2,1,0,3,0,2,0,0,3,1,2,1	117	0.042962	1
chr14	73927107	73927228	+	ZNF410,	chr14	73927080	73927388	h38_mk_AluSx	-	2	SRR1408368,SRR1487362,	24	0,1,2,0,0,0,0,0,0,0,0,0,0,0,0,0,0,0,0,0,0,0,1,0,0,0,0,0,0,1,0,0,1,1,0,0,0,0,1,0,0,0,0,0,0,0,0,1,0,0,0,0,0,0,0,0,0,1,0,0,0,0,0,0,0,0,3,2,1,1,0,0,0,0,0,1,0,0,3,0,0,0,0,0,1,1,2,0,1,0,0,0,0,0,0,0,0,2,0,1,0,1,0,0,7,0,1,0,0,0,0,0,0,0,0,0,0	75	2,2,1,1,0,1,2,1,2,4,0,1,0,2,1,1,4,0,0,4,0,1,1,0,0,0,2,0,1,0,5,1,1,2,0,1,1,0,0,0,4,2,1,0,2,0,0,4,2,1,1,3,1,1,0,4,1,4,1,0,2,1,0,1,2,1,0,1,4,0,1,5,4,0,0,3,1,1,3,0,3,0,1,1,1,6,2,3,5,0,0,2,0,0,1,1,0,0,1,2,1,0,1,0,4,0,3,0,0,3,0,0,0,3,2,4,0	117	0.031588	1
chr14	73996650	73996776	-	ENTPD5,FAM161B,	chr14	73996652	73996961	h38_mk_AluJb	+	6	SRR1314163,SRR1335446,SRR1337098,SRR1402900,SRR662534,SRR1316940,	37	0,2,0,1,0,1,2,2,0,1,0,0,0,1,0,0,3,1,2,0,1,0,3,3,0,0,0,0,0,0,0,0,0,0,1,0,0,1,0,0,0,1,0,0,1,1,1,1,0,0,0,0,0,0,2,1,0,0,0,0,0,0,0,0,0,0,2,0,0,0,0,0,1,0,0,2,2,0,0,1,0,0,0,0,0,0,0,1,2,0,0,0,0,1,0,0,0,1,0,0,0,0,0,0,0,0,0,1,0,1,0,1,0,2,1,1,0	26	0,1,0,0,1,0,0,1,1,1,0,0,1,0,0,0,1,0,1,0,1,0,0,0,1,0,0,0,0,1,0,0,0,0,3,0,0,1,0,0,0,0,0,0,0,1,1,0,0,0,1,0,0,0,0,0,0,0,0,0,0,0,0,1,0,0,0,0,0,1,0,0,0,1,0,0,0,0,0,0,0,0,0,0,1,0,0,0,0,0,0,0,0,0,0,1,1,0,2,1,0,0,0,0,0,0,0,0,0,0,0,1,0,0,0,3,0	103	0.196697	0
chr14	76810089	76810254	-	VASH1-AS1,	chr14	76810136	76810456	h38_mk_AluJ	+	2	SRR1084842,SRR818210,	43	0,0,0,13,3,0,0,0,0,0,0,1,0,0,0,0,0,2,0,0,1,0,8,1,0,3,3,0,4,0,0,0,3,2,0,1,0,2,0,0,2,0,0,0,0,1,0,0,1,0,0,0,0,1,5,0,2,0,0,0,0,0,0,2,1,1,0,0,2,4,2,0,5,0,2,3,5,0,0,0,1,0,1,0,0,2,0,0,0,0,0,1,0,3,0,0,3,0,0,0,0,0,0,0,0,0,0,0,3,4,12,4,0,7,0,5,2	6	0,0,0,1,0,0,0,0,0,0,0,0,0,0,0,0,0,0,0,0,1,0,0,1,0,0,0,0,0,0,0,0,0,0,0,0,0,0,0,0,0,0,0,0,0,0,1,0,0,0,0,0,0,0,0,0,0,0,0,0,0,0,0,0,1,0,0,0,0,0,0,0,0,0,0,0,0,0,0,0,0,0,0,0,0,0,0,0,0,0,0,0,0,0,0,0,0,0,0,0,0,0,0,0,0,0,0,0,0,0,0,0,0,0,0,4,0	114	0.05581	0
chr14	88547529	88547651	-	PTPN21,	chr14	88547357	88547676	h38_mk_AluJ	+	1	SRR604456,	9	0,0,0,0,0,1,0,0,0,0,0,0,0,0,0,0,2,0,0,0,0,0,0,0,0,0,0,0,0,1,0,0,0,0,0,0,0,0,0,0,0,0,0,0,0,0,0,0,1,0,0,0,0,0,0,0,0,0,0,1,0,0,0,0,2,0,0,0,0,0,0,0,2,0,0,0,0,0,0,0,0,0,0,0,0,0,0,0,1,0,0,0,0,0,0,0,0,0,1,0,0,0,0,0,0,0,0,0,0,0,0,0,0,0,0,0,0	2	0,0,0,0,0,0,0,0,0,0,0,0,0,0,0,0,0,0,0,0,0,0,0,0,0,0,0,0,0,0,0,0,0,0,0,0,0,1,0,0,0,0,0,0,0,0,0,0,0,0,0,0,0,0,0,0,0,0,0,0,0,0,0,0,0,0,0,0,0,0,0,0,0,0,0,0,0,0,0,0,0,0,0,0,0,0,0,0,0,0,0,0,0,0,0,0,0,0,1,0,0,0,0,0,0,0,0,0,0,0,0,0,0,0,0,0,0	107	0.021856	0
chr14	92741062	92741179	-	LGMN,	chr14	92740895	92741216	h38_mk_AluSz	+	30	SRR1085495,SRR1102055,SRR1314163,SRR1326179,SRR1331579,SRR1337098,SRR1341763,SRR1342045,SRR1348159,SRR1354446,SRR1367943,SRR1368772,SRR1387264,SRR1390601,SRR1399779,SRR1408208,SRR1421177,SRR1433796,SRR1464373,SRR1468514,SRR1485459,SRR1487362,SRR1498550,SRR595926,SRR600361,SRR657754,SRR661349,SRR661973,SRR662233,SRR818033,	115	7,1,6,12,14,6,14,8,5,10,5,2,7,8,5,3,17,6,8,3,7,5,8,3,13,12,21,2,17,5,10,5,5,4,5,9,10,3,5,8,8,3,2,8,13,12,14,5,4,4,4,4,2,5,10,5,16,6,5,3,1,2,3,5,9,2,2,1,8,4,5,10,6,8,5,8,12,3,2,6,5,8,5,13,7,18,5,2,4,7,12,0,12,10,8,14,11,14,7,9,5,13,9,12,13,9,1,7,10,23,22,5,0,7,9,5,8	60	1,0,1,1,3,0,8,4,1,0,1,0,0,1,3,3,11,0,0,0,2,0,4,0,2,6,4,0,2,0,1,0,0,0,0,2,3,0,0,2,2,0,1,3,2,1,3,0,0,0,0,1,0,0,1,2,0,4,0,0,1,0,0,0,0,0,0,0,1,0,0,1,0,0,0,3,3,0,0,1,0,1,0,2,1,8,1,0,2,1,3,1,2,0,0,0,0,0,0,0,0,1,0,0,2,2,1,2,2,5,3,1,0,2,2,0,3	117	0.230925	1
chr14	95158876	95159035	+	DICER1-AS1,	chr14	95158682	95159000	h38_mk_AluSc	-	112	SRR1072367,SRR1077405,SRR1084649,SRR1084842,SRR1099499,SRR1102055,SRR1314163,SRR1315970,SRR1316940,SRR1317344,SRR1318163,SRR1320115,SRR1320963,SRR1326179,SRR1328895,SRR1331579,SRR1333741,SRR1335446,SRR1336548,SRR1337098,SRR1337412,SRR1340508,SRR1341365,SRR1341763,SRR1342045,SRR1348159,SRR1354446,SRR1356619,SRR1357478,SRR1360128,SRR1360563,SRR1361567,SRR1367943,SRR1368772,SRR1375571,SRR1381673,SRR…	117	18,4,1,2,1,3,7,1,3,18,3,3,3,6,5,10,2,6,5,5,6,12,7,11,6,7,7,1,5,4,2,4,4,8,2,2,8,4,2,9,11,21,6,5,10,2,5,6,4,2,21,5,4,2,4,10,7,14,6,10,13,9,8,8,7,8,2,4,17,11,12,9,9,4,7,3,10,2,10,3,4,10,7,4,14,10,5,6,18,3,3,2,4,6,6,2,3,3,5,8,1,3,5,11,11,10,5,8,3,2,9,8,10,11,14,2,2	117	62,23,37,40,28,54,51,19,63,67,26,32,38,54,76,42,16,36,22,20,18,57,82,47,37,25,49,36,27,77,51,68,21,46,26,15,37,21,29,67,46,54,16,47,32,51,32,42,52,31,91,33,24,35,43,48,48,96,32,53,48,28,51,38,60,25,36,20,62,59,41,77,32,31,44,28,56,53,21,31,28,46,36,32,52,53,34,52,57,29,33,8,36,20,26,37,20,21,14,37,3,35,15,69,51,105,22,50,25,47,39,29,24,45,74,36,18	117	0.994111	1
chr14	95158876	95159046	+	DICER1-AS1,	chr14	95158682	95159000	h38_mk_AluSc	-	20	SRR1077405,SRR1085495,SRR1320115,SRR1328895,SRR1389979,SRR1390601,SRR1402900,SRR1408368,SRR1414897,SRR1434526,SRR1435020,SRR1444622,SRR1464373,SRR1487362,SRR1488651,SRR1498550,SRR602314,SRR602704,SRR657754,SRR662534,	117	18,4,1,2,1,3,7,1,3,18,3,3,3,6,5,10,2,6,5,5,6,12,7,11,6,7,7,1,5,4,2,4,4,8,2,2,8,4,2,9,11,21,6,5,10,2,5,6,4,2,21,5,4,2,4,10,7,14,6,10,13,9,8,8,7,8,2,4,17,11,12,9,9,4,7,3,10,2,10,3,4,10,7,4,14,10,5,6,18,3,3,2,4,6,6,2,3,3,5,8,1,3,5,11,11,10,5,8,3,2,9,8,10,11,14,2,2	31	0,1,0,0,1,0,0,0,0,0,0,0,1,0,0,1,0,0,0,0,0,0,4,0,0,0,0,1,0,1,0,0,0,1,0,0,1,0,0,1,0,4,1,2,0,7,0,2,0,1,0,0,0,0,0,0,0,0,2,3,0,0,0,0,0,0,1,0,0,0,0,0,0,0,0,2,0,1,0,0,0,0,0,0,0,1,0,2,3,0,0,0,0,0,1,0,1,0,0,0,0,0,0,0,0,4,0,0,0,1,0,2,0,0,1,3,0	117	0.96404	1
chr14	96262652	96262770	+	AL355102.2,BDKRB1,	chr14	96262598	96262937	h38_mk_AluJb	-	4	SRR595926,SRR1340508,SRR1487362,SRR662233,	28	0,0,0,0,0,0,1,1,0,0,1,0,0,0,1,0,0,1,0,0,0,0,3,0,0,0,0,2,0,0,0,4,1,0,0,0,0,0,0,0,0,0,0,0,3,0,0,1,0,2,0,0,0,2,1,0,1,0,0,0,0,0,0,0,0,0,0,0,1,1,0,1,0,2,0,0,0,2,0,2,0,0,0,0,0,4,0,0,0,0,2,0,1,0,0,0,0,0,0,0,0,0,1,0,0,0,2,0,1,0,4,0,0,0,0,0,0	47	2,1,0,1,2,1,0,1,1,0,0,0,0,2,1,0,0,1,1,0,0,1,2,0,0,0,0,2,0,1,0,0,2,0,0,0,3,0,0,0,0,0,1,2,1,0,1,1,0,0,0,0,1,0,0,1,1,0,2,1,1,0,0,0,0,0,0,0,2,1,0,2,0,1,0,0,0,1,0,1,0,0,0,0,1,1,0,0,0,0,2,0,1,1,1,1,0,0,0,0,0,0,1,0,0,2,0,0,0,2,5,1,0,1,0,0,0	-1	.	.
chr14	100297024	100297157	-	SLC25A29,	chr14	100296918	100297127	h38_mk_AluSx	+	1	SRR1341365,	2	0,0,0,0,0,0,0,0,0,0,0,0,0,0,0,0,0,0,0,0,0,0,1,1,0,0,0,0,0,0,0,0,0,0,0,0,0,0,0,0,0,0,0,0,0,0,0,0,0,0,0,0,0,0,0,0,0,0,0,0,0,0,0,0,0,0,0,0,0,0,0,0,0,0,0,0,0,0,0,0,0,0,0,0,0,0,0,0,0,0,0,0,0,0,0,0,0,0,0,0,0,0,0,0,0,0,0,0,0,0,0,0,0,0,0,0,0	18	0,0,2,0,2,0,1,0,0,0,0,0,0,0,1,0,0,1,1,0,0,0,0,1,0,0,0,0,0,0,0,0,0,0,0,0,0,0,0,0,0,0,0,0,0,0,1,0,0,0,0,0,1,1,0,0,0,0,0,0,0,0,0,0,0,0,0,0,0,0,0,0,4,0,0,0,0,0,1,0,1,0,0,0,0,0,1,0,0,0,0,0,0,0,0,0,0,0,0,0,0,0,0,0,0,0,2,0,1,5,2,0,0,0,0,0,0	-1	.	.
chr15	22846949	22847046	+	NIPA2,	chr15	22846881	22847215	h38_mk_AluSp	-	31	SRR1084842,SRR1085495,SRR1099499,SRR1102055,SRR1315970,SRR1317344,SRR1320963,SRR1328895,SRR1331579,SRR1333741,SRR1340508,SRR1354446,SRR1357478,SRR1360563,SRR1375571,SRR1390601,SRR1408208,SRR1416477,SRR1416754,SRR1418837,SRR1435775,SRR1453851,SRR1455925,SRR1464373,SRR1474553,SRR1487194,SRR602704,SRR604262,SRR657635,SRR658307,SRR814967,	67	0,0,0,7,1,1,3,0,1,0,4,1,0,2,0,6,2,3,0,1,1,0,9,3,2,0,1,0,4,0,0,1,0,5,1,2,3,1,0,0,0,2,1,2,0,0,8,0,0,1,0,2,2,1,1,0,0,0,0,1,1,2,0,2,0,0,0,1,2,0,2,1,4,1,0,3,5,0,0,0,1,3,1,0,4,2,1,0,0,0,0,1,2,3,2,2,2,3,1,0,0,0,1,0,4,0,0,6,0,0,4,2,0,4,5,2,0	76	0,1,1,3,3,1,5,0,2,1,1,0,1,2,1,3,2,3,1,0,5,2,6,1,2,1,0,0,3,1,0,2,0,2,5,1,1,3,0,2,0,2,0,1,3,0,4,0,2,1,0,2,2,0,2,0,5,1,1,2,3,2,0,1,3,0,0,1,1,0,2,0,3,0,0,2,2,1,0,1,2,0,1,0,2,0,5,0,3,2,4,0,1,0,2,0,3,2,0,2,0,2,0,0,2,0,0,8,5,0,1,1,0,6,0,1,0	115	0.154566	0
chr15	24473053	24473193	+	PWRN1,	chr15	24473022	24473164	h38_mk_AluSq2	-	1	SRR1072367,	3	3,0,0,0,0,0,2,0,0,0,0,0,0,0,0,0,0,0,0,0,0,0,0,0,0,0,0,0,0,0,0,0,0,0,0,0,0,0,0,0,0,0,0,0,1,0,0,0,0,0,0,0,0,0,0,0,0,0,0,0,0,0,0,0,0,0,0,0,0,0,0,0,0,0,0,0,0,0,0,0,0,0,0,0,0,0,0,0,0,0,0,0,0,0,0,0,0,0,0,0,0,0,0,0,0,0,0,0,0,0,0,0,0,0,0,0,0	34	3,0,0,1,0,0,1,1,0,2,0,0,1,0,0,1,1,0,1,0,2,2,1,0,0,0,0,0,2,0,2,0,0,0,0,0,0,2,0,0,0,0,0,0,1,0,3,0,1,1,7,0,0,0,2,0,0,0,1,0,0,0,0,0,1,1,0,0,0,0,0,0,0,0,0,0,0,0,0,0,0,0,0,0,1,0,0,0,0,0,0,0,0,2,0,0,2,3,0,0,0,0,2,0,0,0,1,0,1,0,2,0,0,0,0,2,1	-1	.	.
chr15	24513623	24513737	+	PWRN1,	chr15	24513599	24513905	h38_mk_AluJo	-	1	SRR1102055,	11	0,0,0,3,1,0,2,0,0,0,0,0,0,0,0,0,0,0,0,0,0,0,0,1,1,0,0,0,0,0,0,0,0,0,0,0,0,0,0,0,0,0,0,0,1,0,0,0,0,0,3,0,0,0,0,0,0,0,0,0,0,0,0,0,2,0,0,0,0,0,0,0,0,0,0,0,0,2,0,0,0,0,0,0,0,0,0,0,0,0,0,0,0,0,1,0,0,0,0,0,0,0,0,0,0,0,0,0,0,0,0,0,0,0,0,0,1	19	4,0,0,0,0,0,1,0,0,0,0,0,2,2,0,0,0,0,0,1,3,0,0,0,0,0,1,0,0,0,2,0,0,0,0,0,0,0,0,0,0,0,0,0,0,1,3,0,0,0,0,0,1,0,0,0,0,0,0,0,0,0,0,0,0,0,0,0,0,0,0,0,2,0,0,0,0,0,0,2,0,0,0,0,1,0,0,0,0,0,0,0,0,0,0,0,0,0,0,1,1,0,0,0,0,0,0,0,1,0,4,2,0,0,0,0,0	-1	.	.
chr15	25042798	25042910	+	SNHG14,	chr15	25042762	25043081	h38_mk_AluJ4	-	1	SRR607337,	31	0,0,0,0,1,2,3,0,0,0,1,0,0,1,0,0,0,2,0,0,0,0,3,0,0,0,1,0,1,2,0,3,0,0,0,1,0,3,0,0,3,0,0,0,3,1,0,1,0,0,1,0,0,0,0,0,0,0,0,0,0,0,0,0,0,1,0,0,0,0,1,0,0,0,0,0,0,0,0,0,1,0,0,0,0,0,0,0,0,0,0,0,0,2,0,0,1,1,0,2,0,1,1,0,3,0,0,0,1,2,0,0,0,0,1,0,0	1	0,0,0,0,0,0,0,0,0,0,0,0,0,0,0,0,0,0,0,0,0,0,0,0,0,0,0,0,0,0,0,0,0,0,0,0,0,0,0,0,0,0,0,0,0,0,0,0,0,0,0,0,0,0,0,0,0,0,0,0,0,0,0,0,0,0,0,0,0,0,0,0,0,0,0,0,0,0,0,0,0,0,0,0,0,0,0,0,0,0,0,0,0,0,0,0,0,0,0,1,0,0,0,0,0,0,0,0,0,0,0,0,0,0,0,0,0	-1	.	.
chr15	26049125	26049242	+	LINC02346,	chr15	26049070	26049416	h38_mk_AluSx3	-	1	SRR661973,	5	0,0,0,0,0,0,0,0,0,0,0,0,1,0,0,0,0,0,0,0,0,0,0,0,0,0,0,0,0,0,0,0,0,0,0,0,0,0,0,0,0,0,0,0,0,0,0,0,0,0,0,0,0,0,0,0,0,0,0,0,0,0,0,0,0,0,0,0,0,1,0,0,0,0,0,0,0,0,0,0,0,0,0,0,0,0,0,0,0,0,0,0,1,0,0,0,0,0,0,0,0,0,0,0,0,0,0,0,0,5,0,0,0,1,0,0,0	29	0,0,0,2,0,2,1,0,0,0,0,0,0,0,2,1,0,1,0,0,0,0,4,0,0,1,1,1,1,0,0,0,0,1,1,0,0,0,0,1,0,0,0,1,0,0,0,0,0,0,0,0,0,0,0,0,0,0,0,0,0,0,0,0,1,0,0,0,0,0,0,0,0,0,0,2,3,0,0,0,1,0,0,1,0,0,1,0,0,1,0,0,1,0,0,0,0,0,0,1,0,2,0,0,0,0,0,0,0,2,0,0,0,0,1,1,1	-1	.	.
chr15	28618219	28618378	+	HERC2P9,	chr15	28618025	28618344	h38_mk_AluY	-	42	SRR1072367,SRR1084842,SRR1085495,SRR1099499,SRR1102055,SRR1316940,SRR1320115,SRR1331579,SRR1335446,SRR1337098,SRR1340508,SRR1341763,SRR1342045,SRR1348159,SRR1348360,SRR1360563,SRR1387264,SRR1387809,SRR1402900,SRR1408208,SRR1416477,SRR1432123,SRR1440986,SRR1447693,SRR1464373,SRR1468514,SRR1487194,SRR599510,SRR601500,SRR602516,SRR602704,SRR604456,SRR613627,SRR657635,SRR661349,SRR661973,SRR662233,SR…	111	13,5,15,17,9,4,9,3,3,4,19,1,3,3,6,1,8,1,3,5,8,5,9,5,12,3,8,6,7,3,6,1,7,2,3,4,2,2,0,3,9,12,1,7,5,4,6,3,3,0,5,12,3,7,7,5,6,0,6,3,3,1,1,5,12,12,2,3,6,3,3,2,7,8,3,9,10,3,2,8,7,7,2,12,11,0,4,3,9,1,10,5,2,17,9,26,16,3,10,9,1,7,8,14,1,10,0,2,9,17,34,14,0,27,17,4,5	102	6,12,4,8,5,10,10,3,1,11,5,1,7,0,3,3,2,0,5,1,4,2,6,3,5,3,5,8,0,4,2,1,2,3,4,5,0,4,3,2,11,6,2,2,3,4,11,0,2,2,1,8,6,4,1,0,6,6,0,1,2,3,0,3,14,3,1,2,11,2,6,0,6,3,2,6,9,1,3,1,5,0,1,6,7,1,5,1,5,0,0,2,5,5,3,14,9,4,7,2,0,6,2,0,9,11,1,6,7,16,5,11,0,15,15,7,8	113	0.744353	0
chr15	34391123	34391426	-	GOLGA8A,	chr15	34391136	34391467	h38_mk_AluSx1	+	111	SRR1072367,SRR1084649,SRR1084842,SRR1085495,SRR1099499,SRR1102055,SRR1314163,SRR1315970,SRR1316940,SRR1317344,SRR1318163,SRR1320115,SRR1320963,SRR1326179,SRR1328895,SRR1331579,SRR1333741,SRR1335446,SRR1336548,SRR1337098,SRR1337412,SRR1340508,SRR1341365,SRR1341763,SRR1342045,SRR1348159,SRR1348360,SRR1354446,SRR1356444,SRR1356619,SRR1357478,SRR1360128,SRR1360563,SRR1361567,SRR1368772,SRR1375571,SRR…	117	34,1,43,196,50,134,162,34,60,29,133,42,29,40,96,68,42,69,41,5,125,28,71,70,70,22,127,30,123,32,100,52,14,30,47,39,14,44,18,84,37,88,59,100,73,57,105,21,44,65,40,104,16,48,73,82,129,6,68,49,12,18,19,48,112,36,23,27,68,87,48,14,148,38,7,100,171,48,8,115,73,77,16,64,64,62,54,12,17,24,87,18,52,93,81,48,160,17,8,78,12,72,63,1,95,193,43,77,84,299,245,181,9,216,78,210,76	117	41,10,45,285,74,194,206,36,69,56,163,60,38,52,135,71,52,87,49,5,168,42,112,79,86,31,130,66,120,41,111,82,22,27,44,47,6,96,17,131,52,114,68,146,87,92,110,28,54,72,51,114,44,74,85,106,177,14,108,65,13,19,40,73,131,53,23,25,87,87,54,17,190,33,20,131,231,67,4,150,78,116,19,117,69,95,60,21,17,34,120,34,54,140,100,66,178,22,15,126,14,57,80,24,153,392,50,131,147,493,308,262,11,286,110,297,98	-1	.	.
chr15	34537344	34537647	-	GOLGA8A,GOLGA8B,	chr15	34537357	34537688	h38_mk_AluSx1	+	110	SRR1084842,SRR1386708,SRR1433796,SRR1072367,SRR1084649,SRR1085495,SRR1099499,SRR1102055,SRR1314163,SRR1315970,SRR1316940,SRR1317344,SRR1318163,SRR1320115,SRR1320963,SRR1326179,SRR1328895,SRR1331579,SRR1333741,SRR1335446,SRR1337098,SRR1337412,SRR1340508,SRR1341365,SRR1341763,SRR1342045,SRR1348159,SRR1348360,SRR1354446,SRR1356444,SRR1356619,SRR1357478,SRR1360563,SRR1361567,SRR1367943,SRR1368772,SRR…	117	34,1,43,197,50,134,163,34,60,30,133,42,29,40,97,68,42,69,41,5,125,28,71,70,70,22,127,30,123,32,100,53,15,30,47,39,14,44,18,83,37,88,59,100,73,57,106,21,44,65,40,104,16,48,73,82,129,6,68,49,12,18,20,48,113,36,23,27,68,87,48,14,148,38,7,101,171,48,8,115,73,77,16,64,64,62,55,12,17,24,87,18,52,93,81,48,160,17,8,78,12,72,63,1,95,193,43,77,84,301,245,181,9,216,78,210,76	117	46,10,50,311,69,188,207,41,74,49,168,63,35,60,139,73,51,98,48,5,164,40,108,89,89,36,139,66,139,45,115,73,22,24,48,57,9,98,18,121,51,117,69,149,84,101,117,37,52,74,59,111,43,73,81,105,164,14,105,59,13,19,38,74,125,50,21,26,91,81,53,18,199,31,20,133,210,71,4,150,76,110,16,131,70,97,67,21,19,33,122,34,52,155,102,57,189,22,17,126,15,65,80,22,153,422,52,131,136,513,303,270,13,301,104,284,97	-1	.	.
chr15	43536135	43536254	-	PPIP5K1,	chr15	43536127	43536450	h38_mk_AluSx1	+	2	SRR1315970,SRR662233,	48	0,0,3,0,2,0,1,0,2,0,0,0,1,0,1,1,1,1,0,0,0,1,2,2,1,0,1,1,0,0,1,1,0,3,1,1,0,1,0,0,1,2,0,1,0,0,2,0,1,0,0,0,1,1,0,1,2,0,0,0,0,0,0,0,1,1,0,0,0,0,3,0,0,0,0,0,2,0,0,0,0,0,0,1,0,0,1,0,1,0,0,0,1,1,0,6,4,0,0,1,0,1,1,0,0,0,0,0,0,0,3,1,0,1,3,0,0	23	0,0,2,0,1,0,0,0,3,0,0,0,1,0,0,0,0,0,0,0,0,1,0,0,0,1,1,0,1,0,1,0,0,0,0,0,0,0,0,0,0,0,0,0,0,0,1,0,0,1,0,0,0,0,0,0,0,0,0,0,0,0,0,0,0,0,0,0,0,0,0,0,0,0,0,1,0,0,0,1,0,0,0,0,0,0,1,1,0,0,2,0,0,0,1,0,0,0,1,0,0,0,0,0,4,0,0,0,0,0,2,0,0,3,1,1,0	116	0.020629	0
chr15	43536135	43536411	-	PPIP5K1,	chr15	43536127	43536450	h38_mk_AluSx1	+	1	SRR613627,	48	0,0,3,0,2,0,1,0,2,0,0,0,1,0,1,1,1,1,0,0,0,1,2,2,1,0,1,1,0,0,1,1,0,3,1,1,0,1,0,0,1,2,0,1,0,0,2,0,1,0,0,0,1,1,0,1,2,0,0,0,0,0,0,0,1,1,0,0,0,0,3,0,0,0,0,0,2,0,0,0,0,0,0,1,0,0,1,0,1,0,0,0,1,1,0,6,4,0,0,1,0,1,1,0,0,0,0,0,0,0,3,1,0,1,3,0,0	1	0,0,0,0,0,0,0,0,0,0,0,0,0,0,0,0,0,0,0,0,0,0,0,0,0,0,0,0,0,0,0,0,0,0,0,0,0,0,0,0,0,0,0,0,0,0,0,0,0,0,0,0,0,0,0,0,0,0,0,0,0,0,0,0,0,0,0,0,0,0,0,0,0,0,0,0,0,0,0,0,0,0,0,0,0,0,0,0,0,0,0,0,0,0,0,0,0,0,0,0,0,1,0,0,0,0,0,0,0,0,0,0,0,0,0,0,0	116	0.014556	0
chr15	43785410	43785534	+	SERF2,	chr15	43785369	43785592	h38_mk_AluJ	-	6	SRR1340508,SRR1457503,SRR1471817,SRR1488651,SRR1498550,SRR1500868,	70	0,0,1,2,3,2,1,1,0,2,1,1,2,1,0,0,2,2,2,0,0,0,5,0,0,0,0,2,1,1,1,1,2,0,0,0,0,3,2,1,3,2,0,3,1,1,1,1,3,0,1,0,0,0,1,0,0,0,0,0,2,0,0,1,4,1,4,0,1,0,1,2,0,1,3,1,2,0,5,0,0,1,1,2,2,2,0,2,2,3,0,3,2,0,1,0,2,2,0,1,0,0,0,0,1,1,0,1,1,0,0,2,0,2,2,1,1	52	0,0,0,0,2,2,0,0,0,1,1,0,1,0,0,1,0,1,0,0,1,1,3,0,1,0,2,1,0,2,2,0,0,1,0,1,0,0,0,0,0,0,1,0,0,0,0,0,0,1,0,1,1,1,0,0,0,2,0,0,0,1,2,0,1,1,0,0,1,0,1,1,0,2,2,1,1,2,5,0,0,2,1,1,4,1,1,1,1,3,0,0,0,0,1,1,0,1,1,0,0,0,0,0,0,0,1,1,2,0,0,0,0,0,0,0,0	-1	.	.
chr15	49318889	49319116	+	GALK2,	chr15	49318932	49319263	h38_mk_AluSx1	-	3	SRR1453341,SRR1471943,SRR600361,	22	0,0,0,1,0,0,4,0,0,0,0,0,0,0,0,0,0,0,0,0,0,0,0,1,0,0,0,0,0,0,0,0,0,0,0,0,0,1,0,0,2,1,1,0,1,0,0,0,0,0,0,0,1,0,0,0,0,0,0,1,2,0,0,0,2,0,0,0,3,1,1,0,0,0,0,1,0,0,0,2,0,0,0,2,0,0,0,0,0,0,0,0,1,0,0,1,0,0,0,0,0,1,0,0,0,0,1,0,0,0,0,0,0,0,0,0,0	47	1,0,3,0,0,2,0,0,2,1,0,2,0,1,2,0,5,0,0,1,0,0,8,6,0,3,5,4,0,0,0,4,0,1,1,0,2,0,0,2,0,0,0,3,1,0,0,2,2,1,0,1,3,0,0,0,0,1,0,0,0,0,0,0,1,1,0,0,1,1,2,3,1,0,0,0,2,0,0,7,0,0,0,2,0,0,0,0,1,0,2,0,1,0,0,3,0,0,0,0,0,2,0,0,3,0,0,3,0,0,0,0,0,0,5,6,0	117	0.046554	1
chr15	50432338	50432499	+	USP8,	chr15	50432354	50432461	h38_mk_AluJo	-	51	SRR1072367,SRR1084649,SRR1084842,SRR1316940,SRR1317344,SRR1318163,SRR1326179,SRR1331579,SRR1333741,SRR1340508,SRR1341763,SRR1342045,SRR1348159,SRR1356619,SRR1360128,SRR1360563,SRR1387264,SRR1387809,SRR1408208,SRR1408368,SRR1413562,SRR1414897,SRR1416477,SRR1416754,SRR1418127,SRR1421177,SRR1434526,SRR1435020,SRR1435293,SRR1442571,SRR1453851,SRR1455925,SRR1457482,SRR1457503,SRR1464373,SRR1468514,SRR…	87	1,1,1,2,4,1,0,0,1,1,2,3,1,1,3,0,3,4,2,0,1,2,5,0,3,2,2,1,0,2,1,0,2,1,1,1,2,0,0,0,7,4,1,1,1,2,1,2,2,2,0,2,2,3,2,1,1,1,3,1,5,1,0,2,2,2,1,0,0,1,2,0,5,6,2,1,4,0,0,5,1,4,0,1,2,0,3,0,10,0,2,0,0,4,0,3,2,0,2,0,2,0,4,0,1,6,2,0,7,8,9,3,0,3,2,5,1	102	2,0,1,6,1,3,3,1,3,5,5,3,1,1,4,3,7,2,1,0,7,4,12,4,6,8,9,1,5,1,4,0,7,2,3,1,4,1,0,1,3,6,0,3,2,5,2,3,3,2,4,5,3,3,3,2,0,8,1,5,13,1,3,7,1,3,1,4,2,3,3,0,4,1,4,6,8,1,0,5,3,6,0,7,4,3,1,0,7,1,2,3,3,12,4,8,10,4,3,7,0,3,8,0,6,4,4,0,6,32,6,5,0,6,0,11,5	112	0.596633	0
chr15	56890014	56890167	-	ZNF280D,	chr15	56890081	56890200	h38_mk_AluSz6	+	16	SRR1072367,SRR1077405,SRR1084842,SRR1102055,SRR1340508,SRR1341365,SRR1368772,SRR1413562,SRR1414897,SRR1415234,SRR1447693,SRR1464373,SRR1498550,SRR601500,SRR604262,SRR818033,	49	4,4,0,4,1,0,4,0,0,1,1,1,0,0,1,0,0,1,0,0,2,2,4,2,0,0,1,0,0,0,0,0,0,0,1,0,2,1,3,0,1,0,0,0,0,0,1,0,1,2,3,0,2,0,0,0,2,0,0,0,0,1,1,0,1,0,0,1,6,0,1,1,0,0,0,1,0,1,0,0,0,0,0,0,1,1,0,0,2,0,0,0,0,2,0,1,2,2,0,0,0,0,0,1,0,0,0,0,0,2,2,1,2,1,2,0,0	90	4,5,0,1,0,2,4,0,2,2,1,0,1,0,3,2,2,0,0,1,3,2,6,3,8,1,1,2,1,0,2,0,1,2,1,2,3,2,0,1,1,7,3,2,2,1,1,1,3,4,4,0,2,0,1,1,1,2,0,2,2,0,2,3,1,0,0,1,4,3,2,2,1,0,0,2,4,4,0,2,2,4,1,2,2,1,1,0,3,6,5,2,1,1,3,1,4,1,0,4,0,6,0,0,8,4,0,0,4,2,2,1,0,3,3,5,3	-1	.	.
chr15	64090198	64090315	-	FAM96A,	chr15	64090052	64090380	h38_mk_AluSx1	+	2	SRR1360563,SRR613627,	48	2,1,0,0,1,1,0,0,0,0,0,0,0,0,0,2,2,0,1,0,0,0,2,0,0,0,1,3,0,4,1,0,2,7,0,0,1,1,0,0,0,1,1,0,0,1,1,0,1,0,0,0,0,0,1,0,0,1,0,1,0,1,0,0,1,1,0,1,1,1,0,0,0,0,0,0,0,0,3,0,0,1,1,0,3,2,0,1,0,0,0,0,0,0,0,1,1,0,0,2,0,3,1,0,0,0,1,0,1,4,2,1,0,2,0,0,3	25	0,0,0,0,0,1,0,0,0,0,0,0,0,0,0,0,0,0,0,0,0,1,1,0,0,0,1,0,0,0,0,0,1,1,0,0,0,0,0,1,0,1,0,0,0,2,1,0,2,0,2,0,0,0,1,0,0,0,0,0,0,0,0,0,0,0,0,0,2,0,0,0,0,1,0,0,0,0,0,0,0,1,2,0,2,3,0,0,1,0,0,0,0,0,0,0,0,3,0,0,0,3,0,0,0,0,0,3,0,4,0,0,0,0,2,0,0	116	0.02775	0
chr15	65025057	65025228	-	MTFMT,	chr15	65025103	65025406	h38_mk_AluJ	+	3	SRR1367943,SRR1455925,SRR1471943,	22	0,0,0,3,0,0,0,1,0,0,0,0,0,0,0,0,2,2,0,0,0,0,0,0,0,0,1,0,0,0,0,2,2,1,0,1,0,0,0,0,0,0,0,1,1,1,0,0,0,0,2,0,0,0,0,0,0,0,0,0,0,0,0,0,1,0,2,0,0,0,1,0,1,0,0,0,0,0,0,1,0,0,0,0,1,0,0,0,0,1,0,0,0,0,0,0,0,0,0,0,0,0,0,0,0,3,0,0,0,0,1,0,0,0,0,0,0	19	0,0,0,0,0,0,0,1,0,0,0,0,0,0,0,0,0,0,0,0,1,0,0,0,0,0,2,0,0,0,0,0,0,0,0,2,1,0,0,0,0,0,0,0,0,1,0,0,2,0,0,0,0,0,0,0,1,0,2,0,0,0,0,2,0,0,1,0,1,0,2,1,4,0,0,0,1,0,0,1,0,0,0,0,0,0,0,0,0,0,0,0,0,0,0,0,0,0,0,0,0,0,0,0,0,0,0,0,0,0,1,1,0,0,0,0,0	51	0.301282	0
chr15	65107209	65107326	-	UBAP1L,	chr15	65107266	65107373	h38_mk_AluSc	+	1	SRR602516,	22	0,0,0,0,4,0,0,0,0,0,0,0,0,0,0,0,0,0,0,0,0,0,2,0,0,0,0,1,0,0,0,1,0,2,0,0,0,0,0,0,0,0,0,0,5,1,2,0,2,0,0,0,0,1,0,0,0,0,0,0,0,0,0,1,0,0,0,0,0,0,0,0,0,0,0,0,2,0,0,0,0,2,0,1,0,0,1,0,1,0,0,0,0,1,0,7,0,0,0,1,0,4,0,0,0,0,0,0,0,0,1,0,0,0,3,0,0	4	0,0,0,0,0,0,0,0,0,0,0,0,0,0,0,0,0,0,0,0,0,0,0,0,0,0,0,0,1,0,0,0,0,0,0,0,0,0,0,0,0,0,0,0,0,0,0,0,0,0,0,0,0,0,0,0,0,0,0,0,0,0,0,0,0,0,0,1,0,0,0,0,0,0,0,0,0,0,0,0,0,0,0,0,0,0,0,0,0,0,0,0,0,0,0,1,0,0,0,1,0,0,0,0,0,0,0,0,0,0,0,0,0,0,0,0,0	-1	.	.
chr15	68974729	68974832	+	NOX5,	chr15	68974695	68974773	h38_mk_AluJb	-	4	SRR1317344,SRR1340508,SRR1485459,SRR661349,	33	0,0,0,4,0,1,0,1,0,0,1,1,0,2,0,0,0,0,0,0,1,0,4,0,1,2,0,0,0,0,1,0,0,0,0,0,0,0,0,0,0,0,0,1,0,0,0,0,0,0,0,0,0,0,0,0,0,0,0,2,0,0,1,0,1,0,0,1,0,0,1,0,0,0,0,0,4,0,0,0,0,1,1,1,0,1,0,0,0,0,1,0,0,1,0,0,0,0,0,5,0,0,2,0,0,0,1,0,3,4,0,2,0,3,1,1,0	35	0,1,0,0,0,0,1,0,0,0,2,1,0,0,0,0,0,1,0,0,0,0,2,0,1,0,3,0,0,1,2,0,0,0,0,0,2,1,0,0,0,0,1,1,1,0,0,0,1,2,0,0,0,0,0,2,1,0,0,1,0,0,0,0,0,1,0,0,1,1,1,0,0,0,0,2,0,0,0,1,0,0,0,2,1,1,1,0,0,0,0,0,0,0,0,1,0,0,0,0,0,0,0,0,0,0,0,0,3,0,0,1,0,0,3,1,0	-1	.	.
chr15	72798004	72798120	+	ADPGK-AS1,	chr15	72797971	72798143	h38_mk_AluJb	-	1	SRR1487362,	98	2,0,15,7,2,1,1,2,3,2,0,5,7,10,3,2,9,3,0,4,2,2,9,1,5,0,5,4,0,4,10,3,3,2,3,3,5,1,2,11,1,3,2,4,1,4,1,7,2,2,0,0,4,4,4,2,3,4,1,8,11,2,4,3,6,7,4,3,6,0,5,6,0,5,1,1,0,11,7,1,2,9,9,5,2,43,2,4,14,4,3,0,2,3,0,2,2,9,2,7,2,1,2,0,4,3,0,0,3,0,0,4,0,1,4,0,3	1	0,0,0,0,0,0,0,0,0,0,0,0,0,0,0,0,0,0,0,0,0,0,0,0,0,0,0,0,0,0,0,0,0,0,0,0,0,0,0,0,0,0,0,0,0,0,0,0,0,0,0,0,0,0,0,0,0,0,0,0,0,0,0,0,0,0,0,0,0,0,0,0,0,0,0,0,0,0,0,0,0,0,0,0,0,1,0,0,0,0,0,0,0,0,0,0,0,0,0,0,0,0,0,0,0,0,0,0,0,0,0,0,0,0,0,0,0	-1	.	.
chr15	74466036	74466130	+	UBL7-AS1,	chr15	74465971	74466297	h38_mk_AluSz	-	34	SRR1072367,SRR1316940,SRR1320963,SRR1331579,SRR1340508,SRR1341365,SRR1341763,SRR1342045,SRR1348159,SRR1360563,SRR1375571,SRR1381673,SRR1387809,SRR1390601,SRR1399779,SRR1402900,SRR1408368,SRR1415234,SRR1418127,SRR1418837,SRR1432123,SRR1433796,SRR1435293,SRR1440986,SRR1444622,SRR1447693,SRR1471817,SRR604456,SRR607337,SRR657635,SRR657777,SRR661973,SRR662233,SRR818033,	70	5,0,0,0,2,0,0,0,0,2,1,1,0,2,1,0,1,1,1,0,0,2,4,3,1,2,3,0,0,1,2,0,0,2,0,1,0,2,4,0,1,2,1,2,1,3,0,2,0,1,2,0,0,2,4,2,4,2,1,1,4,1,1,0,2,1,1,0,1,3,1,0,1,0,2,0,0,0,4,1,1,2,0,0,3,0,0,0,0,0,1,1,0,0,0,0,1,1,2,2,0,0,1,0,2,1,1,0,1,4,2,1,0,0,3,0,8	91	1,5,0,2,5,5,4,1,0,4,1,1,0,3,0,1,5,0,1,2,1,0,6,4,5,4,4,1,2,0,2,0,0,1,2,0,3,1,4,2,2,2,2,3,2,4,1,3,0,0,4,4,1,4,2,0,2,4,3,0,2,1,0,3,3,2,5,2,2,0,5,0,0,3,2,0,4,1,10,2,2,1,1,0,1,2,1,1,4,3,1,0,1,1,3,1,5,1,2,2,0,0,0,0,8,9,2,2,2,2,6,1,5,6,2,0,1	91	0.990217	0
chr15	75007661	75007728	+	SCAMP5,	chr15	75007547	75007874	h38_mk_AluSc	-	110	SRR1072367,SRR1084649,SRR1084842,SRR1085495,SRR1099499,SRR1102055,SRR1314163,SRR1315970,SRR1316940,SRR1317344,SRR1318163,SRR1320115,SRR1320963,SRR1326179,SRR1328895,SRR1331579,SRR1333741,SRR1336548,SRR1337098,SRR1337412,SRR1340508,SRR1341365,SRR1341763,SRR1342045,SRR1348159,SRR1348360,SRR1354446,SRR1356444,SRR1356619,SRR1357478,SRR1360128,SRR1360563,SRR1361567,SRR1367943,SRR1368772,SRR1375571,SRR…	115	5,1,5,75,19,31,49,11,20,7,34,21,11,18,54,35,4,15,3,4,38,2,104,13,29,20,34,14,58,14,14,23,15,30,13,42,32,43,6,29,30,18,25,44,19,22,27,5,12,13,9,30,7,12,11,15,34,5,22,31,12,8,4,67,19,7,2,16,15,8,34,10,83,11,6,39,48,16,4,65,20,18,7,36,38,15,4,1,4,6,37,0,22,29,11,34,43,1,6,16,4,11,19,0,43,25,10,1,40,40,51,44,2,52,31,69,5	114	12,0,15,180,55,54,93,28,57,10,92,44,31,34,117,54,14,60,0,3,97,7,246,41,71,41,85,40,101,22,55,53,12,64,32,75,68,75,13,85,48,44,60,105,50,48,61,9,22,43,7,57,21,24,41,40,93,12,71,56,35,35,15,136,61,25,4,37,40,35,79,16,187,33,8,82,74,37,10,99,40,67,14,91,91,38,8,7,4,19,96,9,39,78,33,88,143,12,32,55,4,28,37,0,75,50,10,5,103,58,136,107,2,171,74,186,9	117	0.394222	1
chr15	75436346	75436443	-	SIN3A,	chr15	75436176	75436466	h38_mk_AluJo	+	2	SRR1390601,SRR602516,	72	1,0,1,5,1,1,0,2,0,1,5,2,1,0,1,0,1,0,2,0,3,0,4,1,3,1,0,0,3,1,2,0,0,1,0,1,2,1,0,0,1,0,1,4,2,0,3,0,1,0,0,1,0,0,2,0,0,1,1,1,0,0,0,1,3,0,0,0,3,1,2,0,2,0,1,3,3,0,0,2,1,2,0,1,1,3,2,0,2,0,0,1,0,1,5,1,6,0,0,1,2,0,3,0,4,3,0,2,4,2,1,3,0,7,3,4,2	9	0,0,0,1,0,0,0,0,0,0,0,0,0,0,0,0,0,0,0,0,1,0,0,0,0,0,0,0,0,0,0,0,0,0,0,0,0,0,0,0,0,0,0,1,0,0,0,0,0,0,0,0,0,0,0,0,1,0,0,0,0,0,0,0,0,0,1,0,0,1,0,0,0,0,0,0,0,0,0,0,0,0,0,0,0,0,0,0,0,0,0,0,0,0,0,1,0,0,0,0,0,0,1,0,1,0,0,0,0,0,0,0,0,0,0,0,0	112	0.258701	0
chr15	77284958	77285078	-	PEAK1,	chr15	77284923	77285107	h38_mk_AluSc8	+	62	SRR1072367,SRR1084649,SRR1084842,SRR1085495,SRR1102055,SRR1316940,SRR1317344,SRR1320963,SRR1326179,SRR1331579,SRR1333741,SRR1337098,SRR1342045,SRR1348159,SRR1354446,SRR1356444,SRR1356619,SRR1360128,SRR1360563,SRR1375571,SRR1386708,SRR1387264,SRR1389979,SRR1390601,SRR1402900,SRR1408368,SRR1415234,SRR1418127,SRR1421177,SRR1432123,SRR1434526,SRR1439873,SRR1440986,SRR1444678,SRR1453851,SRR1454803,SRR…	102	8,1,5,5,6,1,6,0,3,3,5,0,3,3,5,0,7,7,2,0,3,7,7,2,0,8,8,0,8,3,2,3,7,4,2,1,4,2,2,6,8,1,5,6,1,4,2,3,0,4,4,4,0,5,3,4,4,1,1,1,3,1,0,4,5,2,4,3,3,1,3,3,8,4,1,5,8,3,0,3,3,2,1,12,3,4,8,0,11,1,3,0,4,3,3,5,8,4,3,5,2,5,8,0,2,7,3,0,7,13,5,4,0,12,8,7,2	96	3,0,4,7,4,0,2,1,2,2,5,2,0,2,4,2,7,6,0,1,2,0,3,0,2,7,9,4,5,3,2,1,4,2,1,2,3,6,0,4,2,0,2,2,1,1,1,2,0,1,3,2,2,3,1,1,3,1,2,2,1,0,1,1,1,1,0,3,0,1,6,1,5,2,2,7,2,0,2,1,2,1,1,2,3,3,0,0,3,4,0,0,1,3,0,7,3,2,2,6,1,3,1,3,2,10,0,0,0,6,7,3,2,7,4,4,6	112	0.859181	0
chr15	79907629	79907684	-	ST20,	chr15	79907499	79907747	h38_mk_AluSx1	+	115	SRR1072367,SRR1077405,SRR1084649,SRR1084842,SRR1085495,SRR1099499,SRR1102055,SRR1314163,SRR1315970,SRR1316940,SRR1317344,SRR1318163,SRR1320115,SRR1320963,SRR1326179,SRR1328895,SRR1331579,SRR1333741,SRR1335446,SRR1336548,SRR1337098,SRR1337412,SRR1340508,SRR1341365,SRR1341763,SRR1342045,SRR1348159,SRR1348360,SRR1354446,SRR1356444,SRR1356619,SRR1357478,SRR1360128,SRR1360563,SRR1361567,SRR1367943,SRR…	117	18,8,15,39,11,20,31,24,18,34,38,16,14,15,25,20,24,49,11,18,23,27,79,8,37,24,22,26,39,29,23,53,11,48,19,17,40,32,9,29,37,18,24,19,17,18,30,20,28,34,15,14,19,18,15,13,28,13,15,39,42,22,26,34,46,15,8,19,22,8,35,37,36,22,13,24,32,30,25,23,14,30,35,28,33,18,20,12,33,17,41,10,22,21,28,34,26,37,33,26,1,27,3,3,31,20,21,15,20,27,52,31,26,41,45,39,14	116	9,3,18,17,12,14,15,12,12,16,25,9,11,8,10,7,7,31,6,8,7,7,51,6,20,6,10,17,22,19,12,17,10,31,11,14,24,17,9,17,8,14,11,5,13,7,26,8,17,25,6,7,6,12,14,8,17,9,13,15,22,19,18,20,19,13,12,11,14,7,23,18,18,24,7,13,23,18,19,6,11,18,12,9,13,11,9,7,29,9,13,2,11,8,7,12,18,6,17,9,0,13,8,17,17,4,8,7,7,11,13,24,8,13,22,25,8	117	0.996863	1
chr15	79907629	79907706	-	MTHFS,ST20,ST20-MTHFS,	chr15	79907499	79907747	h38_mk_AluSx1	+	101	SRR1072367,SRR1077405,SRR1084649,SRR1084842,SRR1085495,SRR1099499,SRR1102055,SRR1315970,SRR1316940,SRR1317344,SRR1320115,SRR1320963,SRR1326179,SRR1328895,SRR1331579,SRR1333741,SRR1336548,SRR1337098,SRR1340508,SRR1341365,SRR1341763,SRR1342045,SRR1348159,SRR1348360,SRR1354446,SRR1356444,SRR1356619,SRR1357478,SRR1360128,SRR1360563,SRR1361567,SRR1367943,SRR1368772,SRR1381673,SRR1386708,SRR1387264,SRR…	117	18,8,15,39,11,20,31,24,18,34,38,16,14,15,25,20,24,49,11,18,23,27,79,8,37,24,22,26,39,29,23,53,11,48,19,17,40,32,9,29,37,18,24,19,17,18,30,20,28,34,15,14,19,18,15,13,28,13,15,39,42,22,26,34,46,15,8,19,22,8,35,37,36,22,13,24,32,30,25,23,14,30,35,28,33,18,20,12,33,17,41,10,22,21,28,34,26,37,33,26,1,27,3,3,31,20,21,15,20,27,52,31,26,41,45,39,14	108	5,2,6,4,3,3,2,1,1,7,7,0,2,2,3,2,4,10,1,3,3,3,13,5,7,3,7,8,10,4,2,11,3,3,4,3,10,2,5,3,6,5,5,5,2,6,3,3,4,8,4,0,4,3,2,2,2,1,5,5,8,5,7,5,8,2,0,0,3,3,3,5,6,2,2,7,6,6,11,1,3,2,8,7,1,4,2,3,3,1,4,2,2,5,4,9,8,5,2,1,0,9,3,0,4,1,0,6,1,3,2,5,0,3,11,6,0	117	0.991649	1
chr15	82991932	82992046	-	C15orf40,	chr15	82991924	82992207	h38_mk_AluJ4	+	2	SRR1085495,SRR1418837,	87	5,4,4,1,1,1,0,2,0,2,1,1,1,0,1,2,5,1,2,1,1,9,6,0,3,1,1,2,1,1,0,4,0,2,0,3,0,3,0,1,0,2,0,1,3,8,3,4,0,0,5,0,1,0,1,2,3,2,2,1,0,0,3,2,2,1,0,0,4,2,2,0,1,0,0,2,3,3,4,1,3,6,4,4,4,1,3,1,7,0,1,0,1,3,4,3,2,2,0,6,1,1,0,0,6,1,0,7,1,5,2,0,16,3,3,5,0	34	6,5,14,0,4,0,0,0,1,1,0,0,0,0,0,1,3,0,1,0,0,2,0,0,11,0,0,0,1,0,0,0,0,0,0,7,1,0,0,0,1,0,0,0,0,2,0,9,0,0,0,0,0,1,2,0,0,0,0,0,0,0,0,0,0,0,0,0,0,0,0,0,0,0,0,0,0,0,0,2,2,7,0,5,0,1,0,0,8,1,0,0,0,0,1,0,0,0,0,6,0,0,9,0,4,0,0,7,0,6,0,0,0,1,0,1,0	-1	.	.
chr15	91023313	91023594	+	AC068831.1,	chr15	91023273	91023602	h38_mk_AluSz	-	3	SRR1408368,SRR1498550,SRR661349,	59	0,1,0,0,0,1,3,0,1,2,1,1,0,0,4,0,1,3,0,1,0,1,8,0,0,0,0,0,2,0,0,2,0,0,1,1,0,2,0,2,0,2,2,0,0,1,1,3,0,2,0,1,0,0,4,0,1,0,1,2,2,0,0,0,2,0,1,1,1,0,1,0,0,1,1,1,0,1,0,0,0,3,1,3,0,1,0,0,5,1,0,0,1,1,0,0,0,0,1,2,0,0,0,9,0,3,2,1,1,1,0,3,1,0,1,0,0	18	1,0,0,1,0,0,0,0,0,0,0,0,0,0,0,0,0,0,0,0,0,0,0,1,0,0,0,1,0,0,0,0,0,0,0,0,0,0,0,0,0,0,1,0,0,1,0,3,0,0,0,0,0,0,0,2,0,2,0,0,0,0,0,1,0,0,0,0,0,0,0,0,0,1,0,0,1,0,0,0,0,0,0,0,0,0,1,0,1,0,0,0,0,0,0,1,0,0,0,0,0,0,0,0,2,0,0,0,1,0,0,0,0,0,0,1,0	-1	.	.
chr15	99234988	99235080	-	TTC23,	chr15	99234956	99235278	h38_mk_AluJb	+	4	SRR1316940,SRR1435020,SRR1457482,SRR818210,	34	0,0,0,0,0,2,0,0,0,1,0,0,0,0,1,1,0,0,0,0,1,0,2,0,0,0,0,0,0,1,1,0,0,0,1,0,0,0,0,3,0,0,0,0,0,0,0,0,1,0,0,0,0,0,0,0,0,0,0,1,0,0,0,1,1,0,0,1,0,1,1,0,0,1,0,1,0,1,0,1,1,1,1,0,0,2,0,1,0,0,0,1,0,0,0,0,0,0,0,0,1,0,1,0,0,0,0,0,1,0,0,1,1,0,0,2,2	31	3,0,0,0,0,1,0,0,0,1,1,0,0,0,1,0,0,0,0,0,0,0,0,0,0,0,2,0,0,0,0,1,1,0,0,0,0,0,0,0,2,0,0,0,0,1,0,0,0,0,0,1,1,0,0,0,0,1,0,1,0,0,0,1,0,0,1,1,0,0,0,0,0,1,0,1,1,0,1,0,0,0,0,0,0,0,0,0,0,0,0,1,0,1,0,0,0,0,1,1,0,2,1,0,4,0,0,0,0,0,0,0,1,0,2,2,0	105	0.247166	0
chr15	99245389	99245510	-	TTC23,	chr15	99245220	99245542	h38_mk_AluSz	+	44	SRR1318163,SRR1320963,SRR1326179,SRR1331579,SRR1335446,SRR1337412,SRR1340508,SRR1342045,SRR1348159,SRR1356619,SRR1368772,SRR1386708,SRR1387264,SRR1387809,SRR1390601,SRR1413562,SRR1416477,SRR1418127,SRR1418837,SRR1435020,SRR1435293,SRR1440986,SRR1444622,SRR1453851,SRR1457482,SRR1457503,SRR1464373,SRR1468514,SRR1476571,SRR1485459,SRR1487362,SRR1498550,SRR602516,SRR604262,SRR604456,SRR607337,SRR6136…	95	0,2,0,1,0,4,3,3,1,7,0,1,3,3,4,0,3,1,3,1,1,6,4,0,1,3,4,1,0,3,1,3,0,1,1,1,3,1,3,3,3,3,0,2,1,1,1,2,4,1,2,2,1,2,3,0,4,0,2,1,2,2,1,3,1,1,4,2,1,1,2,2,2,6,4,3,3,0,0,2,0,1,1,4,2,6,4,0,3,1,1,4,0,1,3,2,1,3,10,6,0,3,1,0,5,2,6,5,4,9,0,3,0,0,0,1,2	83	2,1,0,1,0,1,0,2,0,0,3,1,1,3,3,0,2,1,1,0,1,2,6,0,1,5,5,0,0,0,1,0,3,0,1,0,3,0,1,1,3,4,0,2,1,0,1,2,3,1,0,2,1,5,4,1,1,0,1,1,2,1,1,2,4,0,3,1,1,3,3,0,1,4,5,4,4,2,1,0,3,0,6,3,1,6,1,0,4,2,0,0,0,0,0,1,2,5,6,7,1,7,0,22,2,5,1,5,0,0,0,2,1,1,0,1,3	98	0.942368	0
chr15	99620873	99621080	+	MEF2A,	chr15	99620834	99621154	h38_mk_AluSx1	-	13	SRR1085495,SRR1340508,SRR1341365,SRR1375571,SRR1457482,SRR1464373,SRR599510,SRR613627,SRR614802,SRR657754,SRR662534,SRR814967,SRR818210,	29	2,0,0,0,1,0,2,0,0,0,0,0,0,0,0,0,1,0,0,0,1,0,3,1,0,0,0,0,0,0,0,0,0,0,0,0,0,1,0,0,0,0,0,1,0,1,0,0,0,0,0,0,0,1,0,0,0,0,1,0,0,0,0,0,0,0,0,1,0,1,0,0,0,1,1,3,0,0,0,1,0,0,0,0,0,0,0,0,0,0,0,2,0,0,1,2,0,0,2,0,0,1,3,0,0,2,0,0,0,0,2,3,0,2,0,2,0	102	8,2,1,3,8,3,10,1,1,3,3,6,2,4,5,0,1,2,6,3,5,4,11,3,4,4,2,1,2,1,1,1,1,1,0,2,1,5,1,2,4,6,5,2,3,5,1,1,0,1,3,2,2,5,0,3,1,0,4,1,1,2,0,5,2,2,0,1,1,2,1,3,4,4,0,6,1,4,0,5,2,0,0,1,4,11,3,0,2,1,2,3,3,1,3,5,6,1,1,2,1,6,2,0,7,9,0,4,2,7,5,6,0,3,9,10,3	114	0.189803	0
chr15	101151720	101151846	-	CHSY1,	chr15	101151742	101152062	h38_mk_AluJo	+	1	SRR1333741,	55	0,0,2,3,0,0,2,0,0,1,2,0,0,1,0,0,1,4,0,0,2,0,3,1,0,4,0,1,1,0,3,1,0,2,1,1,2,0,0,3,5,0,2,1,0,0,1,0,0,0,0,0,3,1,0,2,4,0,0,3,2,1,0,2,0,0,0,1,0,3,0,0,5,0,0,1,1,0,0,1,1,3,0,4,1,0,1,0,0,0,0,0,2,3,0,3,0,0,2,2,0,0,2,0,4,0,0,0,0,2,0,6,0,0,1,4,0	2	0,0,0,0,0,0,0,0,0,0,0,0,0,0,0,0,0,3,0,0,0,0,0,0,0,0,0,0,0,0,0,0,0,0,0,0,0,0,0,2,0,0,0,0,0,0,0,0,0,0,0,0,0,0,0,0,0,0,0,0,0,0,0,0,0,0,0,0,0,0,0,0,0,0,0,0,0,0,0,0,0,0,0,0,0,0,0,0,0,0,0,0,0,0,0,0,0,0,0,0,0,0,0,0,0,0,0,0,0,0,0,0,0,0,0,0,0	84	0.110228	0
chr16	124937	125073	-	NPRL3,	chr16	124785	125107	h38_mk_AluSx1	+	107	SRR1072367,SRR1077405,SRR1084649,SRR1084842,SRR1085495,SRR1099499,SRR1102055,SRR1314163,SRR1315970,SRR1316940,SRR1317344,SRR1318163,SRR1320115,SRR1320963,SRR1326179,SRR1328895,SRR1331579,SRR1333741,SRR1335446,SRR1336548,SRR1337098,SRR1337412,SRR1340508,SRR1341365,SRR1341763,SRR1342045,SRR1348159,SRR1348360,SRR1354446,SRR1356444,SRR1356619,SRR1357478,SRR1360128,SRR1360563,SRR1361567,SRR1367943,SRR…	117	15,6,8,14,17,12,6,6,19,13,7,9,11,5,14,6,13,19,3,2,8,7,29,4,8,16,13,8,11,22,13,8,7,14,4,3,3,11,3,23,7,4,6,8,9,7,12,6,10,10,11,7,8,8,12,6,12,14,6,6,6,6,3,15,13,7,8,14,9,9,14,9,23,22,3,12,9,4,5,12,4,16,3,17,7,5,6,6,8,10,15,1,17,20,19,22,17,8,8,22,1,15,9,13,14,7,2,7,5,7,7,8,6,14,19,17,4	114	10,3,3,10,8,5,5,5,4,10,3,5,2,5,5,6,3,15,6,6,5,2,18,2,4,13,7,7,3,8,5,12,11,8,1,8,3,10,2,7,14,3,2,13,3,4,7,6,5,7,7,4,4,7,4,8,6,10,1,4,6,2,1,11,7,4,3,8,1,5,6,3,12,14,3,7,4,2,2,7,3,6,4,23,9,1,2,4,7,10,5,1,5,13,7,18,13,5,8,12,0,16,2,0,8,1,4,0,8,2,12,5,2,4,8,12,4	117	0.422857	1
chr16	1369934	1369988	-	UNKL,	chr16	1369690	1369983	h38_mk_AluS	+	1	SRR661973,	15	0,0,0,0,0,0,0,1,0,0,2,0,0,0,0,0,0,0,0,0,0,0,0,0,0,0,1,0,0,0,0,0,0,0,0,0,0,0,0,0,0,0,0,0,0,0,1,0,0,0,0,0,0,0,0,0,0,0,0,1,0,0,0,0,1,2,0,0,0,0,0,0,1,0,0,0,0,0,1,0,0,0,0,0,0,0,0,0,0,0,0,1,1,0,2,0,0,0,0,0,0,0,0,0,0,0,0,0,0,3,0,0,0,1,0,1,0	6	0,0,0,0,3,0,0,0,0,0,0,0,0,0,0,0,0,0,0,0,0,0,0,0,0,0,0,0,0,0,0,0,0,0,0,0,0,0,0,0,0,1,0,1,0,0,0,1,0,0,0,0,0,0,0,0,0,0,0,0,0,0,0,0,0,0,0,0,0,0,0,0,0,0,0,0,0,0,0,0,0,0,0,0,1,0,0,0,0,0,0,0,0,0,0,0,0,0,0,0,0,0,0,0,0,0,0,0,0,2,0,0,0,0,0,0,0	117	0.02251	1
chr16	1783877	1784066	+	NUBP2,	chr16	1783690	1784002	h38_mk_AluY	-	3	SRR1326179,SRR1399779,SRR1498550,	47	0,0,2,0,0,0,1,0,1,0,1,0,0,0,3,0,1,0,0,0,0,0,1,0,0,0,1,0,1,2,0,3,0,1,1,1,0,0,1,0,0,1,0,0,2,1,2,0,1,0,0,0,0,1,1,0,1,0,1,0,2,0,0,0,2,0,0,0,1,1,0,1,0,0,1,1,2,0,2,0,1,1,0,0,1,0,0,1,2,0,0,0,0,0,0,0,0,2,1,1,0,2,0,0,0,1,0,0,2,0,0,1,0,0,1,1,0	88	1,0,4,1,3,1,0,0,2,0,1,1,3,0,2,0,4,2,5,2,1,3,6,3,1,1,2,0,1,4,0,0,1,4,1,2,0,1,0,4,3,2,2,3,5,1,5,1,0,2,0,1,0,2,2,0,0,3,3,2,1,0,0,4,2,0,3,5,3,3,1,0,0,1,0,1,2,5,0,2,2,1,0,3,1,1,1,3,3,1,2,0,3,1,1,0,5,2,1,1,0,3,1,1,16,1,0,1,1,2,1,2,2,1,6,0,1	117	0.03252	1
chr16	1838016	1838134	+	FAHD1,	chr16	1837989	1838309	h38_mk_AluJ	-	53	SRR1084842,SRR1085495,SRR1099499,SRR1102055,SRR1316940,SRR1320963,SRR1326179,SRR1328895,SRR1333741,SRR1340508,SRR1341763,SRR1354446,SRR1356444,SRR1356619,SRR1357478,SRR1360563,SRR1361567,SRR1368772,SRR1375571,SRR1386708,SRR1387264,SRR1399779,SRR1408208,SRR1408368,SRR1414897,SRR1432123,SRR1435293,SRR1435775,SRR1437538,SRR1439873,SRR1440986,SRR1442571,SRR1444622,SRR1447693,SRR1455925,SRR1464373,SRR…	87	0,0,2,1,2,3,2,1,2,1,0,2,2,2,2,2,0,5,1,0,1,0,11,0,4,0,0,1,1,1,2,1,2,3,2,0,1,3,1,4,1,3,2,2,4,1,3,1,1,2,1,1,0,1,0,2,4,0,0,1,4,3,2,2,3,3,2,2,5,1,0,0,5,0,1,5,3,2,1,5,1,2,1,0,3,0,1,0,2,1,8,2,0,2,1,1,6,1,2,2,0,0,1,0,0,0,0,0,3,2,1,0,0,7,3,4,2	102	1,0,1,9,10,3,5,1,2,3,1,2,0,6,3,3,0,7,1,0,5,2,11,2,7,1,4,2,4,2,4,9,1,6,3,0,9,3,1,2,6,0,4,0,5,5,4,4,1,6,1,2,3,1,4,0,4,1,1,2,6,1,5,5,6,3,3,0,5,1,5,2,4,5,0,4,6,9,2,6,3,1,1,3,3,1,0,2,0,6,7,1,3,6,4,3,7,3,0,4,0,2,2,6,11,4,2,3,6,9,11,1,0,9,6,12,2	113	0.876519	0
chr16	2094889	2095086	-	PKD1,	chr16	2094983	2095087	h38_mk_AluJb	+	2	SRR1320115,SRR1454803,	101	0,0,5,32,16,9,13,16,10,0,15,4,9,6,16,13,5,4,0,1,15,0,22,7,2,2,14,13,12,11,11,11,0,12,12,10,0,1,1,9,9,16,10,7,14,8,42,2,1,15,3,11,0,7,12,11,21,0,3,11,4,4,0,16,14,13,2,0,8,10,6,12,10,6,1,5,10,14,0,15,14,11,4,38,18,15,3,1,3,4,14,0,5,11,7,22,23,10,3,12,2,30,7,6,5,6,0,3,8,3,26,19,0,23,35,22,0	46	0,0,0,0,0,0,1,0,3,0,0,0,5,0,3,0,2,0,0,0,3,0,4,0,0,0,3,3,4,1,3,4,2,0,3,0,0,0,0,0,2,1,0,0,2,0,4,1,0,0,1,3,0,0,0,1,5,0,0,1,0,2,0,0,0,0,0,2,2,0,0,6,5,1,0,0,1,1,0,0,3,0,0,0,0,6,0,0,1,0,0,0,0,1,1,4,1,0,0,1,0,0,0,0,2,0,0,0,2,1,1,0,0,0,0,4,0	117	0.045355	1
chr16	2094889	2095090	-	PKD1,	chr16	2094983	2095087	h38_mk_AluJb	+	3	SRR1314163,SRR1315970,SRR1447693,	101	0,0,5,32,16,9,13,16,10,0,15,4,9,6,16,13,5,4,0,1,15,0,22,7,2,2,14,13,12,11,11,11,0,12,12,10,0,1,1,9,9,16,10,7,14,8,42,2,1,15,3,11,0,7,12,11,21,0,3,11,4,4,0,16,14,13,2,0,8,10,6,12,10,6,1,5,10,14,0,15,14,11,4,38,18,15,3,1,3,4,14,0,5,11,7,22,23,10,3,12,2,30,7,6,5,6,0,3,8,3,26,19,0,23,35,22,0	59	0,0,0,4,4,0,4,8,7,0,5,3,1,4,6,2,0,5,0,1,5,0,8,4,0,0,5,3,2,1,5,0,0,0,3,0,0,2,0,3,1,6,4,1,4,4,8,0,0,0,0,4,0,0,0,4,5,1,0,0,0,0,1,0,0,0,0,3,8,0,0,0,0,3,0,3,3,0,0,4,0,0,0,8,0,4,3,0,0,4,2,0,3,3,4,8,7,0,0,7,0,4,0,0,0,0,0,1,0,0,9,4,0,0,7,1,0	117	0.048848	1
chr16	4325616	4325763	-	GLIS2-AS1,	chr16	4325636	4325966	h38_mk_AluJo	+	1	SRR1442571,	37	0,0,0,2,0,0,3,0,2,0,1,0,0,0,1,0,0,0,0,0,0,0,6,2,2,0,0,1,0,0,0,1,0,0,0,0,0,0,1,0,0,0,0,0,0,6,1,0,0,2,0,2,0,1,2,0,1,0,0,3,3,0,1,0,0,1,0,1,0,1,0,0,1,1,0,0,2,0,0,1,0,0,1,0,0,0,2,0,0,1,2,0,0,0,0,0,0,0,0,0,0,1,0,0,6,2,0,0,0,0,0,1,0,0,0,1,0	7	0,0,0,0,0,0,0,0,0,0,0,0,0,0,2,0,0,0,0,0,0,0,0,0,0,0,0,0,0,0,0,0,0,0,0,0,0,0,0,0,0,3,0,0,0,0,0,0,0,0,0,0,0,0,0,0,0,0,1,0,0,0,0,0,0,1,0,0,0,0,0,0,1,0,0,0,0,0,0,0,0,0,0,0,0,0,0,0,0,0,0,0,0,0,0,0,0,0,0,0,0,0,0,0,0,0,0,0,1,0,0,0,0,0,0,1,0	-1	.	.
chr16	4469504	4469698	-	NMRAL1,	chr16	4469673	4469892	h38_mk_AluSz6	+	64	SRR1084842,SRR1099499,SRR1315970,SRR1316940,SRR1318163,SRR1320115,SRR1320963,SRR1326179,SRR1328895,SRR1331579,SRR1333741,SRR1335446,SRR1337098,SRR1337412,SRR1340508,SRR1341763,SRR1342045,SRR1348159,SRR1354446,SRR1356619,SRR1357478,SRR1360128,SRR1367943,SRR1368772,SRR1386708,SRR1390601,SRR1399779,SRR1408208,SRR1408368,SRR1415234,SRR1416477,SRR1434526,SRR1435293,SRR1435775,SRR1437538,SRR1439873,SRR…	108	0,9,3,5,0,5,2,1,5,27,2,6,3,4,7,7,1,13,10,0,6,3,18,1,4,3,8,4,9,4,7,17,12,9,1,6,8,1,1,10,2,13,4,7,6,8,5,4,1,8,4,13,2,3,3,4,5,7,6,0,9,5,4,10,16,3,2,3,5,3,4,2,5,3,1,1,25,4,2,9,2,8,4,2,2,12,7,6,6,1,3,4,8,1,3,0,3,0,0,1,0,3,0,1,3,15,10,7,12,21,12,4,9,18,6,11,11	97	0,1,1,3,0,7,0,0,7,14,1,7,8,2,10,2,5,3,7,0,4,2,13,2,8,2,8,1,2,1,4,5,7,2,7,4,4,0,0,3,0,2,0,6,10,1,4,4,0,2,3,2,0,1,1,2,2,2,3,3,4,3,3,15,10,0,1,3,1,1,2,2,3,1,3,4,14,3,0,6,3,4,1,0,4,5,6,2,2,2,3,2,1,2,4,0,4,1,0,1,0,2,0,0,0,13,4,5,5,3,7,4,7,8,11,9,11	115	0.891922	0
chr16	4469573	4469698	-	NMRAL1,	chr16	4469673	4469892	h38_mk_AluSz6	+	1	SRR661349,	2	0,0,0,0,0,0,0,0,0,0,0,0,0,0,0,0,0,0,0,0,0,0,0,0,0,0,0,0,0,0,0,0,0,0,0,0,0,0,0,0,0,0,0,0,0,0,0,0,0,0,0,0,0,0,0,0,0,0,0,0,0,0,0,0,0,0,0,0,0,0,0,0,0,0,0,0,0,0,0,0,0,0,0,0,0,0,0,0,0,1,0,0,0,0,0,0,0,0,0,0,0,0,0,0,0,0,0,0,4,0,0,0,0,0,0,0,0	97	0,1,1,3,0,7,0,0,7,14,1,7,8,2,10,2,5,3,7,0,4,2,13,2,8,2,8,1,2,1,4,5,7,2,7,4,4,0,0,3,0,2,0,6,10,1,4,4,0,2,3,2,0,1,1,2,2,2,3,3,4,3,3,15,10,0,1,3,1,1,2,2,3,1,3,4,14,3,0,6,3,4,1,0,4,5,6,2,2,2,3,2,1,2,4,0,4,1,0,1,0,2,0,0,0,13,4,5,5,3,7,4,7,8,11,9,11	117	0.049424	1
chr16	4471314	4471449	-	NMRAL1,	chr16	4471326	4471650	h38_mk_AluJb	+	72	SRR1084842,SRR1102055,SRR1316940,SRR1318163,SRR1326179,SRR1328895,SRR1331579,SRR1335446,SRR1337098,SRR1340508,SRR1341365,SRR1341763,SRR1342045,SRR1348159,SRR1354446,SRR1356444,SRR1356619,SRR1357478,SRR1360563,SRR1361567,SRR1367943,SRR1375571,SRR1387264,SRR1387809,SRR1389979,SRR1390601,SRR1399779,SRR1402900,SRR1408208,SRR1408368,SRR1413562,SRR1415234,SRR1416477,SRR1418127,SRR1418837,SRR1421177,SRR…	106	4,3,1,9,2,2,13,0,1,6,0,3,1,1,4,2,3,2,2,0,2,2,7,9,4,2,4,1,11,3,5,5,0,8,5,4,3,3,0,0,5,17,4,6,6,10,5,3,11,3,2,4,3,3,2,2,5,1,5,5,4,3,1,5,11,1,3,2,7,6,2,2,2,5,1,6,13,2,6,7,1,3,3,1,4,7,0,3,0,0,2,1,7,2,2,5,3,1,0,6,0,3,3,8,19,7,1,6,4,6,7,4,1,7,10,1,7	108	0,1,2,6,1,1,9,1,2,5,2,6,3,4,3,5,4,1,12,0,2,1,8,6,7,3,4,0,7,5,2,7,2,4,4,5,1,6,0,8,4,8,6,7,5,5,5,2,2,1,6,4,0,2,8,4,3,4,4,2,3,8,3,8,12,2,7,2,3,4,3,4,3,3,3,3,12,5,3,1,0,4,1,1,4,6,2,4,5,1,3,3,4,3,0,5,3,1,2,3,0,0,5,4,12,7,3,4,1,8,13,6,3,7,2,2,2	117	0.108678	1
chr16	4483637	4483754	+	HMOX2,	chr16	4483598	4483921	h38_mk_AluSz	-	105	SRR1072367,SRR1077405,SRR1084649,SRR1084842,SRR1085495,SRR1099499,SRR1102055,SRR1314163,SRR1315970,SRR1316940,SRR1317344,SRR1320115,SRR1320963,SRR1326179,SRR1328895,SRR1331579,SRR1333741,SRR1336548,SRR1337098,SRR1337412,SRR1340508,SRR1341365,SRR1341763,SRR1342045,SRR1348159,SRR1348360,SRR1354446,SRR1356444,SRR1356619,SRR1357478,SRR1360128,SRR1360563,SRR1368772,SRR1375571,SRR1381673,SRR1386708,SRR…	116	6,3,5,18,14,8,8,9,14,19,19,1,8,6,16,8,8,9,2,2,13,4,59,12,14,6,13,6,12,3,8,8,8,13,4,3,24,13,3,14,9,13,14,21,14,7,10,8,6,9,3,7,2,3,7,14,17,7,12,20,12,13,15,18,8,6,6,4,11,3,18,10,18,12,5,20,8,7,13,16,14,13,4,12,9,11,6,2,1,8,18,1,13,8,6,16,24,1,9,8,0,11,8,7,21,4,4,8,9,18,27,24,4,22,12,24,4	115	8,4,12,24,10,6,11,13,15,13,22,7,9,10,13,5,14,12,3,2,19,7,77,9,17,11,9,9,17,6,7,11,2,16,2,22,16,19,4,20,14,6,9,19,16,12,23,5,7,6,7,7,4,4,5,12,17,10,9,17,14,10,11,14,10,7,1,3,13,10,13,7,28,12,4,21,12,12,12,25,20,24,3,10,22,6,7,0,4,6,29,4,14,17,9,25,23,4,10,17,0,15,9,7,10,11,5,9,15,31,37,20,3,32,14,35,5	117	0.148281	1
chr16	4496146	4496266	+	HMOX2,	chr16	4496108	4496433	h38_mk_AluSz	-	1	SRR1341763,	70	0,0,1,3,1,1,7,0,2,1,3,1,1,1,1,0,0,0,0,0,1,0,9,2,6,3,1,1,1,3,0,2,1,1,1,0,4,0,0,0,1,1,1,1,1,0,3,0,1,0,0,0,0,0,0,2,2,0,0,2,1,4,1,3,3,5,0,1,1,2,3,0,4,1,0,2,2,0,0,2,2,1,0,0,4,0,1,0,1,0,2,0,0,2,0,2,1,0,0,3,1,0,0,0,2,0,2,0,3,0,12,0,2,6,0,4,1	83	0,0,1,5,0,1,4,0,4,2,4,0,2,2,2,2,1,0,0,0,3,0,10,1,8,1,1,1,4,2,1,0,3,1,1,3,5,0,0,2,1,1,2,3,5,2,4,0,1,3,1,0,1,0,2,2,7,0,1,1,0,2,1,1,2,0,2,1,5,2,2,0,9,4,0,3,4,1,1,3,1,3,0,2,7,1,0,0,0,0,2,0,3,1,0,3,1,0,0,0,0,0,1,2,2,2,2,2,4,1,6,3,4,5,0,4,0	117	0.022201	1
chr16	4502744	4502959	+	HMOX2,	chr16	4502709	4502868	h38_mk_AluSx	-	1	SRR1439873,	4	0,0,0,0,0,0,0,0,1,0,0,0,0,0,0,0,0,0,0,0,0,0,0,0,0,0,0,0,0,0,0,0,0,0,0,0,0,0,0,0,0,0,0,0,0,0,0,0,0,0,1,0,0,0,0,0,0,0,0,0,0,0,0,1,0,0,0,0,0,0,0,0,0,0,0,0,0,0,0,0,0,0,0,0,0,0,0,0,0,0,0,0,0,0,0,0,0,0,0,0,0,0,0,0,0,0,0,0,0,0,0,0,0,1,0,0,0	116	9,1,13,23,9,12,10,11,8,6,11,10,2,7,16,11,6,6,9,1,11,8,45,9,11,6,9,8,22,8,9,8,2,9,3,17,11,12,4,16,14,4,4,13,11,10,14,5,5,12,2,7,2,10,1,9,15,11,14,14,3,10,11,19,9,4,8,5,7,8,7,10,20,6,5,10,10,12,4,8,11,11,1,7,15,9,3,4,11,6,15,0,16,9,5,26,19,5,7,10,2,14,1,30,7,21,2,9,14,23,22,13,4,20,21,18,4	-1	.	.
chr16	4502744	4502959	+	HMOX2,	chr16	4502849	4503123	h38_mk_AluS	-	1	SRR1439873,	4	0,0,0,0,0,0,0,0,1,0,0,0,0,0,0,0,0,0,0,0,0,0,0,0,0,0,0,0,0,0,0,0,0,0,0,0,0,0,0,0,0,0,0,0,0,0,0,0,0,0,1,0,0,0,0,0,0,0,0,0,0,0,0,1,0,0,0,0,0,0,0,0,0,0,0,0,0,0,0,0,0,0,0,0,0,0,0,0,0,0,0,0,0,0,0,0,0,0,0,0,0,0,0,0,0,0,0,0,0,0,0,0,0,1,0,0,0	116	9,1,13,23,9,12,10,11,8,6,11,10,2,7,16,11,6,6,9,1,11,8,45,9,11,6,9,8,22,8,9,8,2,9,3,17,11,12,4,16,14,4,4,13,11,10,14,5,5,12,2,7,2,10,1,9,15,11,14,14,3,10,11,19,9,4,8,5,7,8,7,10,20,6,5,10,10,12,4,8,11,11,1,7,15,9,3,4,11,6,15,0,16,9,5,26,19,5,7,10,2,14,1,30,7,21,2,9,14,23,22,13,4,20,21,18,4	-1	.	.
chr16	10428868	10429016	+	ATF7IP2,	chr16	10428867	10429037	h38_mk_AluJo	-	38	SRR1084842,SRR1085495,SRR1317344,SRR1326179,SRR1328895,SRR1331579,SRR1333741,SRR1340508,SRR1354446,SRR1360128,SRR1368772,SRR1375571,SRR1387264,SRR1390601,SRR1399779,SRR1408208,SRR1416477,SRR1434526,SRR1440986,SRR1457482,SRR1464373,SRR1468514,SRR1471943,SRR1485459,SRR1487362,SRR1487685,SRR1498550,SRR595926,SRR602704,SRR604262,SRR604456,SRR613627,SRR661349,SRR661973,SRR662233,SRR814967,SRR818033,SR…	66	3,0,0,1,2,0,0,0,3,0,1,0,0,2,7,3,3,3,0,0,0,1,4,0,1,2,2,0,3,1,0,0,2,2,1,0,1,3,0,1,4,0,1,2,4,0,2,0,0,1,0,1,0,0,1,0,0,1,4,1,0,0,0,0,2,0,1,1,1,0,2,1,1,2,0,2,2,0,0,1,1,0,0,1,2,3,3,0,1,0,6,0,1,0,1,0,3,4,1,0,0,2,0,0,0,0,1,2,4,14,6,0,0,5,3,4,0	83	0,1,3,5,5,0,0,3,2,0,4,0,1,1,5,2,13,1,0,2,4,0,10,0,6,0,2,2,3,1,2,2,2,0,0,1,3,4,0,1,3,0,2,2,6,2,3,0,0,0,0,1,1,2,0,1,5,0,2,1,1,1,0,3,2,0,2,1,0,0,1,1,4,3,0,2,6,1,0,2,0,2,0,3,5,2,5,0,3,1,2,0,2,3,5,7,3,4,8,4,0,7,3,0,1,6,2,0,2,9,15,5,0,7,4,3,0	-1	.	.
chr16	11551707	11551804	-	LITAF,	chr16	11551551	11551857	h38_mk_AluJ	+	2	SRR1102055,SRR600361,	23	3,0,0,0,0,1,1,0,0,0,0,2,0,0,0,0,0,0,1,0,0,0,1,0,0,0,0,0,0,0,0,0,1,0,0,0,0,0,0,0,0,0,0,0,2,0,0,0,1,0,0,0,0,0,0,0,0,0,0,0,0,0,0,0,2,0,0,0,1,0,0,0,0,0,1,0,0,0,1,0,0,0,0,0,1,2,2,0,2,0,0,0,4,1,0,0,1,1,0,1,0,0,0,0,4,0,0,0,0,0,0,0,0,0,0,0,0	56	0,0,7,1,0,0,1,0,0,3,1,0,1,2,3,2,4,0,3,1,1,0,2,1,1,1,0,1,0,2,1,0,2,0,0,0,0,0,0,0,1,0,0,0,1,1,0,0,1,0,1,1,0,0,2,0,1,1,1,0,0,1,0,0,0,2,2,2,1,0,1,0,0,0,1,0,0,0,1,0,0,0,0,0,1,2,2,0,4,1,0,0,2,1,1,0,0,2,2,0,0,0,0,0,2,1,0,0,2,5,0,0,0,3,1,0,2	117	0.025044	1
chr16	15399431	15399548	+	AC140504.1,	chr16	15399394	15399631	h38_mk_AluJ	-	53	SRR1072367,SRR1077405,SRR1084842,SRR1099499,SRR1102055,SRR1316940,SRR1317344,SRR1320963,SRR1326179,SRR1333741,SRR1337412,SRR1340508,SRR1341763,SRR1348159,SRR1360563,SRR1375571,SRR1386708,SRR1390601,SRR1402900,SRR1408368,SRR1413562,SRR1415234,SRR1421177,SRR1432123,SRR1435020,SRR1440986,SRR1444622,SRR1447693,SRR1453341,SRR1453851,SRR1455925,SRR1457482,SRR1464373,SRR1471943,SRR1474553,SRR1474777,SRR…	89	1,2,1,4,1,2,4,1,0,3,5,3,1,2,8,4,2,1,2,0,0,2,10,1,1,1,3,0,1,1,0,1,0,1,1,1,1,4,0,1,2,1,1,3,2,5,2,3,3,1,4,0,1,0,0,1,4,0,1,3,5,0,0,2,2,0,1,0,2,1,1,0,5,1,2,4,3,0,0,4,4,2,0,1,1,3,3,0,2,1,1,0,4,1,0,2,3,2,0,2,0,3,2,0,2,0,0,2,1,6,3,7,0,1,5,3,1	97	2,4,0,4,1,5,4,2,3,2,6,1,2,3,4,1,1,2,0,0,1,4,10,2,2,1,3,0,0,2,2,0,1,2,1,4,1,8,1,2,1,2,1,5,0,2,2,5,6,1,4,1,3,0,1,1,5,0,3,2,1,1,0,4,3,1,3,2,4,1,4,0,3,1,0,8,0,1,5,5,7,2,1,1,1,1,1,0,2,2,2,2,4,5,0,9,4,1,0,3,1,4,3,0,3,1,0,1,2,4,2,1,0,5,5,6,0	111	0.753151	0
chr16	15651931	15652050	+	NDE1,	chr16	15651917	15652206	h38_mk_AluSx4	-	1	SRR1315970,	1	0,0,0,0,0,0,0,0,1,0,0,0,0,0,0,0,0,0,0,0,0,0,0,0,0,0,0,0,0,0,0,0,0,0,0,0,0,0,0,0,0,0,0,0,0,0,0,0,0,0,0,0,0,0,0,0,0,0,0,0,0,0,0,0,0,0,0,0,0,0,0,0,0,0,0,0,0,0,0,0,0,0,0,0,0,0,0,0,0,0,0,0,0,0,0,0,0,0,0,0,0,0,0,0,0,0,0,0,0,0,0,0,0,0,0,0,0	67	4,6,0,2,2,2,1,1,1,0,1,0,1,1,6,3,2,1,0,0,0,2,1,1,0,1,1,2,0,1,3,0,1,0,0,1,3,0,1,0,0,1,0,1,0,0,0,1,2,1,1,0,0,1,3,0,0,0,0,2,1,0,0,2,0,2,1,0,0,1,1,0,0,5,0,1,2,2,0,0,1,3,0,0,3,0,1,0,3,0,0,1,1,0,2,1,4,0,1,2,1,0,3,0,1,0,0,0,2,2,1,0,5,1,0,2,0	114	0.175947	0
chr16	22854664	22854781	+	HS3ST2,	chr16	22854630	22854949	h38_mk_AluJ	-	11	SRR1084842,SRR1314163,SRR1333741,SRR1360563,SRR1455925,SRR1471943,SRR601500,SRR602314,SRR602516,SRR607337,SRR818033,	62	0,0,2,4,0,0,8,45,0,1,3,0,0,0,3,4,0,2,0,0,0,0,14,0,1,0,2,4,4,1,0,3,0,4,0,0,0,0,0,10,3,2,2,0,3,1,2,0,0,1,1,0,0,0,1,3,0,0,5,0,0,4,0,2,0,0,1,1,2,3,3,0,9,1,0,0,4,0,1,7,0,2,0,0,3,1,0,0,0,0,0,0,2,4,2,5,3,0,1,2,1,3,3,0,0,3,0,0,1,3,9,0,3,5,10,0,3	20	0,0,0,2,0,0,0,42,2,0,0,0,0,2,0,0,0,2,0,0,0,0,0,0,0,0,0,0,1,0,0,0,0,3,0,2,0,0,0,0,0,0,0,4,0,0,0,0,0,0,0,0,0,0,0,0,4,0,0,3,0,0,0,0,0,0,0,0,0,0,0,0,8,0,0,0,0,0,0,7,0,0,0,3,0,0,0,0,0,0,0,0,0,6,2,12,0,0,0,5,0,0,0,0,0,0,0,0,0,0,0,0,0,0,6,2,0	36	0.453185	0
chr16	23657486	23657586	+	DCTN5,	chr16	23657455	23657751	h38_mk_AluSq2	-	36	SRR1099499,SRR1315970,SRR1320115,SRR1328895,SRR1337098,SRR1341365,SRR1348159,SRR1354446,SRR1356619,SRR1360563,SRR1387264,SRR1390601,SRR1399779,SRR1402900,SRR1414897,SRR1432123,SRR1433796,SRR1435293,SRR1439873,SRR1440986,SRR1468514,SRR1471943,SRR1485459,SRR1487194,SRR1487362,SRR1487685,SRR600361,SRR602314,SRR602516,SRR602704,SRR657635,SRR661349,SRR661973,SRR662233,SRR662534,SRR814967,	114	2,0,6,8,3,3,5,6,6,10,8,1,6,1,7,4,4,5,6,2,6,1,13,2,3,3,8,4,8,4,6,4,1,12,4,4,7,1,2,5,6,9,4,11,5,6,5,2,3,4,3,5,1,4,6,6,7,1,3,3,2,6,2,8,7,4,4,2,7,3,3,4,10,6,4,7,13,3,3,2,1,5,6,3,7,9,9,2,4,3,5,0,6,1,5,6,12,6,3,5,2,8,3,0,8,11,4,5,4,9,11,4,4,8,3,5,2	77	0,0,0,2,0,3,0,0,1,1,4,0,1,1,0,4,2,0,1,0,5,1,1,1,1,2,3,0,3,1,1,2,1,1,2,1,2,4,0,1,2,5,2,5,1,1,0,0,2,1,1,0,0,0,2,0,3,1,0,4,2,1,1,3,5,1,0,0,0,0,1,0,3,0,0,3,3,1,0,3,0,0,0,2,1,2,2,1,0,0,2,3,1,1,2,2,2,1,0,2,0,0,1,0,9,1,2,0,6,5,10,1,0,6,0,3,0	117	0.186856	1
chr16	28538526	28538654	-	NUPR1,	chr16	28538398	28538708	h38_mk_AluJo	+	3	SRR1399779,SRR1437538,SRR1487362,	34	1,0,0,1,1,0,0,1,0,0,0,0,0,0,0,0,3,1,0,2,0,5,1,1,1,0,1,2,0,0,0,0,0,0,0,0,5,0,0,0,1,3,0,1,1,0,0,0,1,0,0,0,0,0,0,0,2,0,0,0,0,0,6,0,4,1,2,1,0,0,0,0,0,0,4,0,0,0,0,0,0,0,0,0,0,143,0,0,12,0,0,0,0,0,0,0,0,0,3,1,0,0,0,5,2,0,0,0,0,0,0,0,1,3,0,0,0	23	0,0,0,2,0,0,0,0,0,0,1,1,0,1,1,0,0,0,0,3,1,1,0,0,0,0,0,0,0,0,0,0,2,0,0,0,0,0,0,0,0,0,0,0,2,0,0,0,0,0,2,0,0,2,0,4,0,0,0,0,0,0,1,0,0,0,0,0,0,0,0,0,0,0,0,1,0,1,0,0,0,0,1,0,0,119,0,2,8,0,0,0,0,0,0,1,0,3,0,0,0,0,0,0,0,0,0,0,0,0,0,0,0,1,0,0,0	117	0.009545	1
chr16	29819012	29819202	+	PRRT2,	chr16	29818971	29819276	h38_mk_AluSx3	-	1	SRR1487362,	39	2,0,0,0,0,2,5,2,0,2,0,0,0,0,0,2,0,0,0,0,0,0,4,0,0,0,0,12,0,0,0,2,0,0,0,0,0,0,0,5,0,2,0,0,2,0,0,0,0,0,0,7,2,3,0,1,0,3,3,0,0,0,0,0,7,0,0,0,0,0,0,3,0,0,0,1,3,0,0,0,0,5,0,7,0,7,0,0,0,1,0,0,1,0,0,8,0,1,0,1,0,3,0,17,3,0,0,1,1,0,3,3,0,2,4,0,0	11	0,0,0,0,0,0,0,0,0,0,0,0,0,0,0,0,0,0,0,0,0,0,0,0,0,0,1,1,1,0,0,2,0,0,0,0,0,2,0,0,0,2,0,0,0,0,0,0,0,0,0,0,0,0,0,0,0,0,0,0,0,0,0,0,0,0,0,0,2,0,0,0,2,0,0,0,0,2,0,0,0,0,0,0,0,7,3,0,0,0,0,0,0,0,0,0,0,0,0,0,0,0,0,0,0,0,0,0,0,0,0,0,0,0,0,0,0	117	0.009831	1
chr16	31115718	31115869	+	KAT8,	chr16	31115516	31115836	h38_mk_AluJ	-	2	SRR1402900,SRR1474777,	6	0,0,0,0,0,0,0,1,0,0,0,0,0,0,0,0,0,0,0,0,0,0,1,0,0,0,0,0,0,0,0,0,0,0,0,0,0,0,0,0,0,0,0,0,0,1,0,0,0,0,0,0,0,1,0,0,0,0,0,0,0,0,0,0,0,0,0,0,0,0,0,0,0,0,0,0,0,0,0,0,0,1,0,0,0,0,0,0,0,0,0,0,0,0,0,0,0,0,0,1,0,0,0,0,0,0,0,0,0,0,0,0,0,0,0,0,0	91	0,0,2,6,10,3,9,8,5,6,7,2,0,2,8,4,1,4,0,0,0,1,7,8,9,0,6,0,2,2,3,13,1,3,1,2,0,4,0,5,6,6,5,1,4,5,9,0,9,3,0,2,1,0,1,0,13,2,6,7,0,1,5,4,12,3,3,1,4,6,3,0,4,10,3,4,3,8,0,9,0,4,1,12,4,4,3,0,0,2,7,0,3,8,14,8,3,2,2,11,0,12,6,0,10,9,4,0,2,4,7,4,0,6,9,9,0	-1	.	.
chr16	31115721	31115869	+	KAT8,	chr16	31115516	31115836	h38_mk_AluJ	-	1	SRR607337,	2	1,0,0,0,0,0,0,0,0,0,0,0,0,0,0,0,0,0,0,0,0,0,0,0,0,0,0,0,0,0,0,0,0,0,0,0,0,0,0,0,0,0,0,0,0,0,0,0,0,0,0,0,0,0,0,0,0,0,0,0,0,0,0,0,0,0,0,0,0,0,0,0,0,0,0,0,0,0,0,0,0,0,0,0,0,0,0,0,0,0,0,0,0,0,0,0,0,0,0,1,0,0,0,0,0,0,0,0,0,0,0,0,0,0,0,0,0	91	0,0,2,6,10,3,9,8,5,6,7,2,0,2,8,4,1,4,0,0,0,1,7,8,9,0,6,0,2,2,3,13,1,3,1,2,0,4,0,5,6,6,5,1,4,5,9,0,9,3,0,2,1,0,1,0,13,2,6,7,0,1,5,4,12,3,3,1,4,6,3,0,4,10,3,4,3,8,0,9,0,4,1,12,4,4,3,0,0,2,7,0,3,8,14,8,3,2,2,11,0,12,6,0,10,9,4,0,2,4,7,4,0,6,9,9,0	-1	.	.
chr16	53622219	53622356	-	RPGRIP1L,	chr16	53622073	53622389	h38_mk_AluSx3	+	57	SRR1084842,SRR1099499,SRR1102055,SRR1315970,SRR1316940,SRR1317344,SRR1320115,SRR1320963,SRR1326179,SRR1333741,SRR1337098,SRR1340508,SRR1341365,SRR1342045,SRR1348159,SRR1348360,SRR1354446,SRR1356444,SRR1356619,SRR1386708,SRR1387264,SRR1387809,SRR1389979,SRR1390601,SRR1399779,SRR1402900,SRR1408208,SRR1416477,SRR1418837,SRR1432123,SRR1435020,SRR1435293,SRR1439873,SRR1440986,SRR1453851,SRR1454803,SRR…	110	3,0,1,8,1,3,3,3,5,6,8,0,7,2,5,5,2,1,3,1,6,2,11,4,1,4,4,4,5,5,5,2,1,1,2,2,2,2,5,4,1,4,3,9,6,2,8,2,2,2,3,4,0,5,4,3,4,2,3,3,2,1,3,2,2,2,2,0,1,5,4,2,11,1,3,8,7,1,1,5,3,6,2,7,5,3,2,2,0,1,1,1,4,7,3,4,3,4,4,2,0,6,4,0,4,4,1,5,4,23,11,9,4,8,3,11,2	89	0,0,2,4,1,3,2,1,2,2,5,1,4,2,3,1,1,2,0,0,2,0,7,1,1,1,3,3,5,5,5,1,0,3,3,3,0,2,0,5,5,6,1,4,3,3,6,1,0,0,1,3,0,2,4,1,4,3,0,5,2,2,0,5,2,0,0,3,1,2,2,1,6,0,1,5,1,1,0,0,2,5,1,2,3,1,2,0,1,0,1,0,0,3,1,2,2,0,1,2,0,5,1,0,9,0,0,5,1,7,3,3,0,8,1,2,1	116	0.502585	0
chr16	56103694	56103838	-	AC007495.1,	chr16	56103541	56103876	h38_mk_AluJ	+	3	SRR1435293,SRR1444678,SRR1464373,	57	2,1,0,1,0,0,0,0,2,1,0,1,3,0,1,0,3,2,1,0,5,0,9,2,0,0,2,0,1,1,2,4,0,0,0,4,2,0,0,0,2,4,0,0,1,0,5,0,2,1,5,0,0,4,0,0,2,0,0,5,2,4,0,4,7,2,1,3,1,0,3,0,0,0,2,2,1,0,0,0,1,0,6,0,0,0,1,0,1,0,0,1,0,0,1,0,1,1,1,2,0,3,0,0,0,0,0,0,0,0,5,0,4,1,0,0,0	25	0,0,0,0,0,0,0,0,0,0,0,0,0,0,0,0,0,1,0,0,0,2,5,0,0,1,0,0,0,2,0,0,0,0,0,0,0,0,0,0,0,0,0,0,0,1,0,0,0,0,1,0,0,1,0,0,0,0,0,0,2,1,1,0,1,0,0,2,1,0,0,0,3,0,0,1,0,0,0,3,0,0,0,0,0,0,0,0,2,0,0,0,1,2,0,0,0,0,0,1,0,0,0,0,0,0,2,0,1,1,0,0,0,0,0,1,0	44	0.941667	0
chr16	56187603	56187700	-	AC007495.1,	chr16	56187448	56187740	h38_mk_AluSz	+	15	SRR1337098,SRR1341763,SRR1356619,SRR1368772,SRR1389979,SRR1416754,SRR1435020,SRR1435293,SRR1444678,SRR1453851,SRR1455925,SRR1471817,SRR1476571,SRR1487362,SRR662233,	53	0,0,1,0,0,1,0,1,0,1,0,1,0,0,1,0,1,1,2,0,1,1,1,0,4,1,0,0,0,0,2,0,1,0,1,1,3,1,0,2,0,1,1,0,1,0,0,0,0,0,1,0,1,0,2,0,0,2,0,3,1,1,0,0,0,1,0,1,1,0,1,2,1,1,1,3,0,0,1,0,0,0,2,1,1,1,0,0,0,0,0,0,0,0,0,0,0,0,1,2,0,1,0,0,0,0,1,0,1,0,2,1,0,0,0,0,1	95	1,1,0,2,0,0,0,2,0,8,8,0,1,1,3,2,4,1,0,3,3,0,8,0,2,0,2,1,3,0,3,1,2,5,0,3,4,6,1,0,5,1,6,6,1,2,3,1,1,1,0,7,2,2,2,2,2,1,1,3,3,1,4,5,2,0,3,6,1,2,5,3,5,5,3,4,5,2,1,4,2,4,2,4,2,1,0,1,1,5,2,1,1,1,3,2,3,2,1,6,2,1,0,0,8,0,2,0,1,1,3,5,0,6,1,2,0	-1	.	.
chr16	57174169	57174286	-	FAM192A,	chr16	57174004	57174317	h38_mk_AluS	+	66	SRR1072367,SRR1084842,SRR1085495,SRR1102055,SRR1317344,SRR1318163,SRR1328895,SRR1331579,SRR1336548,SRR1337098,SRR1337412,SRR1340508,SRR1348159,SRR1348360,SRR1356444,SRR1356619,SRR1357478,SRR1360128,SRR1360563,SRR1367943,SRR1375571,SRR1386708,SRR1387809,SRR1390601,SRR1408208,SRR1408368,SRR1414897,SRR1415234,SRR1416477,SRR1416754,SRR1418127,SRR1421177,SRR1433796,SRR1434526,SRR1435020,SRR1435293,SRR…	116	21,13,12,23,16,10,13,22,21,12,15,8,11,11,16,12,11,16,4,6,13,8,42,12,16,15,22,20,17,10,7,18,3,18,7,8,24,10,7,25,15,27,6,18,7,9,25,11,15,12,11,11,3,16,9,8,17,19,20,24,9,22,6,26,12,7,4,7,14,13,17,14,30,23,4,12,18,11,11,17,12,22,6,31,16,16,9,7,11,6,12,3,21,22,16,24,18,5,11,24,1,20,12,0,5,12,4,5,15,14,24,15,7,26,29,27,6	106	13,2,2,11,9,2,6,1,1,2,7,4,0,2,3,3,4,3,1,2,3,3,13,3,2,1,6,9,3,4,3,6,2,7,1,5,3,3,0,4,3,8,2,7,2,0,8,5,1,5,7,4,3,4,2,4,3,3,3,17,7,3,1,6,5,2,0,3,2,6,4,5,15,11,0,8,2,2,4,5,8,2,0,11,4,4,0,2,6,1,6,0,6,5,2,6,9,1,9,6,0,3,6,0,1,3,2,4,5,1,9,5,0,6,6,10,1	117	0.708673	1
chr16	57641587	57641708	+	ADGRG1,	chr16	57641556	57641874	h38_mk_AluSz6	-	1	SRR1331579,	110	8,3,17,1,2,9,3,13,4,13,7,4,7,5,11,1,59,3,6,5,3,8,22,2,1,3,8,0,1,12,5,2,4,4,4,2,2,5,4,0,5,4,6,10,6,6,3,7,16,5,0,1,9,4,8,7,7,2,9,5,8,1,1,4,6,7,11,4,1,6,5,4,4,9,5,7,28,2,8,1,1,1,7,10,10,10,24,4,20,3,6,1,2,3,13,3,9,1,34,11,2,23,2,0,13,11,0,6,1,5,1,9,0,0,4,5,7	117	54,4,227,46,47,81,39,197,68,91,34,47,121,91,96,26,398,31,48,41,42,73,253,19,63,27,59,15,26,134,68,24,78,21,50,22,53,69,48,39,95,44,33,61,48,63,37,44,125,32,27,26,43,96,110,30,69,30,104,66,94,11,23,61,93,64,137,59,39,31,50,42,33,126,123,117,161,31,37,20,31,54,108,88,121,71,195,46,180,85,52,22,47,75,64,38,80,77,251,129,22,86,48,4,126,76,39,64,37,65,28,88,21,34,80,27,53	117	0.771159	1
chr16	57641591	57641708	+	ADGRG1,	chr16	57641556	57641874	h38_mk_AluSz6	-	116	SRR1072367,SRR1077405,SRR1084649,SRR1084842,SRR1085495,SRR1099499,SRR1102055,SRR1314163,SRR1315970,SRR1316940,SRR1317344,SRR1318163,SRR1320115,SRR1320963,SRR1326179,SRR1328895,SRR1331579,SRR1333741,SRR1335446,SRR1336548,SRR1337098,SRR1337412,SRR1340508,SRR1341365,SRR1341763,SRR1342045,SRR1348159,SRR1348360,SRR1354446,SRR1356444,SRR1356619,SRR1357478,SRR1360128,SRR1360563,SRR1361567,SRR1367943,SRR…	116	65,10,164,50,41,53,31,125,44,62,29,22,81,56,85,29,254,28,44,30,26,47,215,12,49,24,56,14,20,87,49,25,68,19,22,27,34,61,36,33,69,23,20,52,40,42,30,26,80,29,19,17,31,55,70,26,46,21,63,49,64,10,20,41,67,58,85,40,31,19,37,27,15,67,70,66,102,17,33,19,16,57,69,62,70,43,140,33,154,66,33,19,24,53,48,28,63,57,201,112,16,84,30,0,105,40,28,45,33,33,20,62,11,33,51,21,41	117	54,4,227,46,47,81,39,197,68,91,34,47,121,91,96,26,398,31,48,41,42,73,253,19,63,27,59,15,26,134,68,24,78,21,50,22,53,69,48,39,95,44,33,61,48,63,37,44,125,32,27,26,43,96,110,30,69,30,104,66,94,11,23,61,93,64,137,59,39,31,50,42,33,126,123,117,161,31,37,20,31,54,108,88,121,71,195,46,180,85,52,22,47,75,64,38,80,77,251,129,22,86,48,4,126,76,39,64,37,65,28,88,21,34,80,27,53	117	0.970121	1
chr16	57790930	57791066	-	KIFC3,	chr16	57790943	57791256	h38_mk_AluSx	+	6	SRR1348159,SRR1435293,SRR1444678,SRR1464373,SRR604456,SRR818210,	60	2,4,0,0,0,1,0,0,0,1,1,2,0,1,0,0,0,0,0,0,2,0,5,1,0,0,4,1,0,0,1,1,1,0,3,0,2,4,0,0,1,0,0,3,0,3,2,1,2,0,0,4,1,1,3,0,0,0,1,2,2,0,1,0,0,0,2,1,0,0,1,0,5,2,3,2,1,1,0,3,0,5,0,0,2,0,2,0,1,0,2,0,1,2,0,1,3,1,2,2,0,3,0,0,0,1,0,0,0,4,0,0,0,4,3,4,0	21	0,0,0,2,0,0,0,0,0,0,0,1,0,0,0,0,0,0,0,2,2,0,7,0,0,0,2,0,0,0,0,3,0,0,0,2,0,0,0,0,0,0,0,0,0,0,0,0,0,0,0,0,0,0,0,0,3,0,0,2,2,0,1,0,4,0,0,3,0,0,0,0,0,0,0,2,0,0,4,0,0,0,0,3,0,0,0,3,0,0,0,0,0,0,0,0,0,0,4,0,0,0,0,0,0,0,0,0,1,0,0,0,0,0,0,2,0	116	0.05078	0
chr16	58395102	58395218	+	GINS3,	chr16	58395067	58395266	h38_mk_AluJb	-	5	SRR1102055,SRR1340508,SRR1440986,SRR602516,SRR818033,	30	0,0,0,0,1,0,2,0,0,1,1,1,0,1,0,2,0,0,0,0,0,0,2,0,1,0,1,0,0,0,0,0,0,0,0,0,0,1,0,1,0,0,0,0,0,0,1,0,0,0,0,0,2,0,1,0,1,0,0,0,0,0,0,1,2,0,0,0,1,0,0,0,1,0,0,0,0,0,1,0,0,0,1,1,0,1,0,0,2,0,0,0,0,0,0,2,0,0,0,2,0,1,1,0,0,0,0,0,0,0,0,0,0,0,1,0,0	31	0,0,0,0,0,0,2,0,0,0,0,0,1,0,0,0,0,0,0,0,0,0,3,0,0,0,0,0,1,0,0,0,0,1,0,0,0,1,0,1,0,2,0,1,0,0,1,1,0,1,1,0,1,0,0,1,1,0,0,1,0,1,0,0,2,0,0,2,1,1,0,0,0,0,0,0,2,0,0,0,1,0,0,1,0,0,1,0,0,1,0,0,0,0,0,1,0,0,0,0,0,0,0,0,2,0,0,0,1,0,0,0,0,0,5,0,0	91	0.367987	0
chr16	58527923	58528105	-	CNOT1,	chr16	58527824	58528135	h38_mk_AluSz	+	7	SRR1348360,SRR1433796,SRR1454803,SRR1487685,SRR1498550,SRR602516,SRR604262,	72	1,0,1,2,3,2,1,1,2,1,0,1,0,0,0,1,2,1,0,0,0,0,2,0,3,1,3,2,1,1,1,1,0,4,0,0,1,2,0,0,0,3,2,1,1,3,1,0,0,0,0,0,0,0,1,3,0,9,0,0,1,2,0,1,2,0,0,0,0,0,1,3,1,3,1,1,2,0,0,1,0,1,2,1,1,1,1,0,5,0,3,0,1,2,0,2,0,4,3,5,1,3,1,8,1,2,2,1,0,0,0,2,3,1,4,0,0	50	0,0,1,0,3,1,1,1,0,0,1,0,0,1,0,2,1,0,0,2,0,1,2,0,1,0,1,2,2,0,1,1,0,1,0,0,0,0,0,2,0,2,0,1,2,1,1,0,1,0,0,1,0,0,1,0,1,7,0,0,2,0,0,0,0,0,0,0,1,1,1,3,1,3,3,0,0,0,0,0,0,0,0,3,0,2,2,0,11,0,1,0,0,0,0,2,0,3,0,1,0,2,0,0,0,0,0,0,1,0,1,0,0,0,1,0,0	117	0.027399	1
chr16	66805504	66805628	-	NAE1,	chr16	66805431	66805669	h38_mk_AluJ	+	1	SRR1454803,	2	0,0,0,0,0,0,0,0,0,0,0,0,0,0,0,0,0,0,0,0,0,0,0,0,0,0,0,0,1,0,0,0,0,0,0,0,0,0,0,0,0,0,0,0,0,0,0,0,0,0,0,0,0,0,0,0,0,0,0,0,0,0,0,0,0,0,0,0,0,0,0,2,0,0,0,0,0,0,0,0,0,0,0,0,0,0,0,0,0,0,0,0,0,0,0,0,0,0,0,0,0,0,0,0,0,0,0,0,0,0,0,0,0,0,0,0,0	23	0,0,0,0,0,3,0,0,0,0,0,0,1,0,0,1,0,1,0,0,0,0,2,0,0,0,1,0,1,0,0,0,0,0,0,0,1,0,0,1,0,0,0,0,0,3,0,0,0,0,0,0,0,1,0,0,0,0,0,0,0,0,0,0,0,0,0,0,0,0,0,2,0,0,3,0,6,0,0,0,4,0,0,0,0,5,1,0,0,0,0,0,0,2,0,0,1,0,0,0,0,1,0,0,0,0,0,0,0,2,2,0,0,1,0,0,0	117	0.003589	1
chr16	67835538	67835658	-	CENPT,	chr16	67835374	67835695	h38_mk_AluSz	+	9	SRR1356619,SRR1416477,SRR1440986,SRR1474777,SRR1487194,SRR601500,SRR604456,SRR662233,SRR818210,	101	2,0,6,7,3,6,5,3,3,4,3,4,2,3,1,2,3,7,1,1,5,1,6,6,4,0,10,11,6,1,2,6,0,4,3,1,0,5,0,5,3,3,2,1,4,1,3,0,5,3,0,4,0,3,3,2,4,4,4,2,1,1,2,3,5,2,1,2,1,9,2,3,8,2,0,4,3,3,0,6,3,4,2,3,3,2,0,0,2,1,3,0,3,8,4,6,11,4,2,7,0,3,3,0,7,16,4,8,2,1,15,2,0,2,7,8,1	15	0,0,0,0,0,0,0,0,1,0,0,0,0,0,0,0,0,1,0,0,0,0,0,0,1,0,0,0,0,0,1,0,0,0,1,0,0,0,0,0,0,0,0,0,0,0,1,0,0,0,0,2,0,0,0,0,0,0,0,0,0,0,0,0,2,0,0,0,0,0,0,0,0,0,0,0,0,0,0,0,0,2,0,0,1,0,0,0,0,0,0,0,0,1,0,0,0,0,1,1,0,0,0,0,0,0,0,0,0,0,1,0,0,0,0,1,0	-1	.	.
chr16	67940654	67940831	-	LCAT,	chr16	67940707	67941028	h38_mk_AluJ4	+	16	SRR1084649,SRR1337412,SRR1356444,SRR1408208,SRR1413562,SRR1418837,SRR1453851,SRR1454803,SRR1464373,SRR1474777,SRR1487362,SRR1487685,SRR607337,SRR662233,SRR662534,SRR814967,	26	2,1,1,0,0,0,0,0,0,0,0,0,0,0,0,0,0,0,0,0,0,3,0,0,0,0,1,0,0,3,0,0,0,0,0,0,0,0,3,1,0,0,0,1,0,0,2,0,3,0,0,0,0,0,2,0,0,0,0,0,0,0,0,0,0,0,0,0,0,0,2,2,0,3,1,1,0,1,0,0,0,1,0,0,0,3,3,0,0,0,0,0,0,0,2,0,0,0,0,1,0,0,0,0,0,0,0,0,0,0,3,2,0,1,0,0,0	78	6,6,1,0,0,4,0,0,1,10,0,0,4,0,2,0,5,1,0,5,3,12,3,1,4,0,3,1,0,7,4,2,2,1,0,1,2,0,0,5,2,7,0,2,0,2,4,2,5,2,2,0,0,6,7,0,5,3,0,4,6,1,3,3,0,2,5,0,7,1,2,5,4,2,1,2,4,0,0,0,2,4,0,3,3,1,5,4,8,3,0,2,0,1,0,0,4,3,2,2,0,0,0,0,3,0,0,8,1,0,1,4,3,1,2,0,0	117	0.135204	1
chr16	68273795	68273904	+	SLC7A6,	chr16	68273766	68274069	h38_mk_AluSc5	-	2	SRR1375571,SRR1387809,	5	0,0,0,0,0,0,0,0,0,0,0,0,0,0,0,0,0,0,0,0,0,0,0,0,0,0,0,0,0,0,0,0,0,0,0,0,0,1,0,0,0,1,0,0,0,0,0,0,0,0,0,1,0,0,0,0,0,0,0,0,0,0,0,0,0,0,0,0,0,0,0,0,0,0,0,0,0,0,0,0,0,0,0,0,0,0,0,0,0,0,0,0,0,0,0,0,0,0,0,0,0,0,1,0,0,0,0,0,0,0,0,0,0,0,0,1,0	89	2,0,1,6,3,3,7,1,2,0,5,2,1,1,5,4,9,2,2,0,8,0,9,0,2,4,2,1,5,2,3,7,2,4,3,4,4,3,1,1,3,4,1,6,2,3,4,0,1,2,1,1,0,2,2,0,5,1,1,1,0,2,0,4,0,0,0,0,1,0,2,0,11,0,1,4,10,5,0,6,1,3,0,4,4,3,0,0,1,0,3,1,3,4,7,4,15,0,1,2,0,6,2,0,5,1,0,0,5,8,9,8,0,5,4,13,2	106	0.504594	0
chr16	68273818	68273904	+	SLC7A6,	chr16	68273766	68274069	h38_mk_AluSc5	-	57	SRR1084842,SRR1099499,SRR1102055,SRR1314163,SRR1315970,SRR1317344,SRR1320963,SRR1326179,SRR1328895,SRR1331579,SRR1337098,SRR1340508,SRR1341763,SRR1342045,SRR1348159,SRR1354446,SRR1357478,SRR1360563,SRR1367943,SRR1368772,SRR1387264,SRR1387809,SRR1390601,SRR1399779,SRR1402900,SRR1408208,SRR1418127,SRR1432123,SRR1434526,SRR1439873,SRR1453851,SRR1455925,SRR1464373,SRR1468514,SRR1471943,SRR1474777,SRR…	79	0,0,10,5,0,2,4,3,2,2,3,0,1,1,3,2,4,1,0,0,4,0,4,1,3,2,5,1,5,3,0,4,0,2,0,2,4,0,1,1,2,1,2,6,3,4,1,0,0,1,0,1,1,2,2,3,3,1,2,5,0,0,0,6,2,2,0,0,0,1,2,0,7,0,0,3,8,0,0,4,0,2,0,2,5,4,0,0,0,0,2,0,2,2,2,5,10,0,0,4,0,4,0,0,1,4,1,2,1,8,8,6,0,8,5,8,6	89	2,0,1,6,3,3,7,1,2,0,5,2,1,1,5,4,9,2,2,0,8,0,9,0,2,4,2,1,5,2,3,7,2,4,3,4,4,3,1,1,3,4,1,6,2,3,4,0,1,2,1,1,0,2,2,0,5,1,1,1,0,2,0,4,0,0,0,0,1,0,2,0,11,0,1,4,10,5,0,6,1,3,0,4,4,3,0,0,1,0,3,1,3,4,7,4,15,0,1,2,0,6,2,0,5,1,0,0,5,8,9,8,0,5,4,13,2	107	0.622004	0
chr16	68312042	68312176	+	PRMT7,	chr16	68312005	68312190	h38_mk_AluJb	-	112	SRR1072367,SRR1084649,SRR1084842,SRR1085495,SRR1099499,SRR1102055,SRR1314163,SRR1315970,SRR1316940,SRR1317344,SRR1318163,SRR1320115,SRR1320963,SRR1326179,SRR1328895,SRR1331579,SRR1333741,SRR1335446,SRR1336548,SRR1337098,SRR1337412,SRR1340508,SRR1341365,SRR1341763,SRR1342045,SRR1348159,SRR1348360,SRR1354446,SRR1356444,SRR1356619,SRR1357478,SRR1360128,SRR1360563,SRR1361567,SRR1367943,SRR1368772,SRR…	115	12,3,8,30,9,23,27,12,10,14,18,16,6,12,28,9,17,20,4,12,24,9,41,24,23,10,20,4,18,13,18,14,3,11,10,8,14,8,4,15,7,22,19,25,19,18,19,9,9,13,6,27,4,5,13,12,32,5,19,18,12,12,4,20,27,10,5,4,14,20,19,9,24,15,7,30,30,18,4,18,21,16,6,16,18,16,9,11,12,14,23,0,22,16,15,14,50,4,10,22,0,6,13,1,31,45,3,8,19,41,40,22,3,50,18,52,5	114	13,1,8,47,13,32,46,16,25,17,24,16,14,19,46,21,26,24,6,8,30,15,58,27,25,16,44,12,26,19,25,17,7,22,21,13,17,12,10,23,13,17,28,33,19,15,43,12,18,17,10,36,8,9,10,18,37,4,20,26,12,11,19,30,43,17,7,8,26,13,23,15,46,17,9,36,47,21,12,30,15,26,10,26,25,14,14,8,10,17,37,0,18,28,23,26,65,9,14,18,2,21,21,0,21,45,0,11,47,39,62,33,10,65,35,66,8	114	0.968997	0
chr16	70317256	70317373	-	AC012184.3,	chr16	70317222	70317409	h38_mk_AluSz	+	2	SRR1415234,SRR1474777,	58	1,1,0,1,0,0,1,1,1,5,0,4,0,0,2,1,0,0,0,0,1,3,2,2,1,0,2,0,0,0,1,2,1,0,0,0,1,1,2,0,2,2,0,1,1,0,1,0,1,1,3,0,1,0,0,0,1,1,1,0,0,0,0,2,0,1,1,1,2,7,0,1,0,1,3,1,1,0,1,0,0,3,0,0,0,0,1,0,7,2,0,0,1,0,0,0,3,1,2,0,0,0,1,0,0,0,0,0,1,0,0,0,0,0,2,2,0	41	0,0,0,0,0,0,0,0,0,1,0,0,0,0,2,0,0,0,0,1,0,0,1,2,0,0,2,0,0,0,1,3,0,0,1,0,0,2,1,3,0,4,0,2,0,0,1,0,0,1,1,0,0,1,1,0,0,1,0,1,1,0,0,0,0,0,0,1,3,0,0,1,1,1,1,0,0,0,6,0,0,2,0,0,1,1,0,1,0,1,0,0,0,0,0,0,0,1,0,1,0,1,2,0,0,0,0,1,1,0,0,0,1,0,0,0,0	-1	.	.
chr16	70768846	70768943	+	VAC14-AS1,	chr16	70768793	70769124	h38_mk_AluSx	-	32	SRR1316940,SRR1320963,SRR1326179,SRR1331579,SRR1336548,SRR1348360,SRR1356619,SRR1387264,SRR1399779,SRR1413562,SRR1418837,SRR1435293,SRR1440986,SRR1444622,SRR1444678,SRR1447693,SRR1454803,SRR1457482,SRR1457503,SRR1464373,SRR1476571,SRR1487362,SRR1487685,SRR1498550,SRR1500868,SRR601500,SRR602314,SRR604262,SRR604456,SRR613627,SRR657635,SRR657777,	115	3,5,9,5,10,5,3,3,11,40,7,8,15,16,13,1,14,9,0,16,6,14,18,2,12,4,9,11,3,41,13,2,15,7,7,7,8,11,14,8,18,18,6,9,13,9,6,24,31,6,7,8,9,12,18,5,3,3,6,12,30,2,9,12,23,13,21,12,8,4,8,5,6,17,23,18,4,8,13,3,4,16,29,22,7,9,14,12,37,17,8,1,7,6,7,12,7,16,7,9,3,5,3,0,30,15,4,11,10,6,6,8,13,5,6,4,3	47	1,1,0,1,0,0,1,0,0,1,0,1,0,1,2,0,1,2,0,1,0,0,0,0,0,0,0,2,0,1,2,0,0,0,0,0,0,0,1,0,1,0,0,0,2,0,0,1,2,1,0,0,1,0,1,0,0,0,0,0,2,0,0,0,1,1,2,2,2,0,0,1,0,1,1,2,0,0,0,0,0,2,4,0,0,1,1,1,1,2,0,0,0,2,1,0,0,1,2,0,0,1,0,0,4,0,3,3,0,0,0,0,0,0,0,0,0	-1	.	.
chr16	71894721	71894858	+	ATXN1L,IST1,	chr16	71894549	71894816	h38_mk_AluJb	-	19	SRR1072367,SRR1356444,SRR1368772,SRR1468955,SRR1498550,SRR613627,SRR1084842,SRR1085495,SRR1317344,SRR1318163,SRR1333741,SRR1348159,SRR1354446,SRR1399779,SRR1432123,SRR1455925,SRR1468514,SRR657635,SRR818033,	43	4,0,0,3,5,0,0,0,0,0,1,5,2,0,1,0,4,2,0,2,0,0,1,0,0,0,2,0,1,2,0,1,2,0,1,0,3,0,0,0,0,2,1,1,2,0,1,1,0,1,0,0,3,0,0,0,1,1,0,0,2,1,0,0,0,0,0,0,0,0,0,0,1,0,0,0,5,6,0,0,0,0,1,0,0,0,0,0,4,0,1,0,0,1,1,0,0,0,0,0,1,5,0,0,1,0,0,0,0,0,0,0,0,1,5,0,0	108	3,9,3,3,5,8,9,2,3,7,3,2,2,6,1,4,2,9,0,0,2,2,7,5,1,2,6,2,2,2,7,1,2,5,2,5,4,3,3,8,5,2,7,7,9,3,6,4,3,4,7,5,4,1,6,4,3,6,3,4,0,2,2,4,5,1,4,0,2,2,1,2,4,0,2,4,3,3,2,5,5,3,4,5,6,4,1,1,3,0,7,1,3,4,2,5,3,1,6,4,2,4,1,0,5,12,1,2,8,3,6,11,0,9,10,3,0	-1	.	.
chr16	74299572	74299745	+	PSMD7,	chr16	74299379	74299703	h38_mk_AluJb	-	1	SRR1413562,	9	0,0,0,0,0,1,0,0,0,0,0,0,0,0,0,0,0,0,0,0,1,0,2,0,0,0,0,0,0,0,0,0,0,0,0,0,0,0,0,1,0,0,0,0,0,0,0,0,1,1,0,1,0,0,0,0,0,1,0,0,0,0,0,0,0,0,0,0,0,0,0,0,0,0,0,0,0,0,0,0,0,0,0,0,0,0,0,0,0,0,0,0,0,0,0,0,1,0,0,0,0,0,0,0,0,0,0,0,0,0,0,0,0,0,0,0,0	63	0,20,1,3,0,0,5,3,1,0,0,0,0,0,6,0,0,2,0,1,0,1,5,0,0,2,1,0,4,3,0,2,4,0,1,2,0,0,1,0,0,3,1,1,7,4,1,2,5,2,6,0,2,0,0,0,5,2,0,0,2,10,0,2,4,0,1,0,1,0,1,0,0,4,0,0,5,3,0,3,0,4,0,0,1,7,0,3,0,1,0,1,0,2,0,0,2,0,1,2,0,0,0,0,4,3,0,0,2,1,2,0,2,1,10,1,0	-1	.	.
chr16	74664624	74664745	-	RFWD3,	chr16	74664459	74664784	h38_mk_AluSx3	+	3	SRR1326179,SRR602704,SRR818210,	43	1,0,0,0,1,0,1,3,0,0,1,1,0,0,3,2,3,0,1,0,0,0,3,1,2,1,2,0,0,0,1,1,0,1,0,0,1,2,0,0,2,1,0,2,0,0,0,1,2,0,1,1,0,0,1,0,1,0,0,0,0,0,0,2,0,2,0,0,0,0,0,0,1,0,0,1,2,0,0,1,0,0,0,1,0,0,1,0,0,0,0,0,0,0,0,0,4,0,0,0,0,0,1,0,0,1,0,0,0,1,0,0,0,1,0,1,0	54	1,0,1,3,1,2,0,2,2,1,1,2,0,0,2,0,0,0,0,0,2,0,1,1,0,0,1,1,1,0,0,1,0,1,1,2,1,1,0,0,2,1,0,1,0,0,0,0,1,0,0,0,0,0,0,0,0,1,0,0,0,0,0,4,1,1,1,1,0,0,0,1,1,1,0,2,1,0,0,1,0,0,0,3,0,0,0,0,0,0,1,0,0,2,2,2,3,1,1,0,0,2,2,0,2,1,0,0,0,0,0,0,0,1,0,5,1	76	0.760658	0
chr16	74959350	74959592	-	WDR59,	chr16	74959474	74959799	h38_mk_AluJ	+	1	SRR602516,	23	0,1,0,0,0,0,0,1,0,0,3,0,0,0,0,0,0,1,0,0,0,1,0,0,0,0,0,2,0,0,0,0,0,0,0,0,0,0,0,0,0,0,0,0,0,0,0,0,2,0,0,0,0,2,0,1,0,0,0,1,0,0,0,1,1,0,0,0,0,1,0,0,0,0,1,1,0,0,0,1,0,0,0,0,3,0,1,0,0,0,0,0,0,1,0,3,0,0,1,0,0,6,0,0,0,0,0,0,0,0,0,0,0,0,0,3,0	2	0,0,0,0,0,0,0,0,0,0,0,0,0,0,0,0,0,0,0,0,0,0,0,0,0,0,0,0,0,0,0,0,0,0,0,0,0,0,0,0,0,0,0,0,0,0,0,0,0,0,0,0,0,0,0,0,0,0,0,0,0,0,0,0,0,0,0,0,0,0,0,0,0,0,0,0,0,0,0,0,0,0,0,0,0,0,0,0,1,0,0,0,0,0,0,3,0,0,0,0,0,0,0,0,0,0,0,0,0,0,0,0,0,0,0,0,0	116	0.022394	0
chr16	75159082	75159174	+	ZFP1,	chr16	75158883	75159205	h38_mk_AluJb	-	1	SRR1084842,	7	0,0,0,3,0,0,0,0,0,0,0,0,0,0,0,0,0,0,0,0,0,0,1,0,0,0,0,0,0,0,0,0,0,0,0,0,0,0,0,0,0,0,0,0,0,0,0,0,0,0,0,1,0,0,0,0,0,0,0,0,0,1,0,0,0,0,0,0,0,0,0,0,0,0,0,0,0,0,0,0,0,0,0,0,0,0,0,1,0,0,0,1,0,1,0,0,0,0,0,0,0,0,0,0,0,0,0,0,0,0,0,0,0,0,0,0,0	4	0,0,0,1,0,0,0,0,0,0,0,0,0,0,0,0,0,0,0,0,0,0,0,0,0,0,0,0,0,0,0,0,0,0,0,0,0,0,0,0,0,0,0,0,0,0,0,0,0,0,0,0,1,0,0,0,0,0,0,0,0,0,0,0,0,0,0,0,0,1,0,0,0,0,0,0,0,0,0,0,0,0,0,0,0,0,0,0,2,0,0,0,0,0,0,0,0,0,0,0,0,0,0,0,0,0,0,0,0,0,0,0,0,0,0,0,0	114	0.01436	0
chr16	80980770	80980879	-	CMC2,	chr16	80980598	80980923	h38_mk_AluJ	+	117	SRR1072367,SRR1077405,SRR1084649,SRR1084842,SRR1085495,SRR1099499,SRR1102055,SRR1314163,SRR1315970,SRR1316940,SRR1317344,SRR1318163,SRR1320115,SRR1320963,SRR1326179,SRR1328895,SRR1331579,SRR1333741,SRR1335446,SRR1336548,SRR1337098,SRR1337412,SRR1340508,SRR1341365,SRR1341763,SRR1342045,SRR1348159,SRR1348360,SRR1354446,SRR1356444,SRR1356619,SRR1357478,SRR1360128,SRR1360563,SRR1361567,SRR1367943,SRR…	117	112,82,134,161,120,95,109,189,193,125,120,91,110,80,133,107,109,112,64,60,120,93,400,97,115,67,145,120,124,123,114,209,80,174,71,127,171,138,47,238,145,167,93,112,131,142,175,89,108,109,127,115,78,126,93,113,187,157,97,174,141,142,190,151,181,76,66,69,141,121,143,121,168,84,63,113,161,153,93,118,91,162,90,134,173,212,96,54,101,106,113,15,126,104,101,119,125,123,75,129,8,116,51,262,206,190,91,150,…	117	98,78,93,135,125,99,137,156,189,103,115,88,98,93,120,106,86,131,53,53,110,100,456,106,142,83,164,97,132,84,121,200,53,164,60,130,209,116,39,210,121,141,87,125,120,132,195,92,82,150,133,131,61,87,72,92,168,146,91,160,132,143,121,173,143,77,55,87,117,125,112,119,158,89,54,92,140,137,98,136,89,188,72,141,147,158,74,46,83,71,109,22,105,115,86,154,103,95,78,128,5,78,58,164,242,178,78,122,144,178,238,1…	117	0.964383	1
chr16	83803435	83803528	-	AC009119.1,	chr16	83803264	83803575	h38_mk_AluJb	+	1	SRR1337098,	27	1,0,0,0,0,0,0,0,0,0,0,1,0,0,0,0,3,0,4,1,2,0,0,0,0,1,1,1,0,0,0,0,0,0,0,0,3,0,1,2,0,0,0,0,0,0,0,0,0,0,0,0,0,0,0,1,0,0,0,0,0,0,0,1,0,0,0,0,0,0,0,0,0,0,0,0,0,0,0,1,0,0,0,0,0,3,4,0,0,0,0,1,4,1,0,0,0,0,5,0,0,1,0,0,1,0,0,1,0,0,0,0,0,1,4,0,7	12	2,0,0,0,0,0,0,0,0,0,0,0,0,0,0,0,0,0,0,2,2,1,0,0,0,0,0,0,0,0,0,0,0,0,0,0,0,0,0,0,0,0,0,0,0,0,0,1,0,1,0,0,0,0,0,0,0,0,0,0,0,0,0,0,0,0,0,0,0,0,0,1,0,0,0,0,0,0,0,0,0,0,0,0,0,1,0,0,0,0,1,0,0,0,1,0,1,0,0,1,0,0,0,0,0,0,0,0,0,0,0,0,0,0,0,0,0	-1	.	.
chr16	83803435	83803715	-	AC009119.1,	chr16	83803264	83803575	h38_mk_AluJb	+	1	SRR1335446,	27	1,0,0,0,0,0,0,0,0,0,0,1,0,0,0,0,3,0,4,1,2,0,0,0,0,1,1,1,0,0,0,0,0,0,0,0,3,0,1,2,0,0,0,0,0,0,0,0,0,0,0,0,0,0,0,1,0,0,0,0,0,0,0,1,0,0,0,0,0,0,0,0,0,0,0,0,0,0,0,1,0,0,0,0,0,3,4,0,0,0,0,1,4,1,0,0,0,0,5,0,0,1,0,0,1,0,0,1,0,0,0,0,0,1,4,0,7	8	0,0,0,0,0,0,0,0,0,0,1,0,0,0,0,1,0,0,3,0,0,0,0,0,0,1,0,0,1,0,0,1,0,0,0,0,0,0,0,1,0,0,0,0,0,0,0,0,0,0,0,0,0,0,0,0,0,0,0,0,0,0,0,0,0,0,0,0,0,0,0,0,0,0,0,0,0,0,0,0,0,0,0,0,0,0,0,0,0,0,0,0,0,0,1,0,0,0,0,0,0,0,0,0,0,0,0,0,0,0,0,0,0,0,0,0,0	-1	.	.
chr16	84502721	84502862	-	TLDC1,	chr16	84502608	84502897	h38_mk_AluSz	+	33	SRR1072367,SRR1099499,SRR1317344,SRR1328895,SRR1333741,SRR1340508,SRR1341763,SRR1342045,SRR1356619,SRR1357478,SRR1360128,SRR1367943,SRR1368772,SRR1375571,SRR1390601,SRR1402900,SRR1414897,SRR1418837,SRR1434526,SRR1435020,SRR1440986,SRR1444678,SRR1455925,SRR1464373,SRR1471943,SRR1474777,SRR1487194,SRR602314,SRR602704,SRR604456,SRR662534,SRR814967,SRR818210,	105	2,2,3,6,5,3,0,3,1,1,6,2,5,5,9,3,9,6,1,0,8,0,20,1,2,6,8,2,5,2,4,3,2,5,2,4,6,3,2,2,1,3,5,3,7,5,8,0,2,1,1,3,3,0,2,1,4,3,5,2,0,4,3,7,4,1,1,3,4,3,5,2,4,2,2,7,10,2,4,2,2,6,2,7,9,11,5,0,4,2,6,0,3,4,2,1,5,3,4,5,1,2,1,0,5,6,1,0,10,1,19,9,0,9,0,9,6	52	1,0,0,0,0,1,1,0,0,0,1,1,1,0,2,2,0,3,1,0,0,0,4,0,1,2,0,0,0,0,2,1,2,1,0,2,2,4,0,1,0,0,0,1,0,2,1,0,0,2,1,0,0,0,1,0,1,0,1,2,0,0,0,0,2,0,1,1,0,1,0,0,2,0,0,3,0,0,0,2,1,1,0,0,3,0,0,0,1,0,0,0,0,0,1,0,3,0,1,0,1,0,0,0,0,2,0,0,3,1,1,1,0,3,0,3,0	112	0.574442	0
chr16	88660520	88660637	-	MVD,	chr16	88660362	88660682	h38_mk_AluSz6	+	14	SRR1340508,SRR1368772,SRR1387809,SRR1399779,SRR1408208,SRR1418127,SRR1432123,SRR1434526,SRR1437538,SRR1444622,SRR595926,SRR602704,SRR658307,SRR814967,	117	24,9,24,95,21,27,44,56,54,26,59,22,38,44,40,28,37,52,7,8,35,13,157,45,48,33,47,33,48,17,35,67,12,67,31,29,37,26,8,79,45,59,37,98,57,41,86,17,43,57,25,45,34,44,42,29,75,13,48,49,17,44,31,46,85,34,14,8,33,34,49,51,80,43,13,36,63,53,24,53,41,46,11,53,31,28,26,17,24,27,54,5,35,37,20,44,55,20,13,33,3,31,25,29,53,40,6,45,50,59,111,77,15,102,65,71,10	48	1,1,0,2,0,0,1,3,1,0,0,0,0,1,1,0,0,0,0,0,1,2,10,0,1,1,0,0,0,0,0,1,0,1,0,1,5,1,0,0,0,3,0,1,3,0,2,0,0,3,0,0,0,2,0,0,6,0,2,2,0,1,3,0,1,0,2,0,0,0,0,0,3,0,0,0,1,1,0,0,1,0,0,2,1,0,3,1,0,0,3,0,0,2,0,0,3,2,0,1,0,0,0,0,0,0,0,4,0,0,2,1,0,6,0,0,0	117	0.504294	1
chr16	89545872	89545995	+	SPG7,	chr16	89545826	89546092	h38_mk_AluJ	-	1	SRR1326179,	27	0,0,0,0,1,5,0,0,0,2,0,0,0,0,4,0,0,0,0,0,0,0,0,0,0,0,0,0,0,0,0,0,0,0,0,0,0,0,0,0,0,0,0,2,0,0,4,1,3,0,1,0,0,0,4,0,0,0,1,0,0,0,0,0,2,0,0,0,0,0,2,0,0,3,0,0,6,0,0,0,0,0,0,3,0,4,0,0,0,0,3,0,0,0,0,1,0,0,0,0,0,0,1,0,0,4,0,0,2,0,4,4,1,3,4,0,0	27	0,0,0,0,0,3,0,0,1,0,0,1,0,0,4,0,0,0,0,0,0,0,0,0,0,0,0,0,0,0,3,0,0,0,0,0,0,0,0,1,0,2,0,0,0,1,3,0,0,0,0,2,0,0,0,0,0,0,0,3,0,0,0,0,0,0,0,0,0,0,1,0,0,0,0,1,0,1,0,0,1,3,0,0,0,2,1,0,0,0,1,0,3,0,4,0,0,0,0,0,0,0,0,0,7,0,1,1,0,2,1,0,0,4,0,0,0	117	0.009619	1
chr16	89545872	89546030	+	SPG7,	chr16	89545826	89546092	h38_mk_AluJ	-	1	SRR1418837,	27	0,0,0,0,1,5,0,0,0,2,0,0,0,0,4,0,0,0,0,0,0,0,0,0,0,0,0,0,0,0,0,0,0,0,0,0,0,0,0,0,0,0,0,2,0,0,4,1,3,0,1,0,0,0,4,0,0,0,1,0,0,0,0,0,2,0,0,0,0,0,2,0,0,3,0,0,6,0,0,0,0,0,0,3,0,4,0,0,0,0,3,0,0,0,0,1,0,0,0,0,0,0,1,0,0,4,0,0,2,0,4,4,1,3,4,0,0	19	0,0,0,0,2,0,0,0,0,0,0,0,0,0,3,0,4,0,0,0,0,0,0,0,0,0,0,0,0,0,1,0,0,0,0,0,0,1,0,2,0,0,0,1,0,0,0,0,0,0,0,0,0,0,4,0,0,0,0,2,0,0,0,0,0,0,0,0,0,0,0,0,0,0,0,0,3,3,0,0,3,0,0,0,2,3,0,0,4,0,0,0,0,0,2,2,1,0,0,1,0,0,0,0,0,0,0,0,0,0,0,0,0,0,0,0,0	117	0.00919	1
chr16	89687449	89687815	+	CDK10,	chr16	89687550	89687736	h38_mk_AluJb	-	3	SRR1381673,SRR1413562,SRR1476571,	6	0,0,0,0,0,0,0,0,0,0,0,0,0,0,0,0,0,0,0,0,0,0,0,0,0,0,0,0,0,0,0,0,0,0,0,0,0,0,1,0,0,0,0,0,0,0,0,0,2,0,0,0,0,0,0,0,0,0,0,0,2,0,0,1,0,0,0,0,0,0,0,0,0,0,0,0,0,0,0,0,0,0,2,0,0,0,0,0,0,1,0,0,0,0,0,0,0,0,0,0,0,0,0,0,0,0,0,0,0,0,0,0,0,0,0,0,0	115	7,1,10,16,6,7,8,12,9,10,7,8,5,4,10,3,9,9,3,2,4,8,13,5,4,3,8,6,5,6,11,5,4,11,4,6,2,7,7,14,2,6,2,1,9,3,14,3,10,9,2,3,1,10,5,3,10,7,3,8,1,0,4,7,15,2,3,6,7,8,8,12,12,7,2,8,9,6,3,4,5,3,2,25,6,7,4,2,6,3,6,0,6,13,7,14,6,2,9,7,1,10,4,7,8,17,4,9,2,10,12,10,4,11,10,7,10	-1	.	.
chr17	4489870	4489991	-	AC118754.1,	chr17	4489723	4490049	h38_mk_AluJb	+	4	SRR1340508,SRR1354446,SRR602516,SRR818210,	33	0,0,2,5,1,0,0,0,0,0,2,1,1,0,0,0,0,0,0,3,0,0,2,0,0,0,2,0,1,0,0,0,1,0,0,0,0,1,0,0,3,0,0,1,5,4,0,0,0,0,0,0,0,0,0,0,4,1,0,0,0,0,0,3,0,3,0,0,0,1,0,2,0,0,0,2,3,0,0,2,0,0,0,0,0,0,0,0,0,0,0,0,0,0,0,1,4,0,0,2,0,0,0,0,0,2,1,0,0,0,0,1,0,0,0,2,1	56	0,0,0,1,0,2,3,0,1,0,3,4,0,0,2,0,0,3,0,0,1,0,7,4,1,1,0,0,5,1,0,0,2,0,0,2,0,0,2,4,1,1,0,3,0,0,1,0,0,2,1,2,1,3,0,1,0,4,0,0,1,0,0,0,2,2,0,0,0,0,0,0,2,0,0,1,0,5,1,1,0,1,0,4,1,1,0,1,0,0,2,0,0,1,0,6,0,0,0,1,0,0,0,0,2,3,2,0,0,5,6,2,0,2,3,4,0	-1	.	.
chr17	4995806	4995930	-	INCA1,	chr17	4995638	4995970	h38_mk_AluSp	+	5	SRR1340508,SRR1360128,SRR1399779,SRR1471943,SRR662534,	99	2,6,4,2,2,5,1,2,1,3,3,3,0,2,6,3,2,2,0,1,2,2,6,1,4,4,4,1,2,2,2,5,2,4,2,0,7,2,1,2,2,7,2,3,2,6,2,0,3,2,3,0,0,1,3,1,4,4,6,2,5,2,2,3,4,0,1,2,2,7,3,1,2,1,3,0,3,4,2,1,0,2,3,1,4,5,4,0,4,6,0,0,2,2,0,1,0,1,4,2,0,1,0,10,11,5,1,4,2,1,0,1,2,2,0,2,1	32	1,0,0,0,1,0,0,0,0,0,0,1,0,0,0,0,0,0,0,0,1,0,2,0,0,0,0,1,1,0,0,0,1,2,0,0,1,0,0,0,0,0,0,0,1,1,1,0,0,0,0,0,0,3,0,0,0,0,2,1,1,0,0,1,0,0,1,0,0,0,0,0,0,0,0,0,3,0,0,1,0,2,0,1,0,1,0,0,0,0,1,0,0,1,0,2,0,0,1,1,0,0,0,0,0,0,0,0,0,0,0,2,0,0,0,1,1	-1	.	.
chr17	5030708	5030897	+	KIF1C,	chr17	5030488	5030833	h38_mk_AluJo	-	2	SRR1402900,SRR1440986,	7	0,0,0,0,0,0,0,0,0,0,0,0,0,0,0,0,0,0,0,0,0,0,1,0,0,0,0,1,0,0,0,0,0,0,0,0,0,0,0,0,0,1,0,0,0,2,0,0,0,0,0,0,0,0,0,0,0,0,0,1,0,0,0,0,2,0,0,0,0,0,0,0,0,0,0,0,0,0,0,0,0,0,0,0,0,0,0,0,0,0,0,0,0,0,0,0,0,0,0,0,0,0,0,0,0,0,0,0,0,0,0,0,0,0,1,0,0	104	7,0,18,12,6,9,11,11,8,2,18,4,0,9,10,5,4,3,0,2,11,7,8,6,11,3,16,21,11,18,19,21,7,9,12,4,2,7,0,10,7,12,2,12,6,13,10,5,3,8,3,9,10,5,7,10,18,0,9,3,0,4,6,2,13,15,5,0,7,24,2,8,13,6,2,5,21,10,2,4,6,7,0,6,5,16,4,3,0,9,13,0,6,13,21,7,11,6,6,13,0,5,3,0,14,27,11,22,22,18,14,11,14,7,23,13,0	-1	.	.
chr17	5479367	5479470	-	DERL2,	chr17	5479446	5479536	h38_mk_Alu	+	1	SRR1408368,	22	0,0,0,0,2,0,1,2,0,0,0,0,0,0,0,0,1,0,0,0,0,0,3,0,0,0,0,0,0,0,0,0,0,0,0,0,0,0,0,0,0,0,0,0,0,0,0,2,2,0,0,2,0,0,0,0,0,1,0,0,0,0,0,0,0,0,0,0,0,1,0,3,0,0,0,0,1,0,0,0,0,0,2,1,0,0,2,0,2,0,0,0,0,0,0,1,1,2,0,2,0,0,0,0,2,0,0,0,0,0,0,0,0,2,0,0,0	12	0,0,0,0,0,0,0,0,2,0,0,0,0,0,0,0,1,0,0,0,0,0,1,0,0,0,0,1,0,0,0,0,1,0,0,0,0,0,0,0,0,0,0,0,0,0,0,2,0,0,0,0,0,0,0,0,0,0,0,0,0,0,0,0,1,0,0,0,0,0,2,0,0,0,0,0,0,1,0,0,0,0,0,0,0,1,0,0,1,0,0,0,0,0,0,0,0,1,0,0,0,0,0,0,0,0,0,0,0,0,0,0,0,0,0,0,0	-1	.	.
chr17	5479367	5479488	-	DERL2,	chr17	5479446	5479536	h38_mk_Alu	+	2	SRR1433796,SRR604262,	22	0,0,0,0,2,0,1,2,0,0,0,0,0,0,0,0,1,0,0,0,0,0,3,0,0,0,0,0,0,0,0,0,0,0,0,0,0,0,0,0,0,0,0,0,0,0,0,2,2,0,0,2,0,0,0,0,0,1,0,0,0,0,0,0,0,0,0,0,0,1,0,3,0,0,0,0,1,0,0,0,0,0,2,1,0,0,2,0,2,0,0,0,0,0,0,1,1,2,0,2,0,0,0,0,2,0,0,0,0,0,0,0,0,2,0,0,0	8	0,0,0,0,0,0,1,0,0,0,0,0,0,0,0,0,0,0,0,0,0,0,0,0,0,0,0,0,0,0,0,0,0,0,0,0,0,0,0,0,0,1,0,0,2,0,0,0,0,0,0,0,0,0,0,0,0,1,0,0,0,0,0,1,0,0,0,0,0,0,0,0,0,0,0,0,0,0,0,0,0,0,0,0,0,0,0,0,3,0,0,0,0,0,0,0,0,3,0,0,0,0,0,0,0,0,0,0,0,4,0,0,0,0,0,0,0	117	0.004458	1
chr17	5533292	5533384	-	NLRP1,	chr17	5533272	5533561	h38_mk_AluJb	+	16	SRR1099499,SRR1314163,SRR1333741,SRR1336548,SRR1387264,SRR1402900,SRR1415234,SRR1416754,SRR1487685,SRR1498550,SRR602314,SRR602704,SRR604262,SRR613627,SRR657777,SRR661973,	42	3,0,2,0,0,1,0,1,0,2,0,2,0,0,0,0,0,1,0,1,0,1,1,0,0,0,2,0,0,0,1,1,0,0,0,0,0,1,0,0,1,0,0,0,0,1,0,1,0,1,2,0,2,3,0,4,1,0,0,0,0,0,0,2,1,0,0,0,0,0,2,0,1,0,0,0,0,1,0,0,0,2,0,0,0,0,2,0,3,0,0,0,2,0,2,0,2,1,0,0,0,2,0,0,0,0,2,0,1,2,2,4,0,0,0,0,1	113	14,5,6,12,8,8,1,3,4,20,4,9,2,3,2,3,2,2,10,4,4,7,14,5,6,20,14,6,3,2,3,6,5,2,8,5,5,5,6,1,9,11,2,1,6,4,8,5,9,7,6,2,5,7,5,9,8,6,4,7,0,3,3,11,6,3,2,2,10,4,4,8,2,6,6,4,4,6,0,12,6,9,4,4,4,5,7,3,5,6,7,8,9,0,2,4,6,4,8,4,2,15,11,7,11,14,2,23,8,17,13,10,0,4,3,7,9	-1	.	.
chr17	5533304	5533384	-	NLRP1,	chr17	5533272	5533561	h38_mk_AluJb	+	89	SRR1072367,SRR1077405,SRR1084649,SRR1084842,SRR1085495,SRR1099499,SRR1314163,SRR1315970,SRR1316940,SRR1317344,SRR1318163,SRR1320115,SRR1320963,SRR1326179,SRR1328895,SRR1331579,SRR1333741,SRR1335446,SRR1336548,SRR1337098,SRR1337412,SRR1341365,SRR1341763,SRR1342045,SRR1348159,SRR1348360,SRR1354446,SRR1356444,SRR1356619,SRR1357478,SRR1360128,SRR1361567,SRR1367943,SRR1368772,SRR1375571,SRR1381673,SRR…	112	9,8,2,9,6,10,0,1,3,9,7,8,2,2,3,6,5,1,19,1,1,6,11,2,7,9,6,2,3,6,4,7,6,1,4,5,3,6,4,5,5,8,0,2,1,6,8,8,5,5,1,1,2,8,4,8,16,0,2,5,0,2,2,13,6,5,3,3,5,2,3,8,4,5,2,4,2,3,0,7,3,11,2,3,4,6,6,1,7,2,8,5,7,3,1,5,4,4,6,1,2,7,3,7,6,7,2,2,10,6,2,4,1,3,5,4,13	113	14,5,6,12,8,8,1,3,4,20,4,9,2,3,2,3,2,2,10,4,4,7,14,5,6,20,14,6,3,2,3,6,5,2,8,5,5,5,6,1,9,11,2,1,6,4,8,5,9,7,6,2,5,7,5,9,8,6,4,7,0,3,3,11,6,3,2,2,10,4,4,8,2,6,6,4,4,6,0,12,6,9,4,4,4,5,7,3,5,6,7,8,9,0,2,4,6,4,8,4,2,15,11,7,11,14,2,23,8,17,13,10,0,4,3,7,9	-1	.	.
chr17	11995558	11995679	-	ZNF18,	chr17	11995391	11995709	h38_mk_AluSx	+	11	SRR1317344,SRR1340508,SRR1341365,SRR1390601,SRR1414897,SRR1421177,SRR1468955,SRR1471943,SRR1487362,SRR601500,SRR661973,	71	3,0,0,1,1,1,0,0,1,5,5,0,0,2,2,1,0,1,0,0,2,4,1,2,1,1,3,0,1,2,0,0,1,0,0,0,1,2,1,0,0,1,0,1,1,2,0,0,2,1,1,2,0,1,1,3,3,2,1,0,0,0,0,0,2,1,2,0,0,1,3,2,2,0,0,1,1,4,0,4,3,1,1,2,3,1,0,1,0,1,2,0,2,2,2,0,0,0,2,2,0,1,1,0,0,2,5,0,3,6,0,1,0,0,0,3,0	30	1,0,1,0,0,0,0,0,0,1,2,0,0,0,0,0,0,0,0,0,0,0,2,1,1,0,0,0,2,1,0,1,0,0,0,1,0,0,0,0,0,0,0,1,0,0,0,0,0,1,0,0,0,1,0,4,1,0,0,0,0,0,0,0,0,0,1,0,0,0,0,0,1,0,0,0,1,1,0,2,0,1,0,0,0,2,0,0,0,0,0,0,0,2,0,0,0,0,1,1,0,0,3,0,0,0,0,0,0,3,0,3,0,2,0,0,0	84	0.811699	0
chr17	15503098	15503232	-	CDRT4,TVP23C,TVP23C-CDRT4,	chr17	15503111	15503424	h38_mk_AluJo	+	44	SRR1471817,SRR1433796,SRR1072367,SRR1084649,SRR1084842,SRR1316940,SRR1318163,SRR1326179,SRR1328895,SRR1337098,SRR1340508,SRR1341365,SRR1341763,SRR1360563,SRR1375571,SRR1386708,SRR1387809,SRR1389979,SRR1390601,SRR1408208,SRR1413562,SRR1415234,SRR1418127,SRR1434526,SRR1435020,SRR1440986,SRR1453851,SRR1457482,SRR1468514,SRR1471943,SRR1485459,SRR1487194,SRR1487685,SRR601500,SRR602314,SRR657754,SRR658…	98	6,0,6,11,7,12,8,5,2,2,7,11,0,9,6,7,6,14,2,0,3,3,12,6,15,0,15,7,13,6,6,6,2,8,3,0,2,3,2,15,2,13,2,8,9,9,10,3,3,0,8,11,5,4,7,7,18,7,5,12,0,9,0,1,10,8,2,0,8,10,4,0,9,8,0,2,16,4,3,5,6,7,3,11,9,13,6,2,0,0,15,0,11,9,8,6,14,0,0,10,0,6,10,0,9,25,0,3,8,22,10,10,6,22,7,9,6	59	2,0,1,3,0,2,0,0,0,3,0,4,2,0,7,2,2,0,1,0,1,0,8,3,1,0,0,0,0,0,0,0,0,1,2,0,0,1,0,1,0,3,5,3,0,0,2,0,1,0,1,0,0,2,0,0,0,1,1,1,2,0,0,2,4,0,0,0,0,0,2,1,0,3,1,0,1,0,1,1,1,0,0,1,1,1,3,0,1,1,0,0,0,2,4,0,0,0,2,0,0,0,1,0,0,1,0,4,6,2,3,7,1,3,0,2,0	101	0.895664	0
chr17	16198601	16198719	-	NCOR1,	chr17	16198434	16198750	h38_mk_AluSp	+	57	SRR1072367,SRR1077405,SRR1084842,SRR1085495,SRR1099499,SRR1102055,SRR1316940,SRR1317344,SRR1318163,SRR1326179,SRR1331579,SRR1337098,SRR1337412,SRR1340508,SRR1342045,SRR1348159,SRR1354446,SRR1356444,SRR1356619,SRR1367943,SRR1368772,SRR1386708,SRR1387264,SRR1390601,SRR1413562,SRR1414897,SRR1416477,SRR1418127,SRR1418837,SRR1432123,SRR1434526,SRR1435293,SRR1444622,SRR1444678,SRR1447693,SRR1453851,SRR…	100	4,2,1,5,8,3,6,3,2,3,4,3,0,2,6,6,9,4,1,1,5,4,7,0,4,2,4,0,3,1,1,0,3,7,0,3,1,6,1,3,4,0,1,6,0,0,1,2,3,4,3,3,1,2,5,2,5,6,2,9,3,0,1,5,1,1,1,2,1,1,3,1,4,1,1,3,1,0,0,4,2,2,0,5,5,6,2,0,7,3,0,1,2,7,4,4,7,3,2,3,1,1,0,0,1,2,1,0,3,7,4,5,2,5,4,8,2	87	3,2,0,4,2,3,11,0,0,3,12,1,1,3,4,0,4,0,0,0,4,3,14,0,0,2,5,1,3,1,3,2,1,1,1,3,1,0,1,2,3,1,0,4,1,4,5,0,2,2,0,2,0,1,2,1,4,0,4,2,2,0,2,1,2,0,3,4,2,0,2,4,4,1,2,3,3,1,0,0,0,0,0,8,4,3,4,0,4,2,2,0,1,2,2,7,7,1,2,2,0,3,0,0,1,1,1,1,7,1,10,6,0,4,2,3,0	115	0.524255	0
chr17	16786948	16787122	+	AC098850.4,CCDC144A,USP32P1,	chr17	16786918	16786992	h38_mk_AluYh3	-	25	SRR1072367,SRR1102055,SRR1314163,SRR1316940,SRR1341365,SRR1348159,SRR1361567,SRR1367943,SRR1402900,SRR1444622,SRR1455925,SRR1474553,SRR1498550,SRR1500868,SRR814967,SRR1337098,SRR661973,SRR1333741,SRR1354446,SRR1390601,SRR1416477,SRR601500,SRR602704,SRR657754,SRR662233,	56	3,1,0,6,0,0,7,3,1,2,3,1,0,0,0,0,0,4,0,0,6,0,0,2,0,0,5,2,1,0,5,0,0,2,3,2,0,1,0,0,0,0,0,7,1,5,7,0,0,0,0,7,1,0,0,0,0,0,1,0,1,1,0,0,0,0,1,0,0,3,0,5,2,0,0,1,3,1,0,0,2,0,0,3,4,0,0,0,1,2,1,0,1,2,0,8,2,0,0,2,0,0,0,0,2,6,0,1,5,11,5,6,0,6,0,2,0	115	19,3,4,39,23,14,52,16,14,26,23,9,23,7,21,12,1,35,26,4,46,12,17,10,17,3,36,9,13,25,25,15,6,28,11,12,9,6,12,10,11,28,13,33,22,41,73,6,6,5,22,34,22,28,10,14,24,9,34,11,6,4,4,19,13,5,12,3,41,22,7,7,50,16,1,35,42,12,2,22,29,5,7,26,15,26,8,4,17,16,29,6,40,17,5,14,22,3,0,17,0,51,12,28,18,44,6,10,15,69,53,53,9,52,14,11,37	111	0.309458	0
chr17	17973665	17973753	+	DRC3,	chr17	17973646	17973783	h38_mk_AluJo	-	18	SRR1314163,SRR1317344,SRR1326179,SRR1331579,SRR1340508,SRR1356619,SRR1386708,SRR1418127,SRR1421177,SRR1434526,SRR1435020,SRR1439873,SRR1468514,SRR1485459,SRR600361,SRR613627,SRR614802,SRR662534,	49	0,0,0,1,1,0,2,4,0,1,3,0,0,1,4,1,1,0,0,0,0,0,4,1,1,0,1,1,0,1,1,1,0,0,0,0,0,1,0,1,0,0,0,2,1,0,3,0,0,0,0,1,0,1,0,2,0,1,2,2,2,0,0,2,0,1,0,0,0,0,0,3,1,0,0,0,1,1,0,2,0,0,1,3,3,0,0,1,0,0,0,0,3,0,0,0,0,0,2,0,0,3,2,0,0,0,0,1,0,0,0,2,0,0,1,1,0	62	1,0,0,0,0,0,1,4,0,0,2,1,1,1,1,1,2,0,0,1,0,0,6,1,0,0,3,0,1,0,3,0,0,3,0,0,0,2,0,2,1,1,1,2,0,0,1,1,1,0,1,0,0,3,0,1,1,0,2,2,2,0,0,1,0,1,2,0,1,0,2,1,1,0,0,2,2,0,0,1,2,1,1,1,0,1,0,0,1,1,4,1,1,1,2,5,4,0,0,0,0,4,4,0,0,0,0,0,0,0,0,2,0,2,1,0,0	103	0.557017	0
chr17	17973665	17973962	+	DRC3,	chr17	17973646	17973783	h38_mk_AluJo	-	1	SRR1487194,	49	0,0,0,1,1,0,2,4,0,1,3,0,0,1,4,1,1,0,0,0,0,0,4,1,1,0,1,1,0,1,1,1,0,0,0,0,0,1,0,1,0,0,0,2,1,0,3,0,0,0,0,1,0,1,0,2,0,1,2,2,2,0,0,2,0,1,0,0,0,0,0,3,1,0,0,0,1,1,0,2,0,0,1,3,3,0,0,1,0,0,0,0,3,0,0,0,0,0,2,0,0,3,2,0,0,0,0,1,0,0,0,2,0,0,1,1,0	94	3,2,2,9,4,1,4,1,3,5,2,2,1,4,3,3,3,1,1,0,2,2,16,2,2,3,2,2,3,2,7,4,0,3,0,1,2,1,0,3,1,0,0,2,5,2,7,4,0,4,0,3,2,6,3,4,5,0,3,2,0,3,0,5,7,2,1,2,2,0,6,3,0,2,1,3,2,1,0,5,4,1,2,3,4,2,5,0,4,0,7,0,0,6,7,1,5,1,2,1,0,7,1,5,1,5,0,2,3,5,0,3,0,4,0,1,2	-1	.	.
chr17	18360414	18360552	-	SHMT1,	chr17	18360265	18360599	h38_mk_AluJb	+	38	SRR1072367,SRR1099499,SRR1314163,SRR1315970,SRR1316940,SRR1318163,SRR1320115,SRR1326179,SRR1335446,SRR1340508,SRR1356444,SRR1356619,SRR1361567,SRR1368772,SRR1381673,SRR1387264,SRR1399779,SRR1402900,SRR1413562,SRR1415234,SRR1418837,SRR1435020,SRR1435775,SRR1444678,SRR1453851,SRR1454803,SRR1455925,SRR1468514,SRR1471943,SRR1485459,SRR1487194,SRR1487362,SRR1487685,SRR604456,SRR613627,SRR661349,SRR814…	87	5,0,2,3,1,1,1,2,3,4,0,1,1,2,4,2,2,1,1,0,1,2,5,1,3,0,1,0,0,1,3,1,1,0,1,2,2,2,3,0,3,1,0,2,2,2,0,2,3,1,2,0,1,0,1,4,3,1,0,1,1,2,1,0,0,1,0,2,1,1,1,3,1,1,1,0,3,0,1,2,1,1,0,5,1,7,3,0,5,0,0,0,3,1,1,1,3,1,4,0,1,4,0,1,2,2,0,0,1,2,0,0,1,4,4,1,0	78	1,0,0,0,0,5,1,4,3,2,1,2,1,1,2,0,1,0,2,0,1,1,2,2,1,0,0,0,0,2,4,1,0,0,1,1,3,1,2,0,3,1,0,1,3,1,0,0,5,2,1,2,2,1,1,1,0,0,0,2,1,1,0,2,2,0,0,1,1,1,2,3,1,2,1,0,2,1,1,1,0,4,1,3,1,2,1,0,0,2,2,0,1,1,0,2,2,0,3,1,0,2,2,0,0,0,0,0,1,0,0,1,0,2,4,1,3	114	0.396068	0
chr17	18360414	18360556	-	SHMT1,	chr17	18360265	18360599	h38_mk_AluJb	+	1	SRR1328895,	87	5,0,2,3,1,1,1,2,3,4,0,1,1,2,4,2,2,1,1,0,1,2,5,1,3,0,1,0,0,1,3,1,1,0,1,2,2,2,3,0,3,1,0,2,2,2,0,2,3,1,2,0,1,0,1,4,3,1,0,1,1,2,1,0,0,1,0,2,1,1,1,3,1,1,1,0,3,0,1,2,1,1,0,5,1,7,3,0,5,0,0,0,3,1,1,1,3,1,4,0,1,4,0,1,2,2,0,0,1,2,0,0,1,4,4,1,0	1	0,0,0,0,0,0,0,0,0,0,0,0,0,0,0,1,0,0,0,0,0,0,0,0,0,0,0,0,0,0,0,0,0,0,0,0,0,0,0,0,0,0,0,0,0,0,0,0,0,0,0,0,0,0,0,0,0,0,0,0,0,0,0,0,0,0,0,0,0,0,0,0,0,0,0,0,0,0,0,0,0,0,0,0,0,0,0,0,0,0,0,0,0,0,0,0,0,0,0,0,0,0,0,0,0,0,0,0,0,0,0,0,0,0,0,0,0	114	0.272178	0
chr17	18528573	18528747	-	AC107983.2,	chr17	18528703	18528777	h38_mk_AluYh3	+	13	SRR1102055,SRR1340508,SRR1356619,SRR1375571,SRR1440986,SRR1455925,SRR595926,SRR602704,SRR604456,SRR607337,SRR657754,SRR658307,SRR661973,	116	18,1,4,27,16,13,25,6,15,9,13,8,16,9,16,14,6,12,8,2,15,11,17,10,23,8,26,8,6,16,10,6,4,9,8,6,4,8,3,8,12,20,10,19,18,15,26,3,1,7,8,18,13,11,15,18,28,9,14,14,5,2,2,17,12,10,12,3,22,11,6,2,19,7,3,12,25,4,2,5,17,7,2,25,19,25,10,1,6,13,14,5,13,14,11,28,18,1,4,25,0,21,12,28,18,40,9,24,16,55,44,22,4,39,15,19,20	38	1,0,0,4,0,0,7,1,0,0,0,0,0,0,0,0,0,1,0,0,0,0,5,0,0,0,3,0,0,0,3,0,0,0,1,1,0,2,0,0,0,0,0,2,0,3,6,0,0,0,0,3,0,0,0,0,0,0,0,0,0,1,0,0,3,0,0,0,0,1,0,2,4,0,0,1,1,0,0,0,2,0,0,2,1,0,0,0,0,0,4,0,0,0,0,3,2,0,2,4,0,0,0,0,2,17,0,2,4,7,4,3,0,2,0,0,0	55	0.696854	0
chr17	20415505	20415679	+	USP32P3,	chr17	20415475	20415549	h38_mk_AluYh3	-	5	SRR1408208,SRR1454803,SRR1498550,SRR661349,SRR661973,	51	2,0,0,5,0,0,6,2,1,0,3,1,0,0,0,0,0,3,0,0,1,0,0,0,0,0,4,2,0,0,5,0,0,2,2,1,0,1,0,0,0,0,0,6,1,4,7,0,0,0,0,5,1,0,0,0,0,0,1,0,1,1,0,0,0,0,0,0,0,3,0,5,1,0,0,1,3,1,0,0,2,0,0,3,4,0,0,0,1,1,1,0,1,1,0,8,1,0,0,2,0,0,0,0,2,5,0,1,5,10,4,6,0,5,0,2,0	115	18,5,16,21,10,19,33,7,19,13,16,15,11,14,23,13,10,11,6,6,21,14,25,14,27,10,22,15,14,13,17,4,3,12,6,6,0,7,5,15,12,20,13,29,15,16,26,4,9,10,9,18,8,11,10,22,28,7,7,14,5,9,7,21,15,6,7,4,22,12,11,5,19,14,8,19,25,4,2,20,17,10,5,36,17,17,12,2,3,8,17,0,15,15,13,45,24,2,4,32,2,49,21,11,24,49,9,35,20,28,34,23,5,39,19,19,4	-1	.	.
chr17	28330111	28330228	-	IFT20,	chr17	28330075	28330265	h38_mk_AluSz	+	27	SRR1072367,SRR1085495,SRR1099499,SRR1102055,SRR1318163,SRR1320115,SRR1326179,SRR1333741,SRR1340508,SRR1341365,SRR1348159,SRR1375571,SRR1386708,SRR1418837,SRR1435293,SRR1435775,SRR1444622,SRR1447693,SRR1454803,SRR1455925,SRR1471943,SRR1474777,SRR1485459,SRR600361,SRR601500,SRR602314,SRR602516,	115	9,2,3,12,9,5,2,5,4,8,12,2,4,7,7,5,5,9,5,1,7,7,13,6,10,2,12,3,5,2,6,14,2,6,7,1,3,6,2,9,4,8,5,9,5,7,10,4,1,14,4,1,3,6,2,5,8,10,8,4,5,5,1,9,7,4,2,2,7,3,3,6,8,3,6,5,11,6,2,7,6,7,10,13,5,9,5,1,2,6,9,0,2,7,12,10,8,9,4,16,0,6,1,1,13,12,1,5,5,5,15,5,2,5,11,1,4	84	3,0,1,0,2,1,2,1,2,1,1,2,1,0,6,1,1,2,1,0,0,0,9,2,3,1,4,2,1,5,1,1,0,1,0,0,0,2,1,5,0,1,0,3,1,0,1,0,2,1,1,2,0,1,4,0,1,2,1,2,6,2,0,1,1,3,1,2,6,1,2,7,3,1,1,0,0,0,1,2,1,2,2,5,2,2,0,0,0,1,0,0,4,5,1,3,1,1,0,2,1,3,0,0,2,0,4,0,0,0,3,1,3,2,9,3,0	117	0.09768	1
chr17	28349497	28349732	-	POLDIP2,	chr17	28349416	28349647	h38_mk_AluJ4	+	1	SRR661973,	44	0,0,0,4,0,5,0,0,0,2,0,2,0,2,0,5,0,1,0,0,0,0,16,0,0,2,0,0,5,0,0,3,0,0,4,0,0,4,0,0,0,8,3,11,0,0,5,0,0,2,0,3,0,0,4,0,4,0,0,7,0,0,0,0,0,0,0,0,3,0,3,4,6,0,2,3,0,0,0,0,2,2,1,0,7,0,3,0,0,0,2,4,0,0,0,0,8,0,0,8,0,0,0,0,1,2,0,0,0,22,7,12,1,0,0,0,4	22	0,2,0,0,0,0,0,0,0,0,1,0,0,0,0,0,0,0,0,0,0,0,0,0,0,0,1,0,0,0,0,0,0,0,0,2,0,0,0,2,2,0,0,0,0,0,0,0,2,0,0,0,0,0,3,0,0,0,0,0,0,0,0,0,0,0,0,2,2,0,0,0,0,3,2,0,4,2,0,0,3,0,0,0,0,2,0,0,0,0,1,1,1,0,0,0,1,0,0,0,0,0,0,0,0,0,0,0,0,7,0,0,0,0,0,1,0	117	0.010798	1
chr17	28672757	28672858	+	SUPT6H,	chr17	28672704	28672844	h38_mk_AluSc	-	2	SRR1099499,SRR614802,	49	2,0,1,0,0,2,0,0,1,0,0,1,1,1,1,1,0,0,1,1,0,1,0,0,1,0,0,1,1,2,1,0,1,0,0,0,0,2,0,0,0,2,0,0,0,1,0,0,2,1,0,0,0,1,0,0,0,0,0,0,0,0,0,1,3,0,1,1,0,2,0,0,2,1,0,2,1,0,0,0,0,1,0,1,0,2,1,1,1,2,2,0,0,0,1,0,0,0,1,1,0,0,2,0,0,0,0,0,0,0,0,2,0,1,1,1,0	57	0,0,0,1,0,2,0,0,0,2,0,1,1,1,2,0,0,1,5,1,0,1,0,6,0,2,0,0,1,0,0,0,0,2,0,1,0,1,0,1,3,2,0,0,0,3,0,2,1,0,1,0,2,0,0,0,0,0,0,1,0,1,0,1,1,0,1,2,2,2,1,0,0,2,1,1,1,0,1,0,0,0,0,0,3,0,3,0,0,2,0,0,0,1,1,0,2,0,2,1,0,0,2,0,0,1,1,0,0,3,5,2,0,1,2,2,3	115	0.072933	0
chr17	28944503	28944569	-	PHF12,	chr17	28944537	28944680	h38_mk_AluSx3	+	4	SRR1331579,SRR1337098,SRR1487194,SRR818210,	70	0,0,0,1,0,1,2,2,0,2,4,1,0,0,2,1,3,0,1,0,2,0,7,1,2,1,2,0,0,0,1,0,0,1,0,4,0,1,0,3,0,2,1,1,1,0,2,2,1,0,1,2,0,1,1,0,2,1,1,2,1,0,0,1,1,2,0,0,0,1,0,1,4,0,0,0,1,1,1,3,2,0,0,3,2,0,1,2,4,0,2,0,1,2,1,1,2,2,0,1,0,3,0,0,2,1,0,0,0,0,6,1,0,1,1,2,0	10	0,0,1,0,0,0,0,0,0,0,0,0,0,0,0,0,1,0,0,0,2,0,0,0,0,0,0,0,0,0,1,0,0,0,0,0,0,0,0,0,0,0,0,0,0,0,0,0,0,3,0,0,0,0,0,0,0,0,0,0,0,0,0,0,0,0,0,0,0,0,0,0,1,0,0,0,0,0,0,0,0,0,0,0,2,0,1,0,0,0,0,0,0,0,0,0,3,0,0,0,0,0,0,0,0,0,0,0,0,0,0,0,0,0,0,1,0	117	0.061563	1
chr17	30073083	30073198	+	EFCAB5,	chr17	30073048	30073366	h38_mk_AluJ	-	4	SRR1340508,SRR1468514,SRR1471943,SRR662233,	42	2,1,1,2,0,0,0,0,0,0,0,0,0,0,0,0,0,1,0,0,0,0,1,0,0,0,0,0,0,0,0,2,1,2,1,0,0,0,1,1,0,1,2,1,0,0,1,1,0,0,1,1,1,1,0,0,3,0,1,0,0,0,0,0,1,0,0,0,0,0,0,0,1,0,0,0,4,0,0,1,0,0,2,0,1,1,0,0,1,0,0,0,1,1,3,0,1,1,0,1,0,0,0,0,0,0,0,0,2,4,5,0,0,1,2,0,0	22	0,2,0,0,0,0,0,0,0,0,0,0,0,0,3,0,0,0,0,0,1,0,1,0,0,0,0,1,1,0,0,0,1,0,0,0,0,0,1,0,0,0,0,0,0,0,0,0,0,0,0,0,0,1,0,0,0,0,0,0,0,0,1,1,0,0,0,0,0,0,0,1,1,0,0,0,2,0,4,2,0,0,0,0,0,0,0,0,1,0,0,0,0,0,0,0,0,0,0,0,0,0,0,0,0,3,0,0,1,0,1,1,0,0,1,0,0	-1	.	.
chr17	30993840	30993904	+	ADAP2,RNF135,	chr17	30993811	30994114	h38_mk_AluJb	-	17	SRR604456,SRR821602,SRR1072367,SRR1084649,SRR1316940,SRR1331579,SRR1335446,SRR1340508,SRR1354446,SRR1387264,SRR1421177,SRR1444622,SRR1487194,SRR1500868,SRR600361,SRR602516,SRR818210,	48	3,0,4,0,0,0,1,0,0,5,0,2,1,1,1,0,1,0,4,0,0,1,2,1,1,1,0,0,2,3,0,0,1,0,1,0,2,1,0,0,2,0,0,0,1,0,0,1,1,3,0,1,0,0,0,1,1,0,0,0,1,0,0,0,0,0,1,0,0,0,1,0,0,1,1,2,0,0,0,0,0,0,0,0,2,1,0,0,1,1,0,0,1,0,0,1,0,0,1,1,0,0,0,0,2,0,0,0,1,0,0,1,0,0,0,1,5	55	3,0,3,1,0,0,0,2,0,2,2,0,1,0,0,0,2,2,5,0,0,1,2,1,1,1,0,0,2,2,1,0,2,0,0,0,0,0,0,1,1,1,1,0,1,0,0,1,0,0,0,1,0,1,1,1,0,0,1,0,1,0,0,0,0,2,1,0,0,0,0,1,0,1,1,2,1,0,0,0,1,0,3,2,3,0,1,0,2,3,0,0,1,1,2,1,0,1,2,0,0,0,0,0,2,0,0,0,0,0,0,2,0,0,0,2,4	113	0.198408	0
chr17	31866655	31866715	-	UTP6,	chr17	31866437	31866745	h38_mk_AluS	+	8	SRR1354446,SRR1356619,SRR1418127,SRR1447693,SRR1476571,SRR1488651,SRR1498550,SRR1500868,	52	0,0,0,3,0,0,2,0,0,0,0,0,3,2,0,0,3,0,0,0,3,0,0,2,3,1,3,4,3,1,5,6,0,2,2,0,0,3,0,4,3,9,0,3,1,2,0,0,0,4,2,0,0,3,1,2,0,0,0,0,0,0,2,1,1,0,0,0,3,3,3,0,0,4,0,0,7,2,0,0,0,0,5,0,2,2,0,2,2,3,1,0,3,0,0,0,0,0,0,0,0,0,0,0,2,4,0,0,0,13,0,0,0,2,3,3,0	55	0,0,0,0,0,1,0,0,4,0,0,2,0,2,0,0,4,0,0,0,1,0,4,5,0,0,1,0,4,0,4,2,1,0,2,0,0,0,1,5,0,0,0,1,0,0,0,0,0,0,0,3,0,3,2,0,2,0,0,1,4,0,0,0,3,1,1,0,5,5,0,3,0,0,0,2,4,2,0,1,3,2,5,2,2,3,0,1,4,3,1,0,4,4,3,2,0,0,0,1,0,0,1,0,0,9,0,3,2,0,0,0,7,4,2,0,0	117	0.023092	1
chr17	35366947	35367043	-	SLFN11,	chr17	35366780	35367097	h38_mk_AluJb	+	5	SRR1084842,SRR1099499,SRR1326179,SRR602516,SRR604262,	81	0,1,5,3,4,2,3,0,2,1,1,0,1,0,3,1,5,2,2,0,4,1,4,1,6,15,2,0,1,1,0,0,0,1,0,2,0,1,3,0,5,2,1,1,0,1,3,1,0,0,0,1,2,1,4,2,3,1,2,1,0,0,0,2,1,1,1,2,2,0,1,0,2,1,2,0,3,0,0,2,2,0,1,0,3,4,3,1,6,0,3,0,1,0,0,2,4,2,0,2,2,3,4,0,1,6,0,0,3,5,2,4,0,0,1,4,4	8	1,0,0,1,0,1,1,0,0,0,0,0,0,0,1,0,0,0,0,0,0,0,0,0,0,0,0,0,0,0,0,0,0,0,0,0,0,0,0,0,0,0,0,0,0,0,0,0,0,0,0,0,0,0,0,0,0,0,0,0,0,0,0,0,0,0,0,0,0,0,0,0,0,0,0,0,0,0,0,0,0,0,0,0,0,0,0,0,0,0,0,0,0,0,0,1,0,1,0,0,0,0,0,0,1,0,0,0,0,0,0,0,0,0,0,0,0	-1	.	.
chr17	35366947	35367063	-	SLFN11,	chr17	35366780	35367097	h38_mk_AluJb	+	21	SRR1084649,SRR1084842,SRR1099499,SRR1102055,SRR1331579,SRR1340508,SRR1342045,SRR1348159,SRR1387264,SRR1416754,SRR1444678,SRR1468514,SRR1471943,SRR1487362,SRR1498550,SRR602516,SRR604262,SRR613627,SRR614802,SRR662534,SRR818210,	81	0,1,5,3,4,2,3,0,2,1,1,0,1,0,3,1,5,2,2,0,4,1,4,1,6,15,2,0,1,1,0,0,0,1,0,2,0,1,3,0,5,2,1,1,0,1,3,1,0,0,0,1,2,1,4,2,3,1,2,1,0,0,0,2,1,1,1,2,2,0,1,0,2,1,2,0,3,0,0,2,2,0,1,0,3,4,3,1,6,0,3,0,1,0,0,2,4,2,0,2,2,3,4,0,1,6,0,0,3,5,2,4,0,0,1,4,4	52	1,0,2,2,0,3,1,0,0,3,0,1,0,0,0,1,2,0,1,1,0,0,2,0,0,7,5,0,0,0,0,2,2,2,0,0,1,0,0,0,2,0,1,0,0,0,0,0,1,0,0,1,1,2,1,0,0,0,0,0,0,0,0,4,3,1,1,1,1,0,1,0,0,0,0,0,2,0,0,2,0,2,0,1,1,3,1,0,7,0,1,0,0,0,1,1,2,2,0,2,0,2,3,0,0,0,0,0,0,0,0,2,0,1,1,4,0	87	0.884898	0
chr17	35884667	35884779	+	AC015849.1,TAF15,	chr17	35884632	35884813	h38_mk_AluJ4	-	4	SRR1102055,SRR1454803,SRR602516,SRR601500,	24	0,0,0,0,0,0,3,2,4,0,1,0,0,0,0,0,0,2,0,0,0,0,2,0,0,0,0,8,1,0,0,0,0,0,1,0,0,0,0,0,0,0,0,0,0,0,0,0,1,0,0,1,0,2,0,0,0,0,2,0,0,1,0,2,0,0,1,1,0,1,0,12,0,0,0,1,0,0,0,0,0,0,0,2,0,0,0,0,0,0,0,0,0,2,0,8,0,0,0,0,0,0,0,0,0,0,0,0,0,0,0,0,0,2,0,0,0	31	0,1,8,0,2,0,1,0,0,0,0,0,3,0,0,0,3,0,0,8,0,0,0,0,0,0,1,0,0,0,2,3,0,0,0,0,0,0,0,3,1,0,0,0,0,0,0,0,0,2,0,0,0,0,0,0,1,0,0,0,0,0,0,0,0,0,2,2,0,0,0,6,0,0,0,0,0,0,0,0,0,0,0,7,0,0,1,0,0,2,1,0,3,1,0,4,0,6,0,2,0,1,0,10,0,2,0,0,0,1,0,1,0,0,0,0,0	-1	.	.
chr17	35884687	35884779	+	AC015849.1,TAF15,	chr17	35884632	35884813	h38_mk_AluJ4	-	9	SRR1336548,SRR1357478,SRR1414897,SRR1500868,SRR604262,SRR1331579,SRR1444678,SRR600361,SRR662534,	41	1,0,0,0,0,1,1,4,2,0,0,0,0,0,0,0,2,0,0,2,0,1,0,0,1,0,2,6,2,2,0,3,0,0,0,0,0,0,0,0,0,0,0,0,5,0,3,0,0,4,0,0,0,3,0,0,0,2,0,0,0,0,2,0,0,0,0,1,0,2,0,3,0,1,0,1,0,2,0,0,0,0,1,0,2,0,0,0,1,1,0,0,2,0,1,1,0,1,0,0,0,0,3,0,0,0,0,2,0,0,3,4,8,1,0,4,0	31	0,1,8,0,2,0,1,0,0,0,0,0,3,0,0,0,3,0,0,8,0,0,0,0,0,0,1,0,0,0,2,3,0,0,0,0,0,0,0,3,1,0,0,0,0,0,0,0,0,2,0,0,0,0,0,0,1,0,0,0,0,0,0,0,0,0,2,2,0,0,0,6,0,0,0,0,0,0,0,0,0,0,0,7,0,0,1,0,0,2,1,0,3,1,0,4,0,6,0,2,0,1,0,10,0,2,0,0,0,1,0,1,0,0,0,0,0	-1	.	.
chr17	40020273	40020619	-	MED24,	chr17	40020496	40020798	h38_mk_AluJo	+	16	SRR1102055,SRR1314163,SRR1315970,SRR1348360,SRR1413562,SRR1415234,SRR1416754,SRR1432123,SRR1433796,SRR1454803,SRR1487685,SRR604262,SRR607337,SRR613627,SRR661973,SRR814967,	117	104,31,203,242,184,197,199,169,258,243,177,78,143,165,220,146,190,236,66,103,133,137,601,154,147,82,241,185,181,156,174,425,120,215,120,138,197,100,76,334,155,161,138,188,287,204,257,102,117,193,110,182,124,168,150,151,282,191,174,196,118,153,259,208,280,139,93,74,159,230,228,254,272,172,91,149,246,234,83,161,97,231,125,211,258,234,185,90,161,146,237,34,187,274,194,276,250,152,146,197,17,237,68,1…	59	0,0,1,5,2,3,2,4,4,0,0,1,1,0,4,0,2,0,0,3,0,0,3,3,0,0,3,4,1,0,2,3,0,1,1,0,0,1,0,0,1,1,1,10,0,0,3,0,2,0,2,2,6,1,0,1,3,4,2,0,0,1,0,0,2,6,0,0,0,3,0,4,2,0,0,0,0,0,0,2,0,2,1,4,0,3,3,0,0,0,5,1,1,0,0,0,1,4,0,4,0,14,0,0,0,0,0,0,0,11,1,0,0,5,6,0,0	-1	.	.
chr17	40220415	40220538	+	WIPF2,	chr17	40220378	40220583	h38_mk_AluJb	-	1	SRR1487194,	1	0,0,0,0,0,0,0,0,0,0,0,0,0,0,0,0,0,0,0,0,0,0,0,0,0,0,0,0,0,0,0,0,0,0,0,0,0,0,0,0,0,0,0,0,0,0,0,0,0,0,0,0,0,0,0,0,0,0,0,0,0,0,0,0,0,0,0,0,0,0,0,0,0,0,0,0,0,0,0,0,0,0,0,0,2,0,0,0,0,0,0,0,0,0,0,0,0,0,0,0,0,0,0,0,0,0,0,0,0,0,0,0,0,0,0,0,0	22	0,0,0,0,0,0,2,1,0,0,1,0,0,0,0,0,0,0,0,0,0,0,0,0,0,1,0,0,1,0,1,0,0,0,0,2,0,0,0,0,0,0,3,0,0,0,1,0,0,0,0,0,1,1,0,0,2,0,0,0,0,0,0,0,0,0,0,0,0,0,0,0,1,0,0,0,0,0,0,0,1,0,0,2,1,0,0,0,0,0,1,0,0,0,0,1,0,0,2,0,0,0,0,0,0,0,0,0,0,0,0,0,0,1,4,1,0	116	0.007751	0
chr17	42137762	42137878	-	RAB5C,	chr17	42137597	42137921	h38_mk_AluSc	+	99	SRR1077405,SRR1084649,SRR1084842,SRR1085495,SRR1102055,SRR1314163,SRR1315970,SRR1316940,SRR1317344,SRR1318163,SRR1320115,SRR1320963,SRR1326179,SRR1331579,SRR1333741,SRR1335446,SRR1337098,SRR1337412,SRR1340508,SRR1341365,SRR1341763,SRR1342045,SRR1348159,SRR1348360,SRR1354446,SRR1356444,SRR1356619,SRR1357478,SRR1360128,SRR1360563,SRR1361567,SRR1367943,SRR1368772,SRR1375571,SRR1381673,SRR1386708,SRR…	117	5,5,22,15,9,12,10,8,15,13,9,8,23,14,25,7,26,9,6,1,14,7,54,12,12,11,15,7,15,16,18,6,11,11,6,7,14,15,9,12,24,13,6,13,10,10,15,7,14,10,7,7,5,12,15,9,20,4,14,7,25,7,9,28,12,4,16,11,4,9,18,11,26,8,6,19,27,4,16,12,12,16,11,13,17,16,15,4,27,13,17,5,9,12,8,5,31,5,19,15,5,8,5,2,8,9,1,14,6,12,16,18,1,17,11,22,4	116	4,4,6,14,11,7,11,9,12,10,17,8,11,9,11,7,22,9,4,0,7,6,36,11,14,5,11,4,12,10,12,4,8,11,6,7,9,5,9,10,15,13,9,17,5,12,3,3,9,13,7,9,9,15,4,5,8,3,10,9,29,8,10,23,10,12,8,8,7,10,13,6,9,10,11,13,21,5,12,4,6,19,16,17,21,23,13,8,27,10,14,1,6,4,5,9,23,4,21,8,2,7,3,2,20,17,4,8,10,9,7,22,5,25,10,11,6	117	0.102586	1
chr17	42877975	42878073	-	LINC00671,	chr17	42878049	42878270	h38_mk_AluSx	+	1	SRR1453851,	33	0,0,0,2,1,1,0,0,0,0,1,0,0,0,1,1,0,0,1,0,0,1,0,3,1,0,0,0,0,0,0,3,0,0,1,0,2,1,0,0,0,0,0,0,0,0,0,0,1,0,0,0,0,0,0,0,1,0,0,1,0,1,0,1,1,1,0,0,1,0,3,0,0,1,1,0,0,0,0,0,0,0,0,0,0,0,0,0,0,1,1,0,1,0,0,0,0,1,0,0,0,0,0,0,0,2,0,0,0,3,0,0,0,0,1,0,1	41	0,0,0,1,0,0,0,0,0,0,1,0,0,0,0,1,1,1,1,0,0,1,1,2,0,2,0,0,1,0,0,4,0,0,1,5,2,1,0,1,0,0,1,0,0,4,1,0,0,3,0,0,0,0,0,1,0,0,0,2,0,1,0,1,4,0,0,0,0,0,3,0,0,0,0,1,0,0,0,1,0,0,0,0,0,0,0,0,0,3,0,0,0,0,0,0,0,0,1,1,0,0,2,0,2,0,2,0,1,3,3,0,0,0,1,5,1	-1	.	.
chr17	44181623	44181720	-	ASB16-AS1,	chr17	44181576	44181786	h38_mk_AluSx	+	97	SRR1072367,SRR1084649,SRR1084842,SRR1085495,SRR1099499,SRR1102055,SRR1315970,SRR1316940,SRR1317344,SRR1318163,SRR1320115,SRR1320963,SRR1326179,SRR1328895,SRR1331579,SRR1333741,SRR1337098,SRR1337412,SRR1340508,SRR1341365,SRR1341763,SRR1342045,SRR1348159,SRR1354446,SRR1356444,SRR1356619,SRR1357478,SRR1360128,SRR1360563,SRR1361567,SRR1367943,SRR1368772,SRR1375571,SRR1381673,SRR1386708,SRR1387264,SRR…	115	8,2,4,4,5,3,4,6,3,8,4,3,3,5,4,2,4,1,4,1,7,9,12,4,2,4,7,1,7,3,7,4,2,7,3,5,2,7,4,14,4,2,3,3,4,3,8,6,8,1,3,2,3,2,3,0,9,2,8,6,6,3,1,9,7,2,3,5,1,1,10,0,5,4,3,2,4,2,1,6,5,9,2,2,3,8,4,4,5,4,7,2,3,3,6,5,7,3,4,8,1,3,2,15,11,4,3,10,9,10,7,4,7,6,2,5,4	113	11,1,6,8,2,8,5,1,2,12,4,5,5,3,10,4,4,2,2,1,2,5,14,5,6,5,7,2,2,7,11,4,2,7,4,5,7,6,3,6,4,4,6,3,2,3,7,7,2,5,3,7,1,7,0,1,10,2,4,5,6,9,2,11,9,6,10,3,6,2,2,4,8,3,4,7,5,2,1,6,6,6,5,4,6,3,8,3,6,0,8,0,6,7,3,3,7,1,2,4,2,3,8,3,9,10,1,9,4,14,5,2,0,12,3,4,1	-1	.	.
chr17	44181623	44181741	-	ASB16-AS1,	chr17	44181576	44181786	h38_mk_AluSx	+	1	SRR1084842,	115	8,2,4,4,5,3,4,6,3,8,4,3,3,5,4,2,4,1,4,1,7,9,12,4,2,4,7,1,7,3,7,4,2,7,3,5,2,7,4,14,4,2,3,3,4,3,8,6,8,1,3,2,3,2,3,0,9,2,8,6,6,3,1,9,7,2,3,5,1,1,10,0,5,4,3,2,4,2,1,6,5,9,2,2,3,8,4,4,5,4,7,2,3,3,6,5,7,3,4,8,1,3,2,15,11,4,3,10,9,10,7,4,7,6,2,5,4	1	0,0,0,1,0,0,0,0,0,0,0,0,0,0,0,0,0,0,0,0,0,0,0,0,0,0,0,0,0,0,0,0,0,0,0,0,0,0,0,0,0,0,0,0,0,0,0,0,0,0,0,0,0,0,0,0,0,0,0,0,0,0,0,0,0,0,0,0,0,0,0,0,0,0,0,0,0,0,0,0,0,0,0,0,0,0,0,0,0,0,0,0,0,0,0,0,0,0,0,0,0,0,0,0,0,0,0,0,0,0,0,0,0,0,0,0,0	-1	.	.
chr17	44182930	44183069	-	ASB16-AS1,	chr17	44182772	44183136	h38_mk_AluJo	+	1	SRR1326179,	105	5,0,3,8,2,7,4,0,1,6,2,2,4,2,5,4,3,2,1,1,1,1,8,5,4,3,6,1,0,3,4,2,1,4,2,0,6,3,2,2,4,2,2,1,1,2,3,5,1,2,2,4,0,2,0,0,4,2,2,2,4,8,2,9,3,3,7,2,2,1,1,3,1,2,4,4,3,2,1,3,4,4,3,1,6,3,5,1,2,0,3,0,5,5,1,1,3,1,2,1,1,3,5,3,7,6,1,0,1,10,2,2,0,4,3,3,0	2	0,0,0,0,0,0,0,0,0,0,0,0,0,0,2,0,0,0,0,0,0,0,0,0,0,0,0,0,0,0,0,0,0,0,0,0,0,0,0,0,0,0,0,0,0,0,1,0,0,0,0,0,0,0,0,0,0,0,0,0,0,0,0,0,0,0,0,0,0,0,0,0,0,0,0,0,0,0,0,0,0,0,0,0,0,0,0,0,0,0,0,0,0,0,0,0,0,0,0,0,0,0,0,0,0,0,0,0,0,0,0,0,0,0,0,0,0	113	0.58407	0
chr17	44182930	44183093	-	ASB16-AS1,	chr17	44182772	44183136	h38_mk_AluJo	+	81	SRR1072367,SRR1084649,SRR1084842,SRR1099499,SRR1102055,SRR1316940,SRR1317344,SRR1318163,SRR1320115,SRR1320963,SRR1326179,SRR1328895,SRR1331579,SRR1333741,SRR1335446,SRR1337098,SRR1337412,SRR1340508,SRR1341365,SRR1341763,SRR1348159,SRR1356619,SRR1357478,SRR1360128,SRR1360563,SRR1368772,SRR1375571,SRR1381673,SRR1386708,SRR1387264,SRR1387809,SRR1390601,SRR1399779,SRR1402900,SRR1408208,SRR1408368,SRR…	105	5,0,3,8,2,7,4,0,1,6,2,2,4,2,5,4,3,2,1,1,1,1,8,5,4,3,6,1,0,3,4,2,1,4,2,0,6,3,2,2,4,2,2,1,1,2,3,5,1,2,2,4,0,2,0,0,4,2,2,2,4,8,2,9,3,3,7,2,2,1,1,3,1,2,4,4,3,2,1,3,4,4,3,1,6,3,5,1,2,0,3,0,5,5,1,1,3,1,2,1,1,3,5,3,7,6,1,0,1,10,2,2,0,4,3,3,0	106	2,1,5,4,1,4,4,0,0,7,6,2,5,1,4,2,4,4,3,3,2,2,7,4,7,0,5,2,3,1,1,4,1,5,0,3,2,7,4,7,7,4,3,2,2,5,4,6,2,2,1,2,3,2,2,5,10,1,1,3,1,3,0,9,3,3,4,1,7,1,4,4,0,5,2,6,4,2,0,7,6,2,6,7,8,5,5,2,4,2,8,1,5,2,3,1,4,1,0,4,1,3,5,0,6,5,2,0,2,7,1,4,0,4,5,3,2	116	0.749835	0
chr17	45475888	45476073	-	PLEKHM1,	chr17	45475856	45476139	h38_mk_AluJb	+	2	SRR1317344,SRR661349,	62	2,0,0,1,2,1,1,0,0,0,1,2,0,0,0,1,0,1,1,0,0,1,1,0,0,2,1,1,2,1,1,1,0,0,0,0,0,1,0,1,0,2,3,1,1,0,1,0,0,0,1,0,1,1,1,1,0,0,2,1,6,1,0,1,2,0,0,0,0,0,0,0,0,0,0,3,2,0,0,0,1,1,1,2,1,3,0,0,3,2,1,0,0,2,0,1,0,1,2,2,0,1,0,0,0,2,1,0,1,3,0,2,0,2,1,2,0	2	0,0,0,0,0,0,0,0,0,0,1,0,0,0,0,0,0,0,0,0,0,0,0,0,0,0,0,0,0,0,0,0,0,0,0,0,0,0,0,0,0,0,0,0,0,0,0,0,0,0,0,0,0,0,0,0,0,0,0,0,0,0,0,0,0,0,0,0,0,0,0,0,0,0,0,0,0,0,0,0,0,0,0,0,0,0,0,0,0,0,0,0,0,0,0,0,0,0,0,0,0,0,0,0,0,0,0,0,1,0,0,0,0,0,0,0,0	116	0.049366	0
chr17	46538351	46538426	-	ARL17A,	chr17	46538150	46538442	h38_mk_AluSz	+	7	SRR1316940,SRR1333741,SRR1340508,SRR1416477,SRR1468514,SRR1471943,SRR663633,	57	0,1,2,0,0,0,0,1,0,1,1,0,0,1,0,1,0,1,1,0,0,2,4,0,0,1,3,1,2,0,1,1,1,1,0,0,0,0,0,2,1,2,0,0,0,0,0,0,0,0,0,2,0,0,0,0,1,0,1,2,1,0,0,1,2,0,1,1,0,0,0,0,1,4,1,1,3,0,1,3,0,1,2,1,0,2,0,0,2,0,0,0,1,1,1,1,0,1,0,2,1,1,1,0,0,1,2,1,0,0,0,0,7,1,0,0,0	71	0,0,3,2,1,1,3,0,1,3,1,0,1,1,0,1,1,2,2,0,1,2,3,3,4,0,1,4,2,0,0,2,0,0,0,1,2,1,0,2,4,1,2,1,1,0,2,1,1,0,0,1,0,3,0,1,1,1,1,1,1,0,0,0,0,2,0,0,3,0,0,0,2,1,0,0,5,0,1,1,0,0,2,1,0,0,1,0,2,1,1,0,0,1,3,2,2,1,0,1,0,2,0,0,2,3,0,0,0,0,3,1,6,2,0,1,5	113	0.410277	0
chr17	47463271	47463389	-	MRPL45P2,	chr17	47463262	47463441	h38_mk_AluJo	+	1	SRR1455925,	4	0,0,0,0,0,0,0,0,0,0,0,0,0,0,0,0,0,0,0,0,0,0,1,0,0,0,0,0,0,0,0,0,0,0,0,0,0,0,0,0,0,0,0,0,0,0,0,0,0,0,0,0,0,0,0,0,1,0,0,0,0,0,0,0,0,0,0,0,0,0,0,0,1,0,0,0,0,0,0,0,0,0,0,0,0,0,0,0,0,0,0,0,0,0,0,0,0,0,0,0,0,0,0,1,0,0,0,0,0,0,0,0,0,0,0,0,0	3	0,0,0,0,0,0,2,0,0,0,0,0,0,0,0,0,0,0,0,0,0,0,0,0,0,0,0,0,0,0,0,0,0,0,0,0,0,0,0,0,0,0,0,2,0,0,0,0,0,0,0,0,0,0,0,0,0,0,0,0,0,0,0,0,0,0,0,0,0,0,0,0,1,0,0,0,0,0,0,0,0,0,0,0,0,0,0,0,0,0,0,0,0,0,0,0,0,0,0,0,0,0,0,0,0,0,0,0,0,0,0,0,0,0,0,0,0	19	0.2	0
chr17	47829139	47829236	-	MRPL10,	chr17	47828971	47829302	h38_mk_AluSz	+	99	SRR1072367,SRR1077405,SRR1084649,SRR1084842,SRR1085495,SRR1099499,SRR1102055,SRR1314163,SRR1316940,SRR1318163,SRR1320115,SRR1320963,SRR1326179,SRR1328895,SRR1331579,SRR1333741,SRR1335446,SRR1336548,SRR1337098,SRR1340508,SRR1341365,SRR1341763,SRR1342045,SRR1348159,SRR1348360,SRR1354446,SRR1356444,SRR1356619,SRR1357478,SRR1360128,SRR1360563,SRR1361567,SRR1367943,SRR1368772,SRR1375571,SRR1381673,SRR…	116	11,1,10,29,23,19,22,11,9,12,12,15,4,18,27,18,16,23,11,6,20,5,55,26,19,14,29,8,21,10,27,15,3,7,5,20,11,5,8,26,13,10,6,11,16,22,33,14,19,10,10,16,7,16,24,9,12,11,18,15,18,8,10,27,31,8,0,14,14,19,23,16,36,18,13,11,20,22,1,18,18,16,7,32,25,18,7,9,11,7,17,5,17,20,18,29,29,13,19,12,1,22,14,18,41,30,3,30,5,43,35,19,11,38,29,28,13	110	2,1,2,4,2,5,4,1,1,2,4,8,4,1,6,4,8,7,1,1,5,1,18,5,5,2,7,3,10,2,9,4,1,4,1,5,4,1,1,7,4,2,0,5,5,1,11,1,3,5,2,3,3,2,7,6,5,1,5,0,9,3,1,6,6,4,1,3,6,1,6,4,10,9,1,2,5,4,0,3,2,4,1,3,6,3,0,2,1,1,4,0,4,4,2,4,10,4,3,2,0,2,5,0,13,8,1,6,1,11,7,8,1,16,5,13,3	117	0.49412	1
chr17	47829139	47829259	-	MRPL10,	chr17	47828971	47829302	h38_mk_AluSz	+	3	SRR1072367,SRR1354446,SRR613627,	116	11,1,10,29,23,19,22,11,9,12,12,15,4,18,27,18,16,23,11,6,20,5,55,26,19,14,29,8,21,10,27,15,3,7,5,20,11,5,8,26,13,10,6,11,16,22,33,14,19,10,10,16,7,16,24,9,12,11,18,15,18,8,10,27,31,8,0,14,14,19,23,16,36,18,13,11,20,22,1,18,18,16,7,32,25,18,7,9,11,7,17,5,17,20,18,29,29,13,19,12,1,22,14,18,41,30,3,30,5,43,35,19,11,38,29,28,13	3	2,0,0,0,0,0,0,0,0,0,0,0,0,0,0,0,0,0,0,0,0,0,0,0,0,0,0,0,2,0,0,0,0,0,0,0,0,0,0,0,0,0,0,0,0,0,0,0,0,0,0,0,0,0,0,0,0,0,0,0,0,0,0,0,0,0,0,0,0,0,0,0,0,0,0,0,0,0,0,0,0,0,0,0,0,0,0,0,0,0,0,0,0,0,0,0,0,0,0,0,0,1,0,0,0,0,0,0,0,0,0,0,0,0,0,0,0	117	0.49382	1
chr17	49675895	49676016	-	SPOP,	chr17	49675728	49676054	h38_mk_AluSz	+	102	SRR1072367,SRR1077405,SRR1084649,SRR1084842,SRR1085495,SRR1099499,SRR1102055,SRR1314163,SRR1316940,SRR1317344,SRR1318163,SRR1320115,SRR1320963,SRR1326179,SRR1328895,SRR1331579,SRR1333741,SRR1335446,SRR1336548,SRR1337098,SRR1337412,SRR1340508,SRR1341365,SRR1341763,SRR1342045,SRR1348159,SRR1348360,SRR1354446,SRR1356444,SRR1356619,SRR1357478,SRR1367943,SRR1368772,SRR1375571,SRR1381673,SRR1386708,SRR…	112	4,8,9,17,9,5,6,4,3,3,9,3,12,8,15,12,13,8,1,3,12,5,17,1,9,4,17,5,8,8,10,5,1,0,3,9,17,8,5,4,9,7,6,7,4,8,6,5,6,8,3,4,6,7,8,6,8,0,9,10,10,1,1,12,3,2,4,3,5,1,11,2,13,10,4,9,6,2,5,16,13,7,5,7,11,7,3,3,13,7,9,0,5,7,10,13,12,7,7,5,0,9,5,0,9,1,3,1,9,32,10,12,3,23,6,15,3	110	5,4,2,11,8,7,5,6,1,2,11,3,7,6,13,10,8,3,2,2,6,3,19,3,6,2,8,3,2,7,10,4,0,0,1,6,5,5,3,2,7,4,1,7,3,7,7,8,5,5,5,4,4,6,5,6,6,0,5,3,9,0,3,10,8,3,3,2,6,4,10,2,8,3,5,5,7,3,7,7,5,5,3,7,6,6,1,1,6,5,8,0,1,9,11,11,18,1,7,4,0,8,6,0,5,3,5,1,23,17,12,8,1,22,3,12,2	117	0.520939	1
chr17	50536029	50536199	+	EPN3,	chr17	50536015	50536171	h38_mk_AluJo	-	5	SRR1102055,SRR1356619,SRR1457482,SRR1487194,SRR602314,	14	0,0,0,0,0,0,6,0,0,0,0,1,0,0,0,0,0,0,0,0,0,0,0,0,0,0,0,0,0,1,2,0,0,0,0,0,0,0,0,0,0,0,0,0,0,0,0,0,1,0,0,0,0,0,1,1,0,0,0,0,0,0,0,0,0,0,0,0,1,0,0,0,0,1,0,0,0,0,0,0,0,0,0,0,1,0,0,0,0,0,1,0,0,0,1,1,0,0,1,0,0,0,0,0,0,0,0,0,0,0,0,0,0,0,0,0,0	48	0,0,0,1,1,0,3,0,0,0,2,0,0,0,0,1,0,0,0,0,2,0,3,0,0,1,3,1,1,0,1,0,0,3,1,1,0,0,0,0,0,5,1,0,1,1,0,0,1,0,0,0,1,0,0,4,2,0,0,1,2,0,0,3,2,3,0,1,0,1,0,2,0,3,0,1,0,0,0,0,2,1,0,6,4,1,0,0,0,0,0,0,0,0,4,0,3,0,5,0,0,7,0,0,2,0,0,2,2,0,6,0,0,1,0,1,0	56	0.758292	0
chr17	59884661	59884756	-	TUBD1,	chr17	59884629	59884945	h38_mk_AluSz	+	1	SRR1331579,	18	0,1,4,0,0,0,0,0,0,0,0,0,0,0,0,0,3,0,1,0,0,0,1,0,0,0,0,0,0,0,0,2,1,0,0,0,0,0,0,1,0,0,0,0,0,0,0,0,0,1,0,0,0,0,0,1,0,0,0,0,0,0,0,0,0,0,0,0,0,0,0,0,0,0,0,2,0,0,0,0,0,0,0,0,1,0,0,0,0,0,0,0,0,0,0,0,0,1,0,0,1,1,0,0,0,2,0,0,1,0,0,3,0,0,0,0,0	32	1,0,0,0,0,0,0,1,1,2,0,0,0,0,2,0,4,0,0,2,0,0,0,0,0,0,1,0,0,0,0,0,1,0,1,1,1,0,0,0,1,0,1,1,0,0,0,1,0,0,0,0,0,0,1,0,0,0,0,0,1,1,0,0,0,0,0,1,0,0,0,0,0,1,0,0,0,0,0,0,0,0,0,1,0,1,0,0,1,0,1,0,1,0,1,0,1,0,1,0,0,0,1,0,0,0,0,0,0,0,0,0,0,0,1,0,2	104	0.177456	0
chr17	62929519	62929697	-	AC005972.4,	chr17	62929576	62929731	h38_mk_AluJo	+	17	SRR1084842,SRR1337098,SRR1342045,SRR1354446,SRR1356619,SRR1390601,SRR1432123,SRR1435020,SRR1440986,SRR1447693,SRR1455925,SRR1468955,SRR1474777,SRR595926,SRR602704,SRR662534,SRR814967,	79	0,3,0,13,6,7,2,4,9,0,8,1,0,0,1,4,1,1,2,0,8,0,23,10,0,3,5,1,8,1,6,8,0,5,1,7,12,6,0,0,6,0,0,7,5,2,12,0,2,7,0,5,1,2,0,2,9,0,4,3,3,3,7,7,8,0,0,1,1,0,3,0,19,0,1,6,3,5,0,2,7,7,0,5,8,0,1,0,1,0,8,0,0,3,2,4,2,0,2,3,0,2,3,0,7,0,0,0,10,0,11,13,0,10,11,20,0	26	0,0,0,7,0,0,0,0,0,0,0,0,0,0,0,0,0,0,0,0,1,0,0,0,4,3,3,0,2,1,2,0,0,0,0,2,0,0,0,0,0,2,0,1,0,0,0,0,0,0,0,0,0,0,0,0,2,0,0,2,0,0,0,0,8,0,0,0,2,0,0,0,10,0,0,0,1,3,0,0,0,1,0,0,0,0,0,0,0,0,3,0,0,0,0,0,4,0,0,1,0,0,0,0,0,0,0,2,0,3,0,7,0,7,0,0,0	68	0.987681	0
chr17	64764451	64764548	-	ARHGAP27P1-BPTFP1-KPNA2P3,	chr17	64764414	64764613	h38_mk_AluSx1	+	7	SRR1099499,SRR1102055,SRR1386708,SRR1399779,SRR595926,SRR657777,SRR818033,	25	12,0,0,0,0,21,12,0,0,0,0,0,0,0,0,12,0,0,0,0,0,0,0,13,0,0,19,0,0,7,10,0,0,0,0,0,0,0,0,27,0,10,0,0,19,14,0,0,0,18,0,0,0,0,0,0,0,0,0,0,0,0,0,0,0,0,0,0,11,0,0,0,0,0,0,0,30,0,0,0,0,24,0,23,0,0,0,0,0,0,19,0,0,0,0,0,13,0,0,0,0,0,10,0,0,0,3,0,18,56,0,0,0,28,19,0,0	36	0,0,0,7,6,5,2,0,0,8,0,0,0,0,0,0,0,6,0,0,0,0,0,0,1,0,0,0,0,0,0,0,0,0,0,0,0,0,2,1,1,0,0,4,1,0,6,0,1,0,0,5,0,1,0,3,2,0,0,0,0,0,0,0,3,0,0,0,0,0,2,0,0,0,0,2,0,0,0,0,1,0,0,0,4,1,0,0,1,0,6,0,0,1,7,0,0,0,0,0,0,0,0,0,3,5,2,2,0,0,4,0,0,0,3,2,1	-1	.	.
chr17	64898362	64898459	-	LRRC37A3,	chr17	64898197	64898519	h38_mk_AluSq2	+	31	SRR1102055,SRR1320963,SRR1328895,SRR1333741,SRR1337098,SRR1340508,SRR1356619,SRR1357478,SRR1360563,SRR1367943,SRR1386708,SRR1390601,SRR1399779,SRR1414897,SRR1439873,SRR1444622,SRR1447693,SRR1453341,SRR1468955,SRR1471943,SRR1474553,SRR1500868,SRR600361,SRR602516,SRR602704,SRR604456,SRR613627,SRR661973,SRR662233,SRR662534,SRR814967,	99	1,1,3,3,4,4,3,1,3,3,6,1,3,2,2,3,3,7,0,2,2,0,5,1,2,2,4,3,8,3,2,3,0,5,3,3,5,1,1,5,4,1,1,3,5,1,1,2,2,4,1,1,2,0,2,0,6,1,0,3,0,0,1,3,2,2,4,3,2,3,4,4,4,3,0,1,4,2,0,10,2,4,0,11,2,4,4,0,1,2,2,2,6,6,4,5,5,3,3,0,1,5,4,0,7,3,0,0,11,5,7,5,0,5,6,2,0	70	1,0,0,2,0,0,3,1,0,0,1,0,0,1,1,1,0,2,1,0,1,0,7,1,0,1,0,1,0,1,4,3,1,2,0,1,0,0,0,3,0,3,2,2,2,1,4,0,0,1,1,1,0,0,1,0,1,1,0,1,0,2,1,1,1,0,2,0,4,1,1,0,2,0,0,1,1,2,0,3,2,1,0,1,0,1,0,0,3,2,0,0,2,0,0,5,3,0,3,0,1,2,0,2,2,1,0,0,0,2,3,3,0,3,1,1,2	-1	.	.
chr17	64970923	64971163	-	AMZ2P1,	chr17	64970892	64971190	h38_mk_AluJo	+	11	SRR1333741,SRR1336548,SRR1341365,SRR1435020,SRR1440986,SRR1453341,SRR1454803,SRR1485459,SRR1487362,SRR595926,SRR602704,	14	0,0,0,0,0,0,0,0,0,0,0,0,0,0,0,0,0,15,0,3,0,0,0,7,7,0,0,0,0,0,0,0,0,0,0,0,0,0,0,0,0,0,0,0,0,0,0,0,0,0,0,0,0,0,0,0,0,0,0,15,0,0,0,0,19,0,0,0,0,2,0,22,0,0,0,0,0,8,0,0,0,0,0,21,0,14,0,0,0,0,10,0,0,0,0,0,8,0,0,0,1,0,0,0,0,0,0,0,0,0,0,0,0,0,0,0,0	98	8,0,5,7,10,6,7,6,4,3,6,4,9,2,4,8,4,12,0,5,4,3,19,2,0,3,0,14,1,0,11,9,1,10,3,3,5,12,2,11,8,15,3,4,4,3,8,6,5,4,2,4,0,2,0,2,8,2,7,8,6,11,0,2,10,5,3,0,7,5,4,12,2,0,3,2,11,0,3,6,4,10,4,10,10,6,3,0,3,0,4,0,7,1,10,11,6,11,8,8,0,12,0,3,8,12,3,0,4,6,16,6,0,4,21,8,0	107	0.416861	0
chr17	68106422	68106553	+	AMZ2,LINC00674,	chr17	68106393	68106735	h38_mk_AluJb	-	89	SRR602314,SRR1072367,SRR1077405,SRR1084649,SRR1084842,SRR1085495,SRR1102055,SRR1316940,SRR1317344,SRR1318163,SRR1320115,SRR1320963,SRR1326179,SRR1328895,SRR1331579,SRR1333741,SRR1335446,SRR1336548,SRR1337098,SRR1337412,SRR1340508,SRR1341365,SRR1342045,SRR1348159,SRR1354446,SRR1356444,SRR1360128,SRR1360563,SRR1361567,SRR1367943,SRR1368772,SRR1375571,SRR1386708,SRR1387264,SRR1387809,SRR1389979,SRR1…	113	19,25,6,4,5,6,4,1,1,5,1,5,10,6,7,4,16,7,5,2,7,6,17,6,3,10,7,2,6,5,2,3,8,5,2,7,5,10,2,2,10,9,8,5,2,7,6,6,9,4,12,5,4,8,7,2,6,13,5,6,14,2,0,9,4,3,9,7,4,2,6,2,7,10,8,14,10,2,9,6,3,5,3,7,7,6,8,2,14,10,7,1,7,7,5,5,6,9,11,10,2,5,4,0,8,6,2,5,6,0,4,3,0,14,3,6,6	113	13,21,12,5,7,1,5,2,2,10,6,6,9,7,7,6,6,5,5,2,13,9,21,7,2,12,1,6,4,8,2,3,11,2,5,6,7,8,3,4,7,6,4,7,3,5,4,9,6,2,21,3,4,5,3,5,6,10,6,8,11,2,2,12,4,9,12,4,10,5,6,1,3,5,8,4,13,2,4,2,2,4,4,6,10,3,9,2,17,6,5,1,10,4,7,5,5,15,14,8,3,6,5,0,8,13,0,1,6,4,0,2,0,10,4,6,8	116	0.372013	0
chr17	68180895	68181194	+	LINC00674,	chr17	68181113	68181342	h38_mk_AluSx	-	1	SRR1387809,	3	0,0,0,0,0,0,0,0,0,0,0,0,0,0,0,0,0,0,0,0,0,0,0,0,0,0,0,0,0,0,0,0,0,0,0,0,0,0,0,0,0,1,0,0,0,0,0,0,0,0,0,0,0,0,0,0,0,0,0,0,0,0,0,0,0,0,0,0,0,0,0,0,0,0,0,0,0,0,0,0,0,0,0,0,0,0,0,0,0,0,0,0,0,0,0,0,0,0,0,0,0,0,0,0,0,0,0,0,0,0,0,1,0,0,1,0,0	1	0,0,0,0,0,0,0,0,0,0,0,0,0,0,0,0,0,0,0,0,0,0,0,0,0,0,0,0,0,0,0,0,0,0,0,0,0,0,0,0,0,1,0,0,0,0,0,0,0,0,0,0,0,0,0,0,0,0,0,0,0,0,0,0,0,0,0,0,0,0,0,0,0,0,0,0,0,0,0,0,0,0,0,0,0,0,0,0,0,0,0,0,0,0,0,0,0,0,0,0,0,0,0,0,0,0,0,0,0,0,0,0,0,0,0,0,0	-1	.	.
chr17	68282997	68283123	-	SLC16A6,	chr17	68282963	68283143	h38_mk_AluJ	+	2	SRR1326179,SRR602704,	18	0,0,0,1,0,0,0,1,0,1,0,0,0,0,2,0,0,1,0,0,0,0,1,0,0,0,0,1,0,0,0,0,0,0,0,0,0,0,0,0,0,1,0,0,1,0,0,0,0,0,0,0,1,0,0,0,0,0,0,0,0,0,0,0,0,0,0,0,1,0,0,0,1,0,0,0,0,0,0,0,0,0,0,0,0,0,1,0,0,0,1,0,0,0,1,0,2,0,0,0,0,0,0,0,0,0,0,0,0,1,0,0,0,0,1,0,0	13	0,0,0,0,0,0,0,0,0,0,0,0,0,0,1,0,0,0,0,0,1,0,0,0,0,0,0,1,0,0,0,0,2,0,0,0,0,0,0,0,0,0,0,0,0,0,0,0,0,1,0,0,0,0,0,0,0,0,0,0,0,0,0,1,0,0,0,0,0,0,0,0,1,0,0,0,0,0,0,1,1,0,0,0,0,0,0,0,0,0,0,0,0,0,0,0,1,0,0,0,0,0,0,0,0,0,0,0,0,4,1,0,0,0,0,3,0	73	0.183221	0
chr17	69325699	69325817	-	ABCA5,	chr17	69325632	69325841	h38_mk_AluJo	+	2	SRR1342045,SRR661349,	21	0,0,0,0,0,1,0,0,0,0,0,0,0,0,0,1,0,0,0,0,0,0,2,1,0,1,2,0,0,0,0,0,0,1,0,0,0,0,0,0,0,0,0,0,0,0,0,0,0,0,0,0,0,0,0,0,0,0,0,1,1,0,0,0,0,0,0,0,0,0,0,0,1,0,0,0,0,0,0,0,0,0,0,0,1,1,2,0,0,0,0,0,0,2,0,4,3,0,0,0,0,0,0,0,0,0,3,0,2,0,1,2,0,1,0,0,0	14	0,0,0,2,0,0,0,0,0,0,0,0,0,0,1,0,0,0,0,0,0,0,0,0,0,5,0,0,0,0,0,0,0,0,0,0,0,0,0,0,0,2,0,0,0,0,0,0,0,0,0,0,0,0,0,0,0,0,0,0,0,0,1,0,1,0,0,0,3,0,0,0,0,0,0,0,3,0,0,4,0,0,0,0,2,0,0,0,0,0,0,0,0,0,0,1,0,0,0,0,0,0,1,0,0,0,0,0,1,0,0,1,0,0,0,0,0	51	0.463507	0
chr17	74974568	74974730	+	HID1-AS1,	chr17	74974380	74974690	h38_mk_AluJ	-	1	SRR1335446,	25	1,3,0,2,0,0,0,0,0,0,0,0,1,0,0,0,1,0,2,0,0,0,2,0,0,2,1,0,1,0,2,0,0,0,0,0,0,1,0,0,0,0,0,0,0,0,1,0,0,0,0,0,0,0,0,0,0,0,2,0,0,0,0,3,0,0,0,0,0,0,1,0,0,0,0,0,0,0,0,0,0,0,1,0,1,0,0,0,1,0,1,0,0,0,0,0,1,1,0,0,0,0,0,0,0,0,0,0,1,0,2,0,0,0,0,0,2	37	0,1,0,0,0,0,0,0,3,2,0,2,0,0,0,0,0,0,2,0,1,0,1,1,0,1,1,1,1,0,1,0,0,0,0,0,0,1,0,0,0,0,0,0,0,0,0,0,1,1,0,0,0,1,1,0,1,0,0,0,0,1,0,1,0,0,0,0,0,0,2,0,1,0,0,1,2,0,0,0,1,0,0,0,2,0,0,0,0,1,1,0,0,0,0,0,1,1,0,0,0,0,0,0,0,3,0,2,2,0,1,1,0,0,0,3,0	-1	.	.
chr17	75149091	75149185	-	JPT1,	chr17	75149061	75149385	h38_mk_AluJb	+	1	SRR604456,	88	0,0,2,2,0,1,1,3,2,3,1,2,0,0,2,0,3,4,0,2,2,1,6,0,3,1,4,3,4,4,1,1,2,4,0,3,5,2,0,2,4,4,3,1,5,2,2,0,2,1,1,0,0,2,2,2,2,3,0,2,5,0,0,4,2,0,0,2,0,4,0,2,2,1,1,2,2,0,2,1,3,2,3,1,0,7,5,1,6,3,2,0,0,0,1,3,3,1,2,4,0,2,1,5,1,0,1,0,6,1,1,4,0,3,2,4,2	95	2,0,4,7,0,3,6,2,3,4,3,5,5,3,4,5,7,2,0,0,8,1,26,7,2,0,9,3,7,0,2,6,0,8,1,6,4,2,0,5,2,0,2,14,6,1,6,1,1,5,1,2,2,2,1,0,7,0,5,5,4,4,8,12,6,1,0,1,0,1,8,5,13,3,0,6,5,4,0,8,0,5,2,1,6,2,1,0,2,0,11,3,9,10,4,17,17,3,11,2,0,9,1,0,1,3,0,1,8,2,8,4,0,11,3,11,2	117	0.032887	1
chr17	78496856	78497036	+	DNAH17-AS1,	chr17	78496657	78496981	h38_mk_AluY	-	5	SRR1072367,SRR1337412,SRR1433796,SRR1453341,SRR663633,	15	1,0,0,0,1,0,0,0,0,0,0,0,0,0,0,0,0,0,0,0,0,2,0,0,1,0,0,0,0,0,0,0,0,0,0,0,0,0,0,0,0,1,0,0,0,0,0,0,0,0,0,2,0,0,0,0,0,1,0,0,0,0,0,0,0,0,0,0,0,1,0,0,0,1,0,0,0,0,0,2,0,0,0,0,0,0,0,0,0,0,0,0,1,1,0,0,1,0,1,0,0,0,0,0,0,0,0,0,0,0,0,0,5,0,0,0,0	70	9,3,2,0,0,1,1,0,1,3,0,1,0,2,4,4,0,1,0,0,2,8,2,4,2,1,1,1,0,1,3,1,0,1,0,1,1,0,0,4,5,2,0,0,6,0,0,0,6,0,7,2,0,3,3,0,1,3,6,0,3,3,0,1,3,10,2,0,3,3,9,0,1,0,0,1,3,0,4,2,0,1,0,1,3,1,1,2,2,1,3,0,4,2,0,0,1,0,0,0,0,0,2,0,0,0,0,0,0,6,0,3,24,3,0,2,0	-1	.	.
chr17	78791794	78792080	-	USP36,	chr17	78791803	78791898	h38_mk_AluJ	+	1	SRR1331579,	2	0,0,0,0,0,0,0,0,0,0,0,0,0,0,0,0,1,0,0,0,0,0,0,0,0,0,0,0,0,0,0,0,0,0,0,0,0,0,0,0,0,0,0,0,0,0,0,0,0,0,0,0,0,0,0,0,0,0,0,0,0,0,0,0,0,0,0,0,0,0,0,0,0,0,0,0,0,0,0,1,0,0,0,0,0,0,0,0,0,0,0,0,0,0,0,0,0,0,0,0,0,0,0,0,0,0,0,0,0,0,0,0,0,0,0,0,0	21	0,0,0,0,0,0,0,3,0,0,0,0,3,0,0,0,2,0,0,0,0,0,0,0,0,0,0,0,0,0,1,0,0,1,0,0,0,0,1,1,0,0,0,0,0,0,0,0,0,0,1,0,0,0,0,1,1,0,0,1,0,0,0,0,0,1,0,0,0,0,0,1,0,0,0,0,0,1,0,0,0,0,0,0,0,0,0,0,0,0,0,0,1,0,1,1,0,1,1,0,0,1,0,0,0,0,0,0,0,0,0,0,0,0,1,0,0	95	0.042532	0
chr17	81446738	81446830	+	BAHCC1,	chr17	81446517	81446862	h38_mk_AluJ	-	103	SRR1072367,SRR1084649,SRR1084842,SRR1085495,SRR1099499,SRR1102055,SRR1314163,SRR1315970,SRR1316940,SRR1317344,SRR1318163,SRR1320115,SRR1320963,SRR1326179,SRR1328895,SRR1331579,SRR1333741,SRR1335446,SRR1336548,SRR1337098,SRR1340508,SRR1341365,SRR1341763,SRR1342045,SRR1348159,SRR1354446,SRR1356444,SRR1356619,SRR1357478,SRR1360563,SRR1361567,SRR1367943,SRR1368772,SRR1375571,SRR1381673,SRR1386708,SRR…	112	7,1,6,15,7,8,3,1,3,4,11,1,2,8,10,8,5,3,1,5,8,4,22,8,3,4,8,0,3,5,6,4,5,5,5,5,1,8,3,4,5,7,7,8,6,3,6,9,9,6,6,9,1,3,4,6,4,8,7,3,3,5,0,9,3,3,3,3,5,2,1,1,10,7,1,11,3,5,1,3,3,4,4,11,8,7,5,2,1,2,8,1,2,15,7,8,12,1,6,4,1,4,5,0,7,6,3,1,6,4,10,8,0,16,4,8,0	111	12,1,5,23,8,5,14,7,3,5,14,6,4,7,9,5,10,6,6,4,9,0,17,9,3,5,10,0,5,8,11,7,1,1,2,7,2,10,1,6,8,13,12,18,4,5,4,10,7,9,3,8,4,10,4,6,9,2,5,2,5,7,0,10,10,9,1,8,8,4,2,1,13,7,6,9,5,2,2,5,8,10,1,9,8,13,6,1,2,6,14,0,5,12,7,9,14,4,9,9,3,11,2,0,12,11,1,3,14,11,7,13,0,16,2,11,2	116	0.734338	0
chr17	81826380	81826515	-	MCRIP1,	chr17	81826369	81826547	h38_mk_AluJb	+	13	SRR1337412,SRR1340508,SRR1418837,SRR1435020,SRR1442571,SRR1464373,SRR1468514,SRR1487685,SRR602516,SRR604262,SRR662534,SRR814967,SRR818033,	115	5,7,3,12,1,6,5,11,4,5,5,4,5,2,11,3,22,8,1,4,6,10,25,5,7,2,3,2,9,6,4,16,1,11,4,4,9,3,2,6,7,11,3,7,9,5,12,8,11,3,4,6,3,4,8,4,17,3,6,21,13,8,4,7,7,5,3,0,3,8,7,7,9,4,1,8,9,7,3,4,1,4,14,9,5,2,3,5,9,3,9,2,8,9,3,8,17,8,5,3,0,11,2,5,11,1,5,3,6,10,18,12,4,17,12,8,3	79	1,1,0,0,0,1,0,0,1,1,1,1,2,5,2,1,4,1,0,2,1,6,10,5,1,1,0,0,0,1,0,2,0,1,0,0,2,1,0,1,1,2,2,2,2,3,3,0,2,1,1,2,0,0,4,0,4,0,2,9,3,2,3,2,4,7,1,1,0,0,3,0,0,1,0,4,4,0,3,1,2,2,2,1,3,3,3,1,0,0,0,1,1,1,0,7,4,3,1,2,0,0,0,0,0,0,0,0,1,1,5,5,0,6,7,2,1	117	0.08367	1
chr17	81893104	81893187	+	ANAPC11,	chr17	81893003	81893159	h38_mk_AluSz	-	1	SRR821602,	111	7,0,8,9,3,6,3,2,9,11,2,5,5,7,1,8,9,8,2,3,4,3,12,2,8,5,0,5,7,3,3,13,3,8,4,6,15,3,1,5,8,9,10,11,3,7,6,3,3,5,6,5,5,3,4,7,4,5,0,10,12,3,7,6,6,3,0,6,12,1,12,5,4,6,1,3,11,5,9,6,2,6,6,7,2,5,3,3,10,7,5,2,5,3,0,12,3,3,1,10,0,4,3,18,26,5,8,7,13,24,12,6,7,13,9,1,11	100	1,1,3,3,0,2,1,1,0,5,3,1,1,2,0,2,4,4,4,0,1,3,14,1,4,2,2,1,5,3,0,1,2,2,2,4,4,3,1,2,2,4,0,0,4,2,4,3,1,6,2,4,0,2,1,5,4,1,1,6,1,1,7,9,1,2,1,0,6,2,1,2,2,1,3,2,7,3,3,1,0,5,7,3,3,4,4,0,0,1,0,4,0,1,0,2,1,2,2,2,0,1,0,10,5,3,1,5,2,2,4,9,1,1,3,3,3	117	0.037252	1
chr17	81893104	81893187	+	ANAPC11,	chr17	81893140	81893401	h38_mk_AluSx3	-	1	SRR821602,	111	7,0,8,9,3,6,3,2,9,11,2,5,5,7,1,8,9,8,2,3,4,3,12,2,8,5,0,5,7,3,3,13,3,8,4,6,15,3,1,5,8,9,10,11,3,7,6,3,3,5,6,5,5,3,4,7,4,5,0,10,12,3,7,6,6,3,0,6,12,1,12,5,4,6,1,3,11,5,9,6,2,6,6,7,2,5,3,3,10,7,5,2,5,3,0,12,3,3,1,10,0,4,3,18,26,5,8,7,13,24,12,6,7,13,9,1,11	100	1,1,3,3,0,2,1,1,0,5,3,1,1,2,0,2,4,4,4,0,1,3,14,1,4,2,2,1,5,3,0,1,2,2,2,4,4,3,1,2,2,4,0,0,4,2,4,3,1,6,2,4,0,2,1,5,4,1,1,6,1,1,7,9,1,2,1,0,6,2,1,2,2,1,3,2,7,3,3,1,0,5,7,3,3,4,4,0,0,1,0,4,0,1,0,2,1,2,2,2,0,1,0,10,5,3,1,5,2,2,4,9,1,1,3,3,3	117	0.037252	1
chr17	81893552	81893614	+	ANAPC11,	chr17	81893512	81893589	h38_mk_AluJb	-	117	SRR1072367,SRR1077405,SRR1084649,SRR1084842,SRR1085495,SRR1099499,SRR1102055,SRR1314163,SRR1315970,SRR1316940,SRR1317344,SRR1318163,SRR1320115,SRR1320963,SRR1326179,SRR1328895,SRR1331579,SRR1333741,SRR1335446,SRR1336548,SRR1337098,SRR1337412,SRR1340508,SRR1341365,SRR1341763,SRR1342045,SRR1348159,SRR1348360,SRR1354446,SRR1356444,SRR1356619,SRR1357478,SRR1360128,SRR1360563,SRR1361567,SRR1367943,SRR…	117	167,71,222,278,131,165,158,185,230,389,241,175,160,194,240,117,189,310,132,94,188,197,774,167,312,165,221,162,281,195,144,346,118,326,158,199,426,203,140,249,234,276,139,239,176,213,274,219,175,225,181,188,125,153,182,162,294,165,186,338,351,231,244,329,322,137,150,161,181,153,296,268,241,229,142,216,260,222,256,174,133,308,187,236,213,227,178,131,229,126,290,49,189,136,123,236,202,132,212,188,19…	117	232,99,199,292,156,204,202,190,248,456,297,172,204,189,333,169,225,365,134,93,222,225,976,170,388,177,265,175,338,251,171,440,147,349,144,290,463,272,155,329,316,278,148,305,221,236,292,276,195,283,222,209,141,203,208,192,356,182,220,370,388,268,266,382,359,130,147,158,173,223,333,307,306,254,152,248,367,261,276,232,165,332,219,252,269,201,196,155,251,169,343,70,257,190,181,323,263,194,265,260,26…	117	0.973698	1
chr17	82184958	82185303	-	CCDC57,	chr17	82185202	82185303	h38_mk_AluJb	+	5	SRR1333741,SRR1434526,SRR1453341,SRR602704,SRR814967,	43	0,0,0,6,0,0,0,0,0,0,6,0,4,0,3,0,0,7,0,0,0,3,0,2,0,5,0,1,1,3,0,0,0,0,0,0,0,0,0,6,2,3,0,0,0,5,8,0,3,2,1,0,2,3,0,0,1,2,7,2,0,0,0,0,1,5,0,0,0,5,2,0,0,0,2,0,17,0,0,0,0,0,0,3,0,0,0,2,0,2,2,0,0,6,0,0,3,1,0,0,0,0,4,0,5,0,0,0,5,0,0,0,0,8,0,7,0	20	0,0,0,0,0,0,0,0,0,3,0,0,0,0,0,0,1,1,0,0,0,0,0,0,0,0,0,0,0,0,0,0,0,0,0,0,2,0,0,0,0,0,0,0,0,1,0,0,0,0,0,0,1,1,0,0,0,0,1,0,0,0,1,0,1,0,0,0,0,1,0,0,0,0,1,0,1,0,0,0,0,0,0,0,0,0,0,0,0,0,0,1,1,0,0,1,1,0,0,0,0,2,0,0,0,0,0,0,0,4,0,0,0,2,0,0,0	49	0.796899	0
chr18	606978	607099	+	CLUL1,	chr18	606937	607134	h38_mk_AluJ	-	44	SRR1084842,SRR1102055,SRR1315970,SRR1317344,SRR1320963,SRR1326179,SRR1333741,SRR1337098,SRR1340508,SRR1341763,SRR1342045,SRR1348159,SRR1354446,SRR1367943,SRR1368772,SRR1375571,SRR1387264,SRR1390601,SRR1408208,SRR1421177,SRR1432123,SRR1435020,SRR1439873,SRR1447693,SRR1453341,SRR1453851,SRR1455925,SRR1464373,SRR1468514,SRR1474553,SRR1487194,SRR1487362,SRR601500,SRR602314,SRR602516,SRR602704,SRR6044…	81	0,0,1,10,0,0,4,0,2,1,13,2,0,2,4,1,1,2,0,0,6,0,11,0,2,3,2,0,7,1,5,2,0,2,0,3,6,3,1,0,8,0,0,5,1,0,8,1,0,2,0,1,2,1,4,3,2,1,0,5,0,1,1,7,1,0,0,1,2,3,5,0,3,0,0,12,3,2,2,1,5,1,0,6,7,6,2,0,0,1,2,0,0,4,3,17,15,0,3,1,1,2,2,0,0,5,2,2,6,1,16,6,0,8,2,5,0	82	0,0,0,23,3,1,7,0,5,0,7,3,0,3,2,0,0,1,1,1,7,0,19,3,3,5,6,0,5,0,3,0,0,3,2,2,3,2,1,0,3,5,2,3,7,2,5,0,0,5,1,0,1,3,0,8,5,0,3,6,1,3,1,9,2,2,0,0,4,7,4,5,7,3,0,2,11,1,0,2,3,0,0,1,8,5,0,0,1,0,0,0,1,9,2,8,14,0,4,0,0,3,3,0,1,4,3,6,6,4,8,8,4,13,1,3,0	97	0.942121	0
chr18	613159	613281	+	CLUL1,	chr18	613128	613446	h38_mk_AluSz	-	6	SRR1084842,SRR1317344,SRR1432123,SRR1439873,SRR601500,SRR814967,	19	0,0,0,3,0,0,4,0,0,0,1,0,0,0,0,0,0,0,0,0,0,0,1,0,0,0,0,0,0,0,1,0,0,0,1,0,0,0,0,0,2,0,0,0,1,0,0,0,0,0,0,0,0,2,0,0,3,0,0,1,0,0,0,1,0,2,0,0,0,0,0,0,0,0,0,0,0,0,0,0,0,0,0,0,0,0,0,0,0,0,0,0,0,2,0,0,1,0,0,0,0,0,0,0,0,0,0,0,1,0,0,1,4,3,0,0,0	25	0,0,0,2,1,0,1,0,0,0,1,0,0,0,0,1,0,0,0,0,0,0,0,0,0,0,0,0,1,1,0,0,0,2,0,0,0,0,0,0,0,0,0,0,0,1,0,0,0,0,0,0,0,0,0,1,1,0,0,1,0,1,0,1,0,0,0,0,0,0,0,0,1,0,0,1,1,0,0,0,0,0,0,2,0,0,0,0,0,0,0,0,0,5,0,0,1,0,1,0,1,0,1,0,0,0,0,0,1,0,0,0,0,4,0,0,0	85	0.176745	0
chr18	4021619	4021741	+	DLGAP1-AS4,	chr18	4021577	4021908	h38_mk_AluSx	-	10	SRR1102055,SRR1333741,SRR1354446,SRR1421177,SRR1432123,SRR1440986,SRR1455925,SRR1457503,SRR1468514,SRR657754,	23	0,0,0,0,1,1,4,0,5,0,0,0,0,0,0,0,0,2,0,0,0,0,0,1,0,0,0,0,3,0,0,0,0,0,0,0,0,0,0,0,0,0,0,0,0,0,0,0,0,0,0,0,0,0,0,2,2,0,0,0,0,0,0,0,5,0,0,0,0,1,0,0,6,1,2,0,6,0,0,0,0,2,0,2,0,3,0,0,0,0,4,0,0,0,0,0,0,0,0,0,0,0,0,0,5,12,0,8,0,0,0,0,0,0,1,0,0	59	0,0,10,14,0,4,4,6,0,8,8,0,5,0,0,3,2,8,0,0,0,0,25,4,10,0,3,0,3,0,7,18,0,6,0,0,0,5,0,6,0,0,0,6,8,0,1,3,0,11,3,10,0,4,3,4,13,0,2,0,0,0,14,15,11,0,3,0,0,0,9,18,8,0,1,3,7,6,0,14,1,0,0,0,7,0,0,1,0,0,0,0,3,12,0,13,8,9,0,0,0,0,0,0,0,3,0,10,2,0,0,3,3,0,0,4,0	-1	.	.
chr18	11895185	11895277	-	MPPE1,	chr18	11895153	11895417	h38_mk_AluJ4	+	23	SRR1084842,SRR1318163,SRR1320963,SRR1326179,SRR1348159,SRR1360128,SRR1367943,SRR1386708,SRR1387264,SRR1390601,SRR1402900,SRR1432123,SRR1434526,SRR1455925,SRR1464373,SRR1468514,SRR1474777,SRR1487194,SRR1487362,SRR602704,SRR607337,SRR814967,SRR818210,	88	0,0,1,5,1,1,4,0,1,0,4,3,4,6,5,3,3,1,1,0,5,2,7,1,2,6,3,0,1,1,2,1,3,1,0,8,2,2,1,4,1,0,0,5,3,3,3,0,0,4,1,1,1,0,1,1,4,0,4,2,0,3,0,0,0,2,0,1,2,1,0,2,6,1,0,1,4,2,0,1,4,2,1,1,3,3,2,2,2,1,2,0,1,0,0,0,1,0,1,1,1,1,1,0,3,4,2,5,1,0,5,4,0,6,1,11,2	63	0,0,0,4,0,0,2,0,0,0,1,4,1,3,3,0,0,0,0,0,1,1,1,0,2,0,2,0,1,1,0,0,1,1,2,2,1,0,0,3,3,3,0,1,1,2,1,0,1,0,0,2,0,2,1,2,2,0,2,0,0,2,0,0,0,0,0,1,2,3,2,2,2,2,0,3,5,1,0,0,0,2,1,0,3,2,1,1,4,1,0,1,1,2,0,0,1,0,0,2,0,0,0,0,1,0,0,0,1,6,1,0,0,7,0,5,0	117	0.080381	1
chr18	26892871	26892992	+	AQP4-AS1,	chr18	26892832	26893158	h38_mk_AluSx	-	47	SRR1085495,SRR1326179,SRR1328895,SRR1331579,SRR1333741,SRR1336548,SRR1337412,SRR1340508,SRR1341763,SRR1348159,SRR1360563,SRR1368772,SRR1386708,SRR1387264,SRR1389979,SRR1390601,SRR1399779,SRR1402900,SRR1413562,SRR1418127,SRR1421177,SRR1432123,SRR1434526,SRR1435020,SRR1435293,SRR1439873,SRR1442571,SRR1444678,SRR1447693,SRR1454803,SRR1464373,SRR1471943,SRR1485459,SRR1487362,SRR1498550,SRR1500868,SRR…	82	0,0,1,2,1,1,0,2,0,2,3,2,1,0,5,2,3,2,0,1,2,3,4,2,3,0,3,0,0,1,0,1,1,4,0,1,3,2,0,5,3,0,1,3,2,2,1,0,8,0,0,1,1,1,2,5,3,1,2,4,3,0,0,2,1,3,1,1,4,0,0,2,0,0,0,2,1,1,1,4,0,1,1,3,2,1,1,1,1,5,0,0,0,1,0,2,2,4,6,4,0,2,0,0,5,6,0,5,2,3,4,0,0,0,2,6,1	95	4,0,1,2,2,0,4,4,0,0,0,0,1,5,8,3,5,2,1,3,2,3,15,4,2,2,7,0,5,2,1,1,1,2,0,0,3,2,1,4,5,4,6,3,1,5,2,3,3,5,3,1,0,3,2,6,8,3,2,2,4,5,0,2,1,2,2,2,4,1,1,2,6,3,3,4,12,4,1,7,3,4,2,3,3,6,9,0,5,3,0,0,0,4,0,2,1,4,3,5,0,6,0,0,0,21,3,0,1,5,4,7,0,4,1,4,1	105	0.9061	0
chr18	39882421	39882601	+	LINC01902,	chr18	39882242	39882541	h38_mk_AluJb	-	6	SRR1315970,SRR1357478,SRR1435775,SRR1471943,SRR1487194,SRR818033,	26	1,0,0,0,0,0,0,0,4,0,0,0,1,1,0,0,1,1,0,0,2,0,2,0,0,0,2,0,3,0,0,2,0,0,0,0,0,0,0,0,0,1,0,4,0,0,2,0,0,0,0,0,0,0,0,0,0,0,0,0,0,3,0,3,0,0,0,0,1,0,2,0,0,0,0,0,1,0,0,1,0,0,0,2,1,0,0,0,0,0,0,0,0,0,1,1,0,0,0,3,0,0,0,0,0,0,0,0,0,0,0,0,0,0,2,0,0	28	0,0,0,1,1,0,4,0,1,0,0,1,0,0,0,0,0,1,0,0,0,0,0,1,1,0,0,0,0,0,0,1,0,0,0,0,0,0,0,1,1,0,0,0,0,0,0,0,0,0,0,0,1,0,0,0,0,0,0,1,1,1,1,0,0,1,0,0,0,0,0,1,1,1,0,0,0,0,0,2,0,0,0,1,2,0,1,0,0,0,0,0,0,1,0,0,0,0,0,0,0,1,0,0,0,0,0,0,0,0,0,0,0,0,1,1,0	-1	.	.
chr18	79949519	79949838	-	PQLC1,	chr18	79949374	79949691	h38_mk_AluSc	+	1	SRR614802,	63	0,0,0,0,0,0,3,0,8,7,12,8,0,6,0,5,5,18,0,0,12,0,31,0,14,10,13,9,11,0,9,11,8,8,0,0,6,0,0,13,0,0,0,18,16,16,0,0,0,4,0,7,3,5,0,6,9,3,12,14,13,16,0,0,14,0,0,9,0,10,0,2,17,13,0,16,19,6,0,0,0,0,0,10,13,0,5,1,0,14,19,0,0,7,0,0,0,5,0,8,0,0,2,0,16,0,0,0,12,24,18,20,8,19,0,28,0	13	0,0,0,0,0,0,0,0,1,0,0,0,0,0,0,1,0,1,0,0,0,0,2,0,0,0,0,0,0,0,0,0,0,0,0,0,0,0,1,0,0,0,0,0,0,0,0,0,0,0,0,0,0,0,0,0,1,0,0,0,0,0,0,0,0,0,0,1,0,0,0,0,0,0,0,1,0,0,0,2,1,0,0,0,2,0,0,0,0,0,0,0,0,0,0,0,0,0,0,0,0,0,2,0,2,0,0,0,0,0,0,0,0,0,0,0,0	117	0.033745	1
chr19	1239364	1239526	+	ATP5D,	chr19	1239152	1239488	h38_mk_AluJb	-	2	SRR1084842,SRR1432123,	12	0,0,0,2,0,0,0,0,0,0,1,0,0,0,0,0,0,0,0,0,0,0,0,2,0,0,2,0,0,0,0,0,0,1,0,5,0,0,0,0,0,0,0,0,0,0,0,0,2,0,0,0,2,0,0,0,1,0,0,0,0,0,0,0,0,0,0,0,0,0,0,0,0,0,0,2,0,0,0,0,0,0,0,0,0,0,0,0,0,0,0,0,0,0,0,0,3,0,4,0,0,0,0,0,0,0,0,0,0,0,0,0,0,0,0,0,0	15	0,0,0,1,0,1,0,0,0,0,0,0,0,0,0,0,0,0,0,0,0,1,0,0,0,0,0,0,1,3,0,0,0,0,0,0,1,0,0,0,0,0,1,0,1,0,0,0,0,0,0,0,0,0,0,0,1,0,0,1,1,0,0,0,0,0,0,0,0,0,0,1,0,0,0,0,0,0,0,0,0,0,0,2,0,0,1,0,0,0,3,0,0,0,0,0,0,0,0,0,0,0,0,0,0,0,0,0,0,0,0,0,0,0,0,0,0	-1	.	.
chr19	1264253	1264463	+	CIRBP,	chr19	1264061	1264356	h38_mk_AluJo	-	12	SRR1317344,SRR1328895,SRR1341365,SRR1341763,SRR1348360,SRR1357478,SRR1432123,SRR1434526,SRR1437538,SRR1453851,SRR1455925,SRR602704,	31	0,0,2,0,2,0,0,0,0,0,9,0,0,3,0,10,0,9,0,0,1,0,0,3,8,0,1,2,0,0,0,15,0,4,0,0,8,0,0,0,0,0,1,0,0,0,3,0,0,8,0,0,0,0,0,0,10,0,11,0,0,0,5,0,0,0,0,2,2,0,2,0,15,0,0,0,0,0,4,0,0,10,0,0,0,2,0,0,0,0,0,0,2,0,0,0,10,0,0,0,0,0,0,0,0,0,0,0,8,0,0,0,0,0,0,6,0	96	0,0,1,29,2,3,0,4,15,3,18,14,8,10,6,7,2,8,0,0,8,6,44,17,12,14,8,6,26,5,7,20,7,25,4,11,12,22,0,14,8,3,7,22,11,12,13,2,3,14,4,6,5,8,5,2,20,3,29,14,6,15,11,15,13,8,0,1,3,5,14,0,45,3,4,15,8,17,4,27,11,13,2,4,15,0,2,0,0,5,15,0,3,9,0,4,11,0,0,4,0,0,0,0,28,13,5,6,16,9,30,18,0,36,15,24,0	105	0.470529	0
chr19	1517402	1517519	+	PLK5,	chr19	1517355	1517686	h38_mk_AluJb	-	1	SRR1315970,	6	0,0,0,0,1,0,1,0,1,0,2,0,0,0,0,0,0,0,0,0,0,0,0,0,0,0,0,0,0,0,0,0,0,0,0,0,0,0,0,0,0,0,0,0,0,0,0,0,0,0,0,0,0,0,0,0,0,0,0,0,0,0,0,1,0,0,0,0,0,0,0,0,0,0,0,0,0,0,0,2,0,0,0,0,0,0,0,0,0,0,0,0,0,0,0,0,0,0,0,0,0,0,0,0,0,0,0,0,0,0,0,0,0,0,0,0,0	27	1,0,4,0,0,0,0,0,3,0,0,0,0,0,0,0,0,1,0,0,2,0,1,0,3,0,0,0,0,0,0,3,1,1,2,0,0,0,0,0,0,0,0,0,0,1,2,0,0,0,0,0,0,1,0,0,0,1,1,0,0,0,0,0,0,3,1,0,0,0,0,0,2,1,0,0,0,0,0,0,0,0,0,0,0,1,1,0,0,0,0,0,0,0,0,0,0,0,1,1,0,0,1,0,0,0,0,0,0,0,0,1,0,0,4,0,0	-1	.	.
chr19	1517472	1517519	+	PLK5,	chr19	1517355	1517686	h38_mk_AluJb	-	1	SRR1455925,	2	0,0,0,0,0,0,0,0,0,0,0,0,0,0,0,0,0,0,0,0,0,0,0,0,0,0,0,0,0,0,0,0,0,0,0,0,0,0,0,0,0,0,0,0,0,0,0,0,0,0,0,0,0,0,0,0,0,1,0,0,0,0,0,0,0,0,0,0,0,0,0,0,2,0,0,0,0,0,0,0,0,0,0,0,0,0,0,0,0,0,0,0,0,0,0,0,0,0,0,0,0,0,0,0,0,0,0,0,0,0,0,0,0,0,0,0,0	27	1,0,4,0,0,0,0,0,3,0,0,0,0,0,0,0,0,1,0,0,2,0,1,0,3,0,0,0,0,0,0,3,1,1,2,0,0,0,0,0,0,0,0,0,0,1,2,0,0,0,0,0,0,1,0,0,0,1,1,0,0,0,0,0,0,3,1,0,0,0,0,0,2,1,0,0,0,0,0,0,0,0,0,0,0,1,1,0,0,0,0,0,0,0,0,0,0,0,1,1,0,0,1,0,0,0,0,0,0,0,0,1,0,0,4,0,0	-1	.	.
chr19	2233531	2233905	-	PLEKHJ1,	chr19	2233581	2233768	h38_mk_AluJb	+	11	SRR1316940,SRR1317344,SRR1367943,SRR1408208,SRR1414897,SRR1435293,SRR1440986,SRR1464373,SRR1498550,SRR600361,SRR657127,	33	0,0,0,0,0,0,0,1,0,2,2,1,0,0,0,1,1,0,1,1,0,0,0,0,0,0,2,0,0,3,0,0,1,0,0,2,0,0,0,1,0,0,0,0,0,0,1,0,0,2,0,0,0,0,0,2,0,1,1,1,3,0,0,0,5,0,0,0,0,0,2,1,0,0,0,2,0,0,0,0,0,0,0,0,0,0,0,1,1,0,0,0,3,0,0,1,0,0,0,1,0,0,0,1,9,0,0,0,0,2,0,3,0,0,0,0,0	117	108,65,228,283,124,146,201,273,269,299,211,145,173,186,268,176,230,270,91,70,195,132,830,211,230,154,282,179,273,145,238,344,111,288,133,238,337,182,110,329,259,234,189,247,236,274,318,153,146,203,96,193,141,162,158,181,295,89,176,286,230,198,259,343,301,101,126,120,183,169,255,276,318,156,117,205,290,295,182,189,193,284,155,243,282,225,139,120,195,129,289,22,173,191,132,242,205,133,173,165,11,16…	117	0.985945	1
chr19	3205832	3206026	+	NCLN,	chr19	3205803	3205873	h38_mk_AluY5	-	6	SRR1341365,SRR1390601,SRR1418837,SRR1454803,SRR1498550,SRR602516,	19	0,0,0,0,0,0,0,0,0,0,0,0,0,0,2,0,0,0,0,0,0,0,0,2,0,0,0,0,0,0,0,0,0,0,0,1,0,0,0,0,0,0,0,4,0,0,1,0,0,1,2,0,0,0,2,0,0,0,0,0,0,0,1,0,0,1,0,0,0,0,0,3,0,1,0,2,0,0,0,0,0,0,0,0,0,0,0,2,2,1,2,0,0,0,0,2,0,0,0,0,0,0,2,0,0,0,0,0,0,0,0,0,0,0,0,0,0	117	21,8,57,101,50,57,52,75,55,40,70,33,35,42,68,46,98,43,16,21,58,23,181,36,47,38,62,51,55,48,56,88,24,51,40,42,45,45,15,79,58,64,37,60,78,58,65,20,39,39,25,53,33,38,44,41,87,40,48,54,38,43,52,83,78,23,15,30,43,55,46,44,88,34,16,63,92,55,12,66,47,75,20,80,91,55,37,12,40,31,78,9,59,58,50,67,101,32,50,44,5,69,29,35,128,76,29,39,73,83,112,72,32,99,99,89,36	-1	.	.
chr19	4324455	4324664	-	STAP2,	chr19	4324540	4324856	h38_mk_AluSx1	+	19	SRR1317344,SRR1328895,SRR1331579,SRR1335446,SRR1336548,SRR1357478,SRR1413562,SRR1415234,SRR1418837,SRR1421177,SRR1435775,SRR1440986,SRR1464373,SRR1471943,SRR602314,SRR658307,SRR662233,SRR814967,SRR821602,	117	9,14,18,14,14,13,18,19,27,16,16,11,25,23,20,13,11,30,11,7,16,26,58,5,13,9,13,12,19,14,35,33,4,17,19,17,33,21,15,22,15,19,10,14,23,20,22,11,24,28,16,28,25,17,17,7,36,9,11,17,17,22,33,39,34,15,18,8,9,23,14,36,21,21,15,6,36,14,33,7,16,29,17,20,19,33,19,11,25,28,27,3,17,17,13,15,11,22,9,20,1,16,4,42,50,10,16,12,15,13,26,15,19,27,25,20,23	91	1,0,0,4,0,1,4,1,2,3,3,2,0,4,1,4,3,0,2,2,2,2,7,1,2,3,2,0,1,0,2,6,1,1,0,1,4,0,3,8,0,2,0,0,3,3,4,2,3,1,2,2,3,0,6,3,5,0,1,4,2,5,4,1,2,1,0,0,1,1,1,7,1,2,0,5,2,1,5,2,1,3,3,3,1,9,1,1,6,2,0,0,0,1,2,0,1,4,1,5,0,1,1,0,2,4,0,3,0,1,6,1,1,3,0,3,7	117	0.976346	1
chr19	4324455	4324667	-	STAP2,	chr19	4324540	4324856	h38_mk_AluSx1	+	83	SRR1084649,SRR1084842,SRR1099499,SRR1102055,SRR1314163,SRR1315970,SRR1316940,SRR1318163,SRR1320115,SRR1320963,SRR1326179,SRR1333741,SRR1337098,SRR1337412,SRR1340508,SRR1341365,SRR1348159,SRR1348360,SRR1354446,SRR1356619,SRR1360128,SRR1360563,SRR1361567,SRR1367943,SRR1368772,SRR1375571,SRR1381673,SRR1386708,SRR1387264,SRR1387809,SRR1389979,SRR1390601,SRR1399779,SRR1402900,SRR1408208,SRR1408368,SRR…	117	9,14,18,14,14,13,18,19,27,16,16,11,25,23,20,13,11,30,11,7,16,26,58,5,13,9,13,12,19,14,35,33,4,17,19,17,33,21,15,22,15,19,10,14,23,20,22,11,24,28,16,28,25,17,17,7,36,9,11,17,17,22,33,39,34,15,18,8,9,23,14,36,21,21,15,6,36,14,33,7,16,29,17,20,19,33,19,11,25,28,27,3,17,17,13,15,11,22,9,20,1,16,4,42,50,10,16,12,15,13,26,15,19,27,25,20,23	109	0,0,3,4,0,6,8,7,4,4,2,4,3,5,3,1,2,3,0,0,3,3,9,1,1,1,2,1,3,2,3,2,3,4,1,1,11,2,3,10,3,5,3,6,5,3,7,2,2,4,1,4,3,3,3,2,6,2,1,6,5,2,11,3,2,3,1,2,4,4,3,12,1,4,5,2,4,6,11,1,2,6,3,3,2,10,2,4,6,2,4,0,4,2,1,4,1,7,1,13,0,1,0,3,5,5,6,5,1,4,1,6,1,1,5,4,1	117	0.977089	1
chr19	4770114	4770221	+	MIR7-3HG,	chr19	4769896	4770210	h38_mk_AluS	-	1	SRR1387264,	1	0,0,0,0,0,0,0,0,0,0,0,0,0,0,0,0,0,0,0,0,0,0,0,0,0,0,0,0,0,0,0,0,0,0,0,0,0,0,0,0,1,0,0,0,0,0,0,0,0,0,0,0,0,0,0,0,0,0,0,0,0,0,0,0,0,0,0,0,0,0,0,0,0,0,0,0,0,0,0,0,0,0,0,0,0,0,0,0,0,0,0,0,0,0,0,0,0,0,0,0,0,0,0,0,0,0,0,0,0,0,0,0,0,0,0,0,0	103	5,0,7,16,4,7,10,37,19,4,24,7,6,9,8,15,8,17,3,0,10,8,26,14,14,2,12,8,17,2,8,26,0,11,0,8,9,5,2,22,6,9,6,10,25,13,21,6,7,19,0,12,3,5,7,2,14,3,21,13,6,11,9,8,20,3,0,0,2,11,13,3,38,0,3,4,7,16,9,18,3,27,0,6,12,20,6,2,0,0,18,0,8,12,6,12,8,6,7,9,1,3,3,1,15,6,0,0,18,13,24,14,7,23,14,30,1	-1	.	.
chr19	6438447	6438534	-	SLC25A23,SLC25A41,	chr19	6438426	6438576	h38_mk_AluSz	+	54	SRR1085495,SRR1317344,SRR1320115,SRR1320963,SRR1326179,SRR1333741,SRR1337098,SRR1337412,SRR1340508,SRR1341763,SRR1356444,SRR1360128,SRR1360563,SRR1361567,SRR1367943,SRR1368772,SRR1386708,SRR1389979,SRR1399779,SRR1421177,SRR1432123,SRR1435020,SRR1435293,SRR1437538,SRR1439873,SRR1440986,SRR1453341,SRR1455925,SRR1457482,SRR1468955,SRR1471817,SRR1476571,SRR1488651,SRR1500868,SRR595926,SRR602516,SRR60…	114	6,7,11,61,83,40,41,38,22,62,81,9,45,81,98,12,45,95,8,17,66,36,269,45,127,36,18,94,59,85,36,58,56,67,33,100,68,72,10,51,6,14,82,50,87,80,48,35,37,19,0,8,10,62,14,59,73,11,43,123,71,6,99,84,109,34,23,8,8,47,118,15,96,121,8,27,63,34,48,64,0,8,65,4,18,27,26,18,28,46,126,1,40,48,32,45,4,11,12,85,7,35,16,14,120,80,0,53,16,14,117,55,23,117,60,65,2	60	0,0,0,22,25,3,0,0,0,0,21,0,9,23,22,0,0,23,0,0,19,15,77,0,22,5,0,0,0,38,12,15,22,16,9,25,26,17,0,18,0,0,29,0,20,0,0,5,0,0,0,0,0,10,0,12,22,0,0,32,22,4,30,26,26,0,0,0,0,13,36,0,29,35,0,15,16,8,21,5,0,0,9,0,0,13,0,7,0,11,39,0,0,16,0,17,0,0,0,23,0,14,0,0,35,15,0,0,0,0,48,17,0,30,19,16,0	116	0.747639	0
chr19	7852807	7853183	+	EVI5L,	chr19	7852530	7852861	h38_mk_AluJo	-	1	SRR1072367,	8	3,0,0,0,0,0,0,0,0,1,0,0,0,0,0,0,0,0,0,0,0,0,0,1,0,0,0,0,0,0,0,1,0,1,0,0,0,0,0,0,0,0,0,0,0,0,0,0,0,0,0,0,0,0,0,0,0,0,0,0,0,0,0,0,1,0,0,0,0,0,0,0,0,0,0,0,0,0,0,0,0,0,0,0,0,1,0,0,0,0,0,0,0,0,0,0,0,0,1,0,0,0,0,0,0,0,0,0,0,0,0,0,0,0,0,0,0	117	95,27,75,199,105,87,92,116,144,139,140,90,82,103,162,118,80,161,33,37,147,58,545,133,88,98,184,81,133,87,89,143,48,157,67,150,116,166,65,152,153,136,115,171,142,135,144,73,93,85,122,117,65,85,117,74,179,83,160,175,112,101,68,241,195,73,35,107,85,113,162,79,242,105,56,160,178,116,57,172,106,152,46,161,178,61,35,30,50,103,197,15,83,171,89,157,193,51,104,149,11,97,68,44,227,173,38,66,188,224,257,181…	-1	.	.
chr19	8241341	8241457	+	CERS4,	chr19	8241315	8241606	h38_mk_AluJ	-	67	SRR1072367,SRR1084842,SRR1085495,SRR1099499,SRR1102055,SRR1314163,SRR1317344,SRR1320115,SRR1320963,SRR1326179,SRR1328895,SRR1331579,SRR1333741,SRR1337098,SRR1340508,SRR1341365,SRR1341763,SRR1354446,SRR1356619,SRR1360563,SRR1367943,SRR1368772,SRR1381673,SRR1386708,SRR1387264,SRR1387809,SRR1389979,SRR1390601,SRR1413562,SRR1414897,SRR1416477,SRR1418837,SRR1432123,SRR1434526,SRR1435020,SRR1435293,SRR…	93	3,0,0,2,1,1,1,3,0,0,6,1,5,4,3,2,3,2,0,1,2,0,13,1,4,0,1,2,2,0,1,1,0,10,1,7,6,1,2,10,3,1,3,8,1,1,1,0,1,7,1,4,1,0,1,1,2,3,4,1,5,1,2,6,2,1,2,4,1,5,5,0,6,9,0,10,3,0,0,6,2,4,2,8,2,0,1,1,3,4,9,1,2,0,1,7,3,2,1,0,0,7,1,0,7,0,1,1,3,0,3,5,0,3,4,1,0	117	7,4,3,18,18,14,15,5,11,4,14,4,18,12,10,12,14,10,1,3,17,3,48,12,10,11,15,12,11,6,10,6,7,10,11,10,9,3,5,15,12,12,12,20,13,7,10,7,6,11,13,17,7,9,11,7,16,17,20,11,9,12,8,14,11,6,5,7,8,8,15,12,24,22,8,19,12,14,14,20,13,5,15,15,11,9,7,4,4,13,9,1,14,9,10,7,15,12,10,10,1,9,3,13,17,4,3,11,11,13,27,8,3,15,28,32,2	117	0.397648	1
chr19	8376962	8377067	-	RAB11B-AS1,	chr19	8377016	8377114	h38_mk_AluSx	+	112	SRR1072367,SRR1077405,SRR1084649,SRR1084842,SRR1085495,SRR1099499,SRR1102055,SRR1314163,SRR1315970,SRR1316940,SRR1317344,SRR1318163,SRR1320115,SRR1320963,SRR1326179,SRR1328895,SRR1331579,SRR1333741,SRR1335446,SRR1336548,SRR1337098,SRR1337412,SRR1340508,SRR1341365,SRR1341763,SRR1342045,SRR1348159,SRR1348360,SRR1356444,SRR1356619,SRR1357478,SRR1360128,SRR1360563,SRR1361567,SRR1367943,SRR1368772,SRR…	116	27,32,17,24,9,14,10,2,24,40,3,11,23,18,27,10,11,9,12,4,9,33,65,24,20,9,15,9,5,17,6,22,15,17,6,22,19,11,17,17,15,23,21,15,11,16,17,16,27,9,22,5,15,30,15,4,22,11,11,22,21,14,30,28,22,9,15,12,19,13,14,13,14,13,11,22,13,8,57,9,11,30,11,21,8,7,8,21,14,16,28,3,25,10,13,18,25,18,7,16,0,10,7,14,11,9,7,7,13,8,12,8,15,26,5,12,7	116	31,19,16,19,8,9,10,7,26,43,6,15,20,18,28,10,9,9,15,4,7,27,55,18,22,10,27,8,9,19,13,21,13,16,7,14,21,6,11,24,19,26,20,11,13,17,23,21,30,22,39,8,11,21,15,8,23,15,14,24,39,15,22,33,19,8,8,10,28,19,21,18,18,22,11,15,15,14,62,10,11,22,19,22,6,7,11,18,20,11,18,1,23,12,14,15,18,14,14,24,1,10,14,0,44,8,18,15,17,15,14,11,26,21,18,16,17	-1	.	.
chr19	8418537	8418807	+	MARCH2,	chr19	8418478	8418839	h38_mk_AluJ	-	112	SRR1072367,SRR1077405,SRR1084842,SRR1085495,SRR1099499,SRR1102055,SRR1314163,SRR1315970,SRR1316940,SRR1317344,SRR1318163,SRR1320115,SRR1320963,SRR1326179,SRR1328895,SRR1333741,SRR1335446,SRR1336548,SRR1337098,SRR1337412,SRR1340508,SRR1341365,SRR1341763,SRR1342045,SRR1348159,SRR1348360,SRR1354446,SRR1356444,SRR1356619,SRR1357478,SRR1360128,SRR1360563,SRR1361567,SRR1367943,SRR1368772,SRR1375571,SRR…	117	19,12,15,20,26,23,30,12,27,31,17,18,15,17,21,22,8,23,12,12,16,10,81,14,25,20,23,18,23,16,29,15,25,22,14,19,29,25,11,29,20,37,21,18,29,15,20,31,15,22,18,12,17,21,38,21,28,15,22,38,51,11,9,47,39,18,11,37,25,29,28,18,20,18,19,22,29,18,21,19,19,43,19,18,28,23,8,13,24,22,27,3,22,14,14,10,21,12,17,25,1,14,9,1,51,19,4,9,19,31,33,20,7,18,27,25,12	117	69,65,105,100,89,69,85,76,88,131,64,88,75,105,104,55,61,110,65,37,93,33,381,49,79,80,134,93,92,94,85,79,78,121,92,91,85,101,63,137,121,133,103,104,107,95,95,83,66,71,75,79,59,88,102,86,135,66,93,130,141,57,98,170,151,76,67,80,97,66,101,84,99,99,72,74,124,86,77,80,94,159,94,87,159,105,52,58,106,90,100,21,77,65,78,78,81,56,75,93,11,70,48,26,197,105,28,85,85,111,164,77,46,125,98,110,77	117	0.654983	1
chr19	9333015	9333113	+	ZNF559,	chr19	9332957	9333269	h38_mk_AluJb	-	15	SRR1326179,SRR1331579,SRR1337412,SRR1348159,SRR1387264,SRR1390601,SRR1464373,SRR1498550,SRR600361,SRR602314,SRR602516,SRR602704,SRR607337,SRR614802,SRR661349,	72	0,0,1,3,0,1,0,1,1,1,4,1,0,1,5,0,2,2,0,0,1,3,11,2,2,1,2,1,0,2,3,0,2,0,2,0,3,3,0,2,2,1,0,3,1,2,1,0,1,0,0,1,2,0,0,1,1,0,1,0,1,2,0,1,2,1,0,1,2,0,3,0,3,0,0,7,2,0,0,2,1,1,0,0,1,2,0,1,1,2,0,0,2,3,3,3,3,0,0,1,0,1,4,0,0,0,0,0,2,14,0,1,0,0,1,1,1	47	1,0,0,2,1,0,0,1,6,0,1,0,0,0,1,0,2,0,0,0,0,3,1,0,0,0,2,0,0,1,1,2,0,0,0,0,1,0,0,0,2,1,0,3,1,0,1,0,0,0,0,0,0,1,1,0,0,0,3,0,0,0,0,0,0,2,0,0,2,2,0,0,1,0,2,3,1,1,0,2,0,1,0,3,0,0,0,2,2,0,0,0,2,0,3,2,4,0,0,1,0,2,2,0,0,2,0,0,1,0,0,0,0,1,0,0,2	101	0.568139	0
chr19	9354264	9354478	+	ZNF559-ZNF177,	chr19	9354105	9354388	h38_mk_AluJo	-	1	SRR661973,	2	0,0,0,0,0,0,0,0,0,0,0,0,0,0,0,0,0,0,0,0,0,0,0,0,0,0,0,0,0,0,0,0,0,0,0,0,0,0,0,0,0,0,0,0,0,0,0,0,0,0,0,0,0,0,0,0,0,0,0,0,0,0,0,0,0,0,0,0,0,0,0,0,0,0,1,0,0,0,0,0,0,0,0,0,0,0,0,0,0,0,0,0,0,0,0,0,0,0,0,0,0,0,0,0,0,0,0,0,0,1,0,0,0,0,0,0,0	42	2,0,0,0,0,1,1,0,0,1,0,2,1,1,0,1,0,0,0,0,0,0,1,0,2,0,2,0,0,1,0,1,0,0,0,0,0,0,0,0,0,0,0,1,0,1,0,0,0,1,1,0,0,0,0,0,0,0,1,1,1,0,0,0,0,1,0,0,0,1,0,0,0,3,0,2,1,0,0,1,0,0,0,0,1,1,4,0,1,0,0,0,3,1,3,0,0,0,1,1,0,0,1,0,4,0,1,0,3,1,2,0,1,0,0,0,0	-1	.	.
chr19	9376316	9376423	+	ZNF177,ZNF559,ZNF559-ZNF177,	chr19	9376134	9376399	h38_mk_AluJ	-	112	SRR1084842,SRR1099499,SRR1320115,SRR1326179,SRR1328895,SRR1340508,SRR1348159,SRR1354446,SRR1357478,SRR1360563,SRR1361567,SRR1368772,SRR1387264,SRR1390601,SRR1399779,SRR1416477,SRR1432123,SRR1433796,SRR1435020,SRR1437538,SRR1439873,SRR1453341,SRR1453851,SRR1457503,SRR1468514,SRR1468955,SRR1471943,SRR1474553,SRR1488651,SRR595926,SRR599510,SRR602314,SRR607337,SRR613627,SRR657777,SRR658307,SRR661349,…	114	7,3,3,22,7,9,5,12,13,8,24,3,4,4,11,11,12,8,4,3,5,6,30,6,5,4,16,7,9,12,14,7,0,8,12,4,11,6,8,14,14,11,10,20,12,8,17,6,15,10,8,13,9,3,11,8,12,6,10,9,5,7,9,12,13,7,9,8,8,11,12,11,15,10,7,10,13,12,4,14,7,13,5,21,14,13,14,8,15,4,15,3,8,13,14,14,22,7,12,19,0,16,15,1,25,22,7,7,9,36,14,8,8,26,33,12,0	115	16,6,14,26,5,17,23,8,22,10,23,5,10,6,19,7,20,13,7,9,9,9,49,13,15,6,17,9,12,18,17,11,9,6,8,9,10,8,14,18,21,18,7,11,12,21,18,15,15,8,19,13,9,10,14,19,16,12,14,14,9,4,13,13,15,9,8,7,17,19,19,16,15,12,8,10,30,12,11,22,9,24,12,19,12,19,10,9,14,9,26,7,13,14,12,19,27,15,8,20,0,24,12,0,18,44,10,25,18,54,14,11,6,22,38,12,5	-1	.	.
chr19	9433668	9433783	-	ZNF266,	chr19	9433661	9433984	h38_mk_AluSz	+	8	SRR1318163,SRR1328895,SRR1348360,SRR1368772,SRR1386708,SRR1444678,SRR1474777,SRR602516,	103	1,0,0,10,3,4,5,2,1,5,2,2,1,2,5,2,4,2,2,1,4,0,6,7,2,6,4,2,1,3,1,0,1,2,1,2,3,2,2,5,4,7,0,2,0,2,5,1,5,2,1,1,3,0,1,1,4,2,1,1,2,1,1,5,2,1,2,6,1,3,3,5,4,1,0,5,1,2,1,3,2,2,1,4,8,7,0,0,7,2,0,4,5,2,2,4,5,2,5,3,0,6,1,0,2,1,0,8,4,4,3,4,7,7,3,1,2	49	0,2,1,0,0,0,0,1,0,0,3,1,0,0,0,2,1,2,1,0,0,0,2,1,0,0,3,2,0,0,2,0,0,0,1,0,2,0,0,2,2,0,1,1,0,0,0,1,1,0,0,0,0,0,0,1,0,0,1,1,1,0,0,0,1,1,0,1,0,0,0,3,0,1,0,0,2,0,0,0,1,1,0,2,0,1,0,0,0,0,0,0,2,3,0,2,2,0,0,0,0,1,2,0,0,2,0,0,0,1,0,1,0,1,5,3,1	-1	.	.
chr19	9433668	9433786	-	ZNF266,	chr19	9433661	9433984	h38_mk_AluSz	+	59	SRR1072367,SRR1084842,SRR1085495,SRR1099499,SRR1102055,SRR1314163,SRR1315970,SRR1316940,SRR1317344,SRR1326179,SRR1331579,SRR1333741,SRR1335446,SRR1336548,SRR1337098,SRR1340508,SRR1341365,SRR1342045,SRR1348159,SRR1354446,SRR1356444,SRR1356619,SRR1367943,SRR1375571,SRR1387264,SRR1387809,SRR1390601,SRR1408208,SRR1413562,SRR1414897,SRR1416754,SRR1432123,SRR1439873,SRR1440986,SRR1453851,SRR1454803,SRR…	103	1,0,0,10,3,4,5,2,1,5,2,2,1,2,5,2,4,2,2,1,4,0,6,7,2,6,4,2,1,3,1,0,1,2,1,2,3,2,2,5,4,7,0,2,0,2,5,1,5,2,1,1,3,0,1,1,4,2,1,1,2,1,1,5,2,1,2,6,1,3,3,5,4,1,0,5,1,2,1,3,2,2,1,4,8,7,0,0,7,2,0,4,5,2,2,4,5,2,5,3,0,6,1,0,2,1,0,8,4,4,3,4,7,7,3,1,2	84	3,0,4,6,2,2,4,2,3,3,5,3,0,1,5,0,2,2,2,1,3,0,9,1,0,3,3,0,1,1,1,0,1,1,0,3,0,6,0,1,2,3,0,2,2,0,4,1,1,4,0,0,3,1,1,4,2,1,5,4,0,1,0,4,3,2,1,0,2,1,3,3,0,4,0,1,3,2,0,3,1,0,0,3,2,2,0,0,0,1,0,2,5,4,0,0,7,1,5,3,0,8,2,0,3,2,0,13,7,4,0,1,0,8,6,2,3	106	0.92604	0
chr19	9433693	9433783	-	ZNF266,	chr19	9433661	9433984	h38_mk_AluSz	+	3	SRR1386708,SRR1389979,SRR1474777,	54	1,0,1,3,0,1,1,2,0,1,0,0,1,0,0,0,1,0,1,0,1,1,1,1,3,2,2,0,1,0,1,0,0,0,0,0,0,1,0,1,0,0,3,0,1,0,1,2,2,1,3,0,1,0,1,1,0,0,2,2,0,0,0,3,1,0,0,0,2,0,0,0,0,1,0,0,2,0,0,0,0,3,1,1,1,2,0,0,1,0,0,2,3,3,1,0,0,0,3,2,0,1,0,0,0,0,0,0,0,1,0,0,0,1,0,0,1	49	0,2,1,0,0,0,0,1,0,0,3,1,0,0,0,2,1,2,1,0,0,0,2,1,0,0,3,2,0,0,2,0,0,0,1,0,2,0,0,2,2,0,1,1,0,0,0,1,1,0,0,0,0,0,0,1,0,0,1,1,1,0,0,0,1,1,0,1,0,0,0,3,0,1,0,0,2,0,0,0,1,1,0,2,0,1,0,0,0,0,0,0,2,3,0,2,2,0,0,0,0,1,2,0,0,2,0,0,0,1,0,1,0,1,5,3,1	-1	.	.
chr19	9433693	9433786	-	ZNF266,	chr19	9433661	9433984	h38_mk_AluSz	+	29	SRR1084649,SRR1084842,SRR1099499,SRR1102055,SRR1316940,SRR1335446,SRR1340508,SRR1341365,SRR1342045,SRR1348159,SRR1408208,SRR1413562,SRR1416754,SRR1418837,SRR1421177,SRR1434526,SRR1435020,SRR1439873,SRR1440986,SRR1447693,SRR1468514,SRR1487362,SRR599510,SRR600361,SRR601500,SRR604456,SRR607337,SRR814967,SRR821602,	54	1,0,1,3,0,1,1,2,0,1,0,0,1,0,0,0,1,0,1,0,1,1,1,1,3,2,2,0,1,0,1,0,0,0,0,0,0,1,0,1,0,0,3,0,1,0,1,2,2,1,3,0,1,0,1,1,0,0,2,2,0,0,0,3,1,0,0,0,2,0,0,0,0,1,0,0,2,0,0,0,0,3,1,1,1,2,0,0,1,0,0,2,3,3,1,0,0,0,3,2,0,1,0,0,0,0,0,0,0,1,0,0,0,1,0,0,1	84	3,0,4,6,2,2,4,2,3,3,5,3,0,1,5,0,2,2,2,1,3,0,9,1,0,3,3,0,1,1,1,0,1,1,0,3,0,6,0,1,2,3,0,2,2,0,4,1,1,4,0,0,3,1,1,4,2,1,5,4,0,1,0,4,3,2,1,0,2,1,3,3,0,4,0,1,3,2,0,3,1,0,0,3,2,2,0,0,0,1,0,2,5,4,0,0,7,1,5,3,0,8,2,0,3,2,0,13,7,4,0,1,0,8,6,2,3	98	0.858783	0
chr19	9620916	9621049	-	ZNF561,	chr19	9620751	9621017	h38_mk_AluSx	+	11	SRR1099499,SRR1314163,SRR1326179,SRR1328895,SRR1335446,SRR1337098,SRR1361567,SRR1433796,SRR1455925,SRR602704,SRR604456,	73	0,0,4,3,1,2,1,1,0,0,0,0,0,1,2,2,0,0,3,0,1,1,5,0,2,1,1,0,1,0,0,0,4,0,1,3,2,0,0,2,2,0,1,0,3,1,0,0,0,1,2,0,0,1,0,4,2,1,0,0,1,1,3,2,0,0,2,2,1,3,1,1,4,3,1,3,4,0,0,2,0,1,0,0,2,5,4,0,2,1,2,1,1,0,3,4,4,0,2,0,0,1,0,3,8,1,0,2,1,11,10,0,0,2,4,1,4	26	1,0,2,0,0,1,0,2,0,0,0,0,1,1,3,1,1,0,2,0,2,0,0,0,0,0,0,1,0,0,0,0,0,0,1,0,0,0,0,0,1,0,0,0,1,0,0,0,0,0,0,0,0,0,0,0,0,1,1,0,0,0,0,0,0,0,0,0,1,0,0,0,3,0,1,0,0,0,0,0,0,1,0,1,0,0,0,0,0,0,0,0,0,0,0,0,2,0,2,0,0,1,0,0,0,0,0,0,0,0,1,0,0,0,0,0,0	110	0.325023	0
chr19	9626784	9626860	+	ZNF561-AS1,	chr19	9626746	9627074	h38_mk_AluJb	-	98	SRR1072367,SRR1077405,SRR1084649,SRR1084842,SRR1085495,SRR1099499,SRR1102055,SRR1314163,SRR1315970,SRR1316940,SRR1320115,SRR1320963,SRR1326179,SRR1328895,SRR1331579,SRR1333741,SRR1335446,SRR1336548,SRR1337098,SRR1337412,SRR1340508,SRR1341763,SRR1342045,SRR1348159,SRR1348360,SRR1354446,SRR1356444,SRR1356619,SRR1357478,SRR1360128,SRR1360563,SRR1361567,SRR1367943,SRR1368772,SRR1375571,SRR1381673,SRR…	115	5,2,1,7,1,5,7,1,3,10,1,2,1,6,10,10,6,11,5,2,5,4,22,9,19,3,4,4,8,4,4,4,5,8,2,3,4,7,1,9,1,3,3,8,1,5,7,2,4,3,1,8,3,5,3,2,1,2,5,5,8,3,8,2,4,1,2,3,3,0,9,1,7,2,4,5,5,2,4,4,6,3,4,6,6,6,6,3,2,3,8,2,3,5,1,13,4,2,7,4,0,3,1,5,6,3,4,7,1,15,8,5,4,12,7,8,4	109	5,3,4,5,5,3,3,4,5,5,2,1,4,5,8,5,12,8,4,3,7,8,16,0,13,8,4,6,3,4,3,4,3,5,4,4,6,3,4,6,0,6,2,6,4,4,10,5,6,7,4,3,2,7,1,4,3,5,4,5,13,6,4,6,6,3,5,3,7,0,2,2,4,4,3,5,5,1,6,4,5,6,2,5,9,7,5,3,12,4,9,1,7,1,2,7,5,4,7,7,1,4,9,0,2,0,0,4,0,10,12,2,0,7,17,4,2	116	0.999223	0
chr19	9752305	9752440	-	ZNF846,	chr19	9752316	9752645	h38_mk_AluSx	+	5	SRR1326179,SRR1348360,SRR1368772,SRR1375571,SRR1474553,	8	0,0,0,0,0,0,1,0,0,0,0,0,0,0,1,0,0,0,0,0,0,0,0,0,0,0,0,1,1,0,0,0,0,0,0,0,2,1,0,0,0,0,0,0,1,0,0,0,0,0,0,0,0,0,0,0,0,0,0,0,0,0,0,0,0,0,0,0,0,0,0,0,0,0,0,0,0,0,0,0,1,0,0,0,0,0,0,0,0,0,0,0,0,0,0,0,0,0,0,0,0,0,0,0,0,0,0,0,0,0,0,0,0,0,0,0,0	116	9,25,6,6,4,4,1,1,1,8,5,2,3,2,8,1,1,4,2,1,3,11,11,3,6,6,8,5,2,13,1,7,2,0,3,7,6,2,5,6,11,8,5,3,1,4,5,4,7,2,12,4,2,8,4,4,7,6,3,3,3,3,6,4,6,6,3,8,10,4,4,2,7,3,3,3,4,3,7,5,3,5,1,11,6,3,5,3,5,4,8,4,5,8,6,8,5,4,2,10,1,7,4,40,6,7,7,9,7,17,6,5,1,14,7,13,2	-1	.	.
chr19	9992694	9992880	-	COL5A3,	chr19	9992498	9992803	h38_mk_AluSx1	+	1	SRR1331579,	1	0,0,0,0,0,0,0,0,0,0,0,0,0,0,0,0,3,0,0,0,0,0,0,0,0,0,0,0,0,0,0,0,0,0,0,0,0,0,0,0,0,0,0,0,0,0,0,0,0,0,0,0,0,0,0,0,0,0,0,0,0,0,0,0,0,0,0,0,0,0,0,0,0,0,0,0,0,0,0,0,0,0,0,0,0,0,0,0,0,0,0,0,0,0,0,0,0,0,0,0,0,0,0,0,0,0,0,0,0,0,0,0,0,0,0,0,0	115	4,12,46,56,23,16,28,16,23,61,33,15,17,10,18,14,17,21,18,1,17,18,30,25,21,20,41,14,18,22,29,23,9,26,26,7,8,15,11,28,13,56,10,33,22,16,29,18,9,25,10,19,9,34,18,16,39,13,23,13,3,7,12,31,42,27,13,19,27,23,16,5,36,28,16,29,73,28,2,22,22,22,20,23,34,16,28,7,7,8,30,7,20,13,18,17,28,0,23,25,4,36,16,0,22,16,12,40,19,36,16,40,12,33,31,54,7	-1	.	.
chr19	10180187	10180234	-	DNMT1,	chr19	10180022	10180341	h38_mk_AluSz	+	58	SRR1072367,SRR1077405,SRR1084842,SRR1085495,SRR1099499,SRR1102055,SRR1314163,SRR1315970,SRR1318163,SRR1320115,SRR1326179,SRR1331579,SRR1333741,SRR1335446,SRR1337098,SRR1342045,SRR1348159,SRR1357478,SRR1367943,SRR1375571,SRR1386708,SRR1387264,SRR1389979,SRR1399779,SRR1402900,SRR1408208,SRR1413562,SRR1416477,SRR1418127,SRR1418837,SRR1432123,SRR1433796,SRR1435020,SRR1435775,SRR1439873,SRR1444622,SRR…	94	4,2,0,6,7,3,4,2,1,4,2,1,1,0,2,1,5,6,3,0,4,1,3,0,1,3,3,0,1,3,1,5,0,0,0,4,1,6,0,4,9,5,2,3,1,3,1,2,2,1,0,3,1,1,2,3,2,3,1,3,0,1,1,3,1,2,1,0,1,1,1,0,2,2,2,2,2,2,0,5,3,2,1,9,2,2,4,0,12,0,0,0,2,4,2,20,9,1,2,2,1,7,5,16,0,0,0,0,6,5,2,0,1,4,7,5,1	97	6,1,1,4,7,2,7,4,1,3,1,2,1,0,3,0,6,2,1,1,4,1,5,1,0,4,5,0,0,0,2,4,1,2,1,2,1,3,1,3,4,1,2,1,1,1,2,0,2,1,2,4,1,2,2,0,5,4,3,3,0,2,0,4,2,0,1,0,2,1,1,0,4,5,3,2,0,1,2,4,4,1,1,3,1,1,1,1,11,1,0,0,2,2,1,17,5,1,3,2,1,1,3,0,2,3,1,0,7,1,6,3,0,4,10,3,0	117	0.306537	1
chr19	10980777	10980852	+	SMARCA4,	chr19	10980740	10981044	h38_mk_AluJb	-	2	SRR1354446,SRR1375571,	78	0,1,1,4,1,4,3,2,3,2,3,4,0,1,3,3,2,3,0,0,1,1,3,1,2,0,2,0,5,0,1,1,0,0,0,0,0,3,1,0,2,3,1,4,4,1,5,0,1,0,0,1,2,3,1,4,6,0,1,2,2,0,1,2,1,0,0,5,0,1,1,0,1,2,0,2,0,0,0,1,0,1,1,3,0,1,0,0,0,2,2,0,2,2,0,2,3,1,0,1,1,1,1,0,3,5,3,2,1,0,0,2,0,3,3,1,0	64	2,0,2,0,0,1,1,1,0,0,1,0,0,0,2,1,1,2,0,0,1,0,0,1,2,2,0,0,4,0,1,0,0,1,2,0,0,4,0,0,0,1,2,1,0,3,3,2,0,0,0,0,0,0,0,2,0,2,2,0,2,1,0,0,1,1,1,2,3,1,2,1,3,0,0,0,2,1,0,1,1,1,0,3,0,1,0,0,6,0,2,0,0,1,2,1,3,0,1,2,1,0,1,0,3,2,0,0,2,0,2,1,0,1,5,1,0	117	0.19402	1
chr19	11554589	11554946	-	ELOF1,	chr19	11554646	11554986	h38_mk_AluJ	+	8	SRR1085495,SRR1348360,SRR1357478,SRR1387809,SRR1447693,SRR1457482,SRR613627,SRR657635,	84	1,0,0,4,4,6,4,5,8,2,0,0,0,3,6,0,0,3,0,0,2,5,14,3,2,0,2,3,4,0,2,8,2,2,0,2,2,1,0,8,2,3,2,5,6,9,4,3,0,4,3,0,0,3,2,0,10,9,3,3,0,2,3,4,3,2,3,0,2,3,2,4,7,3,0,0,2,0,3,0,3,3,0,2,5,2,0,0,0,1,0,0,1,4,5,2,3,5,3,0,0,7,1,0,3,0,1,4,4,2,1,4,2,2,6,2,3	54	1,0,0,0,2,0,1,0,1,0,0,0,1,0,1,3,0,0,0,0,1,0,6,1,0,1,0,5,1,0,1,5,1,2,0,2,1,0,0,0,0,4,1,0,0,1,0,1,1,0,0,0,0,0,0,1,0,1,1,2,0,1,0,2,0,0,0,2,3,0,2,0,0,2,0,2,0,1,0,1,0,1,0,1,2,2,1,0,2,0,1,0,0,1,0,0,0,1,0,0,0,3,0,0,3,1,0,0,1,0,1,0,0,1,1,1,0	117	0.02368	1
chr19	11564061	11564184	+	ZNF627,	chr19	11564030	11564345	h38_mk_AluJo	-	2	SRR1474777,SRR1487685,	13	0,0,0,0,0,0,0,0,0,0,0,0,0,0,0,0,0,0,0,0,0,0,0,0,0,0,0,0,0,0,0,0,0,0,0,0,0,0,0,0,1,1,0,0,0,0,0,0,0,0,0,0,0,0,0,0,0,0,0,0,0,0,0,0,0,0,0,0,0,2,0,0,0,0,0,0,0,0,1,1,0,2,0,0,1,0,2,0,0,0,1,0,0,0,0,0,0,0,0,1,0,0,0,0,0,0,0,0,1,0,2,2,0,0,0,0,0	41	0,0,3,0,0,1,1,0,0,1,0,0,0,1,2,0,0,0,0,1,1,1,1,0,1,0,0,0,0,2,1,0,0,0,1,0,3,0,0,1,0,1,0,1,0,0,0,0,0,0,1,0,0,1,0,0,1,0,1,0,2,0,0,0,0,0,0,0,2,0,0,0,0,2,3,1,2,0,0,1,0,3,2,0,2,1,2,0,2,0,0,0,0,1,0,0,0,0,1,1,0,1,0,0,0,0,0,0,0,2,0,1,0,0,0,0,0	-1	.	.
chr19	11564445	11564492	+	ZNF627,	chr19	11564342	11564656	h38_mk_AluSx	-	7	SRR1368772,SRR1434526,SRR1435293,SRR1447693,SRR1476571,SRR1487194,SRR601500,	41	0,0,3,0,0,1,1,0,0,1,0,0,0,1,2,0,0,0,0,1,1,1,1,0,1,0,0,0,0,2,1,0,0,0,1,0,3,0,0,1,0,1,0,1,0,0,0,0,0,0,1,0,0,1,0,0,1,0,1,0,2,0,0,0,0,0,0,0,2,0,0,0,0,2,3,1,2,0,0,1,0,3,2,0,2,1,2,0,2,0,0,0,0,1,0,0,0,0,1,1,0,1,0,0,0,0,0,0,0,2,0,1,0,0,0,0,0	46	0,0,0,0,0,0,2,1,1,1,0,0,0,0,0,0,0,0,0,0,1,0,1,0,1,0,0,0,0,1,2,0,0,1,1,1,1,0,0,1,0,2,0,0,1,2,2,1,0,1,1,1,0,1,0,0,1,2,1,0,2,0,0,1,0,1,0,1,1,0,0,0,2,0,0,0,0,1,3,0,0,0,3,0,1,1,0,1,0,0,0,0,1,1,1,1,0,0,0,1,1,0,0,0,0,1,0,0,0,0,0,3,0,0,0,0,0	-1	.	.
chr19	12143001	12143132	-	ZNF625,	chr19	12142950	12143180	h38_mk_AluJo	+	1	SRR614802,	4	0,0,0,0,0,0,1,0,0,0,0,0,0,0,0,0,0,0,0,0,0,0,0,0,0,0,0,0,0,0,0,0,2,0,0,0,0,0,0,0,1,0,0,0,0,0,0,0,0,0,0,0,0,0,0,0,0,0,0,0,0,0,0,0,0,0,0,0,0,0,0,0,0,0,0,0,0,0,0,0,0,0,0,0,0,0,0,0,0,0,0,0,0,0,0,0,0,0,0,0,0,0,1,0,0,0,0,0,0,0,0,0,0,0,0,0,0	12	0,0,0,0,0,0,0,0,0,0,0,0,0,0,0,0,0,0,0,0,0,1,0,0,0,0,0,0,0,0,0,0,0,0,0,0,0,0,0,0,0,0,0,0,0,2,0,0,0,0,0,0,0,0,0,0,0,0,0,0,1,0,0,0,0,1,0,0,0,0,0,0,0,2,0,0,0,0,0,0,0,0,0,0,0,0,0,0,0,0,1,1,0,0,0,0,0,0,0,0,0,1,2,0,0,0,0,0,0,0,0,2,0,1,0,0,3	-1	.	.
chr19	12892116	12892434	+	GCDH,	chr19	12892265	12892601	h38_mk_AluSx	-	2	SRR1402900,SRR657754,	117	46,11,63,48,22,41,32,45,57,98,43,35,60,66,61,32,38,38,17,10,34,56,202,34,47,22,41,19,41,62,80,31,15,36,25,40,43,36,45,42,48,70,26,59,31,75,52,43,72,40,27,31,23,37,36,39,45,29,43,50,45,14,46,39,67,45,56,24,59,46,51,35,37,76,61,58,152,27,64,33,28,58,82,49,62,32,117,32,115,46,50,2,49,41,48,25,58,41,46,71,7,21,17,26,90,78,34,56,44,96,35,34,20,57,49,34,40	68	1,0,2,0,1,1,1,3,2,3,0,0,0,3,1,0,0,0,0,1,0,1,9,0,4,0,2,0,0,0,0,3,0,0,0,1,1,1,0,0,1,6,1,6,0,2,0,0,2,3,0,0,1,1,0,0,2,1,3,0,0,1,2,1,3,0,2,0,0,2,1,0,0,1,1,2,14,1,2,0,1,2,1,3,0,1,2,2,2,1,1,1,0,3,0,0,2,0,0,3,0,1,1,0,7,5,0,0,1,8,0,0,1,0,2,2,1	-1	.	.
chr19	12892317	12892434	+	GCDH,	chr19	12892265	12892601	h38_mk_AluSx	-	5	SRR1341763,SRR1390601,SRR1474553,SRR602704,SRR661973,	36	0,0,3,0,0,0,0,0,1,0,0,1,0,0,1,0,0,2,1,0,0,0,4,1,2,0,1,0,0,1,0,0,0,0,0,0,0,1,0,3,0,1,0,1,0,0,0,1,2,0,0,0,2,0,1,0,0,0,1,0,0,1,1,0,1,0,0,0,0,0,0,0,0,2,1,0,2,0,1,0,1,0,0,0,0,1,0,0,0,0,1,0,1,0,1,0,1,0,0,0,0,0,1,0,1,0,0,0,0,6,0,0,0,0,0,0,0	68	1,0,2,0,1,1,1,3,2,3,0,0,0,3,1,0,0,0,0,1,0,1,9,0,4,0,2,0,0,0,0,3,0,0,0,1,1,1,0,0,1,6,1,6,0,2,0,0,2,3,0,0,1,1,0,0,2,1,3,0,0,1,2,1,3,0,2,0,0,2,1,0,0,1,1,2,14,1,2,0,1,2,1,3,0,1,2,2,2,1,1,1,0,3,0,0,2,0,0,3,0,1,1,0,7,5,0,0,1,8,0,0,1,0,2,2,1	-1	.	.
chr19	12892387	12892434	+	GCDH,	chr19	12892265	12892601	h38_mk_AluSx	-	1	SRR1348159,	2	0,0,0,0,0,0,0,0,0,0,0,0,0,0,1,0,0,0,0,0,0,0,0,0,0,0,1,0,0,0,0,0,0,0,0,0,0,0,0,0,0,0,0,0,0,0,0,0,0,0,0,0,0,0,0,0,0,0,0,0,0,0,0,0,0,0,0,0,0,0,0,0,0,0,0,0,0,0,0,0,0,0,0,0,0,0,0,0,0,0,0,0,0,0,0,0,0,0,0,0,0,0,0,0,0,0,0,0,0,0,0,0,0,0,0,0,0	68	1,0,2,0,1,1,1,3,2,3,0,0,0,3,1,0,0,0,0,1,0,1,9,0,4,0,2,0,0,0,0,3,0,0,0,1,1,1,0,0,1,6,1,6,0,2,0,0,2,3,0,0,1,1,0,0,2,1,3,0,0,1,2,1,3,0,2,0,0,2,1,0,0,1,1,2,14,1,2,0,1,2,1,3,0,1,2,2,2,1,1,1,0,3,0,0,2,0,0,3,0,1,1,0,7,5,0,0,1,8,0,0,1,0,2,2,1	117	0.032948	1
chr19	12911000	12911114	+	GCDH,	chr19	12910972	12911271	h38_mk_AluJ	-	5	SRR1356619,SRR1357478,SRR1360563,SRR1418837,SRR1487194,	43	1,0,0,0,0,2,0,0,0,0,0,0,0,0,0,0,0,0,0,0,1,1,2,0,0,0,2,0,0,1,5,2,0,1,0,2,1,0,0,4,2,0,0,0,0,1,0,0,0,1,3,1,1,1,3,0,0,1,1,1,0,0,0,3,0,3,2,0,0,2,0,0,1,0,0,4,0,1,0,2,0,0,0,0,1,0,1,1,3,2,0,0,0,0,4,0,0,0,0,2,0,0,0,0,7,0,0,0,0,0,3,0,0,3,1,0,0	17	1,0,0,0,0,0,0,2,0,0,0,0,0,0,0,0,0,1,0,0,0,0,0,0,0,0,0,0,0,0,2,2,0,1,0,0,0,0,0,0,0,0,0,0,0,0,0,0,0,0,0,0,0,2,1,0,2,0,0,0,1,1,0,0,0,0,0,0,0,0,0,0,2,1,0,0,0,0,0,0,0,0,0,2,2,0,0,0,0,0,0,0,0,2,0,0,0,0,0,0,0,0,1,0,0,0,0,0,0,0,0,0,0,0,0,0,0	71	0.509606	0
chr19	17215225	17215507	+	USE1,	chr19	17215121	17215256	h38_mk_AluJ	-	2	SRR1435020,SRR1487362,	3	0,0,0,0,0,0,0,0,0,0,0,0,0,0,0,0,0,0,0,0,0,0,0,0,0,0,0,0,0,0,0,1,0,0,0,0,0,0,0,0,0,0,0,0,0,0,0,0,0,0,0,0,0,0,0,0,0,0,0,2,0,0,0,0,0,0,0,0,0,0,0,0,0,0,0,0,0,0,0,0,0,0,0,0,0,2,0,0,0,0,0,0,0,0,0,0,0,0,0,0,0,0,0,0,0,0,0,0,0,0,0,0,0,0,0,0,0	117	107,79,138,179,81,97,116,159,145,245,158,102,92,127,144,101,132,143,58,54,145,97,486,121,157,94,131,79,186,92,93,281,50,172,83,156,221,115,64,170,169,147,108,158,142,105,185,129,88,159,103,78,95,90,102,89,185,125,100,195,161,153,147,253,219,75,59,116,137,99,213,136,213,147,64,163,172,118,136,142,91,197,112,167,193,96,84,63,139,97,194,16,147,107,60,203,140,109,154,128,7,99,67,126,208,103,70,61,124…	-1	.	.
chr19	17258212	17258472	-	USHBP1,	chr19	17258417	17258748	h38_mk_AluSx	+	1	SRR1077405,	115	7,35,9,8,7,7,4,6,6,20,10,11,6,1,7,2,18,4,10,5,7,7,17,10,16,33,10,5,2,12,10,9,4,6,9,1,9,5,8,6,11,16,2,2,7,9,9,7,5,9,7,5,14,11,4,4,19,3,8,8,3,11,9,15,24,8,1,0,14,6,11,6,2,6,2,8,10,10,0,13,7,9,7,6,13,6,16,5,10,5,18,3,12,1,2,5,18,21,7,8,1,7,9,12,19,29,4,5,5,14,9,7,1,10,5,12,15	1	0,1,0,0,0,0,0,0,0,0,0,0,0,0,0,0,0,0,0,0,0,0,0,0,0,0,0,0,0,0,0,0,0,0,0,0,0,0,0,0,0,0,0,0,0,0,0,0,0,0,0,0,0,0,0,0,0,0,0,0,0,0,0,0,0,0,0,0,0,0,0,0,0,0,0,0,0,0,0,0,0,0,0,0,0,0,0,0,0,0,0,0,0,0,0,0,0,0,0,0,0,0,0,0,0,0,0,0,0,0,0,0,0,0,0,0,0	-1	.	.
chr19	17258584	17258701	-	USHBP1,	chr19	17258417	17258748	h38_mk_AluSx	+	42	SRR1084649,SRR1099499,SRR1315970,SRR1316940,SRR1317344,SRR1318163,SRR1335446,SRR1337098,SRR1340508,SRR1341763,SRR1342045,SRR1348159,SRR1356619,SRR1360563,SRR1367943,SRR1381673,SRR1387264,SRR1387809,SRR1402900,SRR1408208,SRR1408368,SRR1413562,SRR1414897,SRR1416754,SRR1432123,SRR1434526,SRR1435020,SRR1437538,SRR1439873,SRR1440986,SRR1447693,SRR1454803,SRR1471943,SRR1474553,SRR1474777,SRR1485459,SRR…	80	1,1,3,0,0,1,1,0,2,4,1,5,0,1,5,0,1,1,3,1,3,1,6,0,3,4,1,0,1,0,1,1,0,2,2,1,0,0,2,0,2,2,1,0,1,3,5,1,2,3,0,1,3,2,1,3,3,1,1,1,0,2,1,1,2,0,2,0,4,1,0,2,0,0,1,0,1,1,0,2,4,1,0,1,2,0,2,1,1,0,1,0,2,0,0,0,1,2,1,0,0,2,2,0,6,2,0,0,1,7,6,2,0,0,0,1,2	95	0,11,5,5,1,1,0,0,4,3,2,5,0,2,1,1,5,1,2,1,6,3,4,4,3,14,2,2,5,3,2,1,0,3,3,7,0,1,1,4,3,6,0,0,0,6,5,3,3,7,4,1,6,2,1,1,6,2,3,3,1,1,2,7,5,1,3,1,2,0,4,1,2,0,0,2,2,4,0,6,1,3,2,1,9,2,2,0,1,2,6,0,4,1,0,1,7,4,3,1,0,2,1,0,1,4,2,1,0,4,0,1,0,2,0,3,5	111	0.591238	0
chr19	17571870	17571991	+	COLGALT1,	chr19	17571822	17572040	h38_mk_AluJ	-	4	SRR1085495,SRR1341365,SRR1453341,SRR613627,	29	0,0,1,1,1,1,0,0,0,3,0,0,0,0,0,1,0,1,2,0,0,0,0,2,1,2,0,0,0,0,0,0,0,0,0,1,0,0,0,0,0,0,0,0,0,1,0,0,0,0,0,1,0,0,0,0,0,2,0,0,0,1,0,0,0,0,0,0,2,2,2,1,0,2,2,0,0,0,1,0,0,0,0,0,0,0,0,0,1,0,0,0,0,4,1,0,1,0,0,0,0,3,0,0,0,0,0,1,0,0,0,0,0,0,0,0,0	5	0,0,0,0,1,0,0,0,0,0,0,0,0,0,0,0,1,0,0,0,0,0,0,1,0,0,0,0,0,0,0,0,0,0,0,0,0,0,0,0,0,0,0,0,0,0,0,0,0,0,0,0,0,0,0,0,0,0,0,0,0,0,0,0,0,0,0,0,0,1,0,0,0,0,0,0,0,0,0,0,0,0,0,0,0,0,0,0,0,0,0,0,0,0,0,0,0,0,0,0,0,1,0,0,0,0,0,0,0,0,0,0,0,0,0,0,0	115	0.022079	0
chr19	19037552	19037707	+	ARMC6,	chr19	19037359	19037642	h38_mk_AluJb	-	1	SRR1415234,	12	0,0,0,0,1,0,0,0,0,0,0,0,0,0,0,0,0,0,1,0,0,0,0,0,2,0,0,0,0,0,0,0,0,0,0,1,1,0,0,1,0,0,0,1,0,0,0,0,0,0,1,1,0,0,1,0,0,0,0,0,0,0,0,0,0,0,0,1,0,0,0,0,0,0,0,0,0,0,0,0,0,0,0,0,0,0,0,0,0,0,0,0,0,0,0,0,0,0,0,0,0,0,0,0,0,0,0,0,0,0,0,0,0,0,0,1,0	68	0,0,1,0,1,1,2,1,1,1,0,1,0,1,1,1,1,2,1,0,0,0,0,0,1,2,3,0,1,0,1,2,1,1,0,1,2,0,1,4,1,0,1,1,1,3,0,1,0,0,1,2,0,1,0,2,3,1,2,1,3,1,0,1,1,0,0,0,0,1,1,0,2,0,0,1,0,0,0,4,0,0,0,3,2,3,3,0,0,0,1,0,0,0,0,0,4,1,1,0,0,1,0,3,2,1,1,0,0,2,3,1,0,3,1,4,0	-1	.	.
chr19	19157025	19157142	-	BORCS8-MEF2B,MEF2B,	chr19	19156885	19157113	h38_mk_AluJ4	+	4	SRR1342045,SRR1433796,SRR1498550,SRR602314,	39	0,0,1,0,0,2,0,3,0,0,1,0,2,0,1,0,3,0,0,0,2,1,0,0,0,1,0,2,0,2,3,2,0,2,0,0,0,0,0,0,0,0,0,0,0,0,2,0,0,0,0,0,1,1,0,0,2,2,1,0,0,0,1,0,2,0,0,0,0,0,0,0,0,1,1,0,1,2,0,1,0,0,0,0,0,1,1,0,1,0,1,0,0,1,3,0,1,0,0,1,0,2,0,0,0,0,0,0,0,4,0,0,1,0,0,0,0	22	0,0,0,0,0,0,0,0,0,3,1,1,0,0,0,0,0,0,0,0,0,0,0,0,0,2,0,0,0,3,1,0,0,0,0,0,0,0,0,2,3,0,0,0,0,0,0,0,0,0,0,1,0,0,0,1,0,2,0,0,0,0,0,0,0,0,0,0,1,0,0,0,1,2,0,0,0,1,0,0,1,0,0,0,0,0,0,0,3,0,0,0,0,0,2,0,0,0,0,0,0,0,0,0,3,0,0,3,0,0,0,0,0,0,2,0,1	116	0.100325	0
chr19	19157025	19157283	-	BORCS8-MEF2B,	chr19	19156885	19157113	h38_mk_AluJ4	+	2	SRR1498550,SRR661973,	39	0,0,1,0,0,2,0,3,0,0,1,0,2,0,1,0,3,0,0,0,2,1,0,0,0,1,0,2,0,2,3,2,0,2,0,0,0,0,0,0,0,0,0,0,0,0,2,0,0,0,0,0,1,1,0,0,2,2,1,0,0,0,1,0,2,0,0,0,0,0,0,0,0,1,1,0,1,2,0,1,0,0,0,0,0,1,1,0,1,0,1,0,0,1,3,0,1,0,0,1,0,2,0,0,0,0,0,0,0,4,0,0,1,0,0,0,0	36	0,0,0,0,1,0,0,0,0,2,0,0,0,0,1,0,0,2,0,1,0,1,1,0,0,0,1,0,0,0,0,0,0,1,0,0,1,2,0,0,0,2,0,1,0,0,0,0,1,0,0,2,0,1,0,2,2,2,0,0,1,0,1,0,2,0,1,0,0,0,0,2,0,2,0,0,1,0,0,0,0,1,1,1,0,0,0,0,4,0,0,0,0,0,0,2,0,0,1,1,0,2,0,0,0,0,0,0,0,2,1,0,0,0,0,0,0	116	0.116722	0
chr19	23338727	23338887	-	ZNF91,	chr19	23338762	23339082	h38_mk_AluSc	+	1	SRR1474777,	53	0,0,0,4,6,4,4,3,1,0,7,2,0,0,0,1,0,4,0,0,2,0,0,0,4,0,4,0,3,0,0,0,1,0,0,2,0,5,0,0,0,1,2,0,0,0,5,1,0,0,0,1,1,0,0,2,0,0,0,0,3,2,0,2,1,0,0,0,0,0,3,1,6,0,0,2,0,0,0,0,0,2,1,4,2,2,0,0,0,0,2,0,0,0,10,3,4,1,0,3,0,6,2,0,0,12,0,0,4,2,3,3,0,14,5,3,0	5	0,0,0,0,0,0,0,0,0,0,0,0,0,0,3,0,0,0,0,0,0,0,0,0,0,0,0,0,0,0,0,0,0,0,0,0,0,0,0,0,0,0,0,2,1,0,0,0,0,0,0,0,0,0,0,0,0,0,0,0,0,0,0,0,0,0,0,0,0,0,0,0,0,0,0,0,0,0,0,0,0,4,0,0,0,0,0,1,0,0,0,0,0,0,0,0,0,0,0,0,0,0,0,0,0,0,0,0,0,0,0,0,0,0,0,0,0	72	0.551969	0
chr19	23338727	23339054	-	ZNF91,	chr19	23338762	23339082	h38_mk_AluSc	+	28	SRR1315970,SRR1317344,SRR1318163,SRR1333741,SRR1348159,SRR1367943,SRR1375571,SRR1387809,SRR1435775,SRR1439873,SRR1440986,SRR1453851,SRR1454803,SRR1474777,SRR1485459,SRR1487194,SRR1487362,SRR602314,SRR602516,SRR602704,SRR604262,SRR607337,SRR613627,SRR661349,SRR661973,SRR662534,SRR814967,SRR818033,	53	0,0,0,4,6,4,4,3,1,0,7,2,0,0,0,1,0,4,0,0,2,0,0,0,4,0,4,0,3,0,0,0,1,0,0,2,0,5,0,0,0,1,2,0,0,0,5,1,0,0,0,1,1,0,0,2,0,0,0,0,3,2,0,2,1,0,0,0,0,0,3,1,6,0,0,2,0,0,0,0,0,2,1,4,2,2,0,0,0,0,2,0,0,0,10,3,4,1,0,3,0,6,2,0,0,12,0,0,4,2,3,3,0,14,5,3,0	94	7,0,4,0,1,0,1,1,2,2,3,1,2,2,2,3,5,2,4,1,1,2,4,1,1,3,2,0,0,1,2,0,1,4,1,1,7,1,3,0,1,2,1,2,3,1,1,2,5,1,3,0,0,1,2,2,2,0,5,2,0,3,3,3,4,1,5,1,4,1,2,1,0,0,6,1,4,1,2,1,0,1,3,5,2,1,1,3,3,1,0,1,4,0,2,6,1,2,0,3,0,3,0,0,4,1,4,0,3,3,1,2,0,2,6,0,1	109	0.768444	0
chr19	24048937	24049014	+	AC092279.1,	chr19	24048752	24049059	h38_mk_AluJb	-	24	SRR1084649,SRR1102055,SRR1326179,SRR1333741,SRR1336548,SRR1340508,SRR1341365,SRR1342045,SRR1356619,SRR1357478,SRR1368772,SRR1390601,SRR1432123,SRR1433796,SRR1455925,SRR1468514,SRR1471943,SRR1474777,SRR1498550,SRR604262,SRR607337,SRR661349,SRR661973,SRR662233,	62	2,0,2,0,0,1,2,0,0,0,0,2,0,1,2,3,0,2,1,1,0,4,3,2,0,2,2,1,0,1,2,6,0,0,1,0,2,0,0,0,2,0,0,2,3,1,6,2,0,0,0,1,1,0,0,1,1,5,1,0,2,2,0,1,0,0,0,0,1,0,5,1,5,2,0,0,1,0,0,3,0,2,0,5,0,0,0,0,6,0,4,0,2,0,2,2,3,1,1,1,0,1,0,0,0,3,0,0,1,6,6,4,0,0,0,2,0	47	0,0,1,0,3,1,3,1,0,0,5,0,0,0,2,0,0,1,0,3,4,0,1,2,2,1,0,1,0,0,1,6,0,2,0,1,4,0,0,0,0,4,2,1,0,0,0,0,1,1,0,0,0,0,2,0,3,1,1,4,0,0,0,0,0,0,0,0,0,0,0,0,4,0,0,2,1,1,0,3,1,2,0,0,2,4,0,0,2,2,0,0,0,0,0,0,0,1,0,2,0,0,0,0,0,0,0,0,3,7,1,0,0,4,0,0,0	98	0.521382	0
chr19	24091901	24092015	+	ZNF254,	chr19	24091872	24092181	h38_mk_AluY	-	9	SRR1335446,SRR1340508,SRR1348159,SRR1386708,SRR1432123,SRR1434526,SRR1474777,SRR1487685,SRR661349,	43	0,1,0,0,0,0,0,0,0,0,0,0,0,1,3,0,0,0,1,0,1,1,3,0,1,0,1,0,1,1,0,0,0,0,1,0,0,0,0,2,0,1,0,0,1,0,1,0,1,0,0,1,0,0,0,1,1,0,1,1,0,1,0,0,1,0,0,0,0,0,0,0,1,1,1,2,0,0,1,1,1,2,0,0,0,0,1,0,0,0,1,0,0,0,1,0,0,0,0,1,1,1,0,0,0,0,0,0,2,1,0,0,1,1,0,0,4	74	1,0,4,0,0,2,2,1,1,2,2,1,2,0,1,0,0,2,1,0,0,1,5,2,0,2,2,0,1,0,5,1,0,1,1,0,1,0,0,1,5,3,0,1,0,4,1,0,0,2,0,1,0,0,3,2,1,1,2,0,1,0,0,2,2,1,0,2,0,2,2,0,4,1,2,1,2,2,0,0,1,2,0,4,2,2,1,0,0,4,0,0,1,1,0,1,1,1,1,3,0,0,1,0,2,0,2,0,2,2,6,2,2,3,0,3,0	105	0.546983	0
chr19	29012511	29012647	+	LINC01532,	chr19	29012285	29012609	h38_mk_AluJo	-	7	SRR1320115,SRR1337412,SRR1361567,SRR1414897,SRR1457503,SRR1487194,SRR662534,	108	3,2,5,7,2,3,1,4,12,7,5,6,7,9,11,3,7,6,0,6,8,5,15,4,8,3,6,5,5,3,7,5,2,2,13,4,10,8,7,9,3,5,4,6,5,14,2,10,19,8,6,7,10,11,8,0,3,11,6,13,14,4,6,12,10,0,6,10,10,3,13,2,7,9,15,7,4,6,31,5,6,7,21,13,13,2,11,18,37,11,10,0,8,6,5,0,3,14,2,8,4,1,1,0,19,0,0,3,4,0,18,8,2,2,1,3,11	8	0,0,0,0,0,0,0,0,0,0,0,0,2,0,0,0,0,0,0,0,0,1,0,0,0,0,0,0,0,0,0,0,0,0,1,0,0,0,0,0,0,0,0,0,0,0,0,0,0,1,0,0,0,0,0,0,0,0,0,0,0,0,0,0,0,0,0,0,0,0,0,0,0,0,1,0,0,0,1,0,0,0,0,0,1,0,0,0,0,0,0,0,0,0,0,0,0,0,0,0,0,0,0,0,0,0,0,0,0,0,0,1,0,0,0,0,0	-1	.	.
chr19	32399751	32399868	-	AC007773.1,	chr19	32399590	32399905	h38_mk_AluJb	+	4	SRR1340508,SRR1348360,SRR607337,SRR662233,	27	0,1,0,0,0,0,0,0,0,1,1,0,0,0,0,0,0,0,0,0,0,0,7,0,1,0,0,3,0,0,1,0,1,0,0,0,0,0,0,0,0,0,0,0,0,0,0,0,0,0,0,0,1,0,0,0,1,1,1,0,0,1,0,0,1,0,0,1,0,1,0,0,0,0,0,1,1,1,1,0,0,2,0,1,0,0,1,0,0,0,0,0,1,0,0,0,0,1,0,3,0,0,0,0,0,0,0,0,0,0,2,0,0,0,0,0,0	63	0,0,0,2,1,0,0,0,1,0,0,0,0,0,1,1,0,2,0,0,0,1,4,0,3,0,4,2,1,2,0,3,0,0,1,1,2,1,0,2,1,2,1,0,2,1,3,1,0,0,0,2,1,1,0,2,0,3,1,2,0,0,3,0,1,0,0,0,0,1,1,1,1,2,1,1,2,0,1,1,0,1,1,1,1,1,1,2,0,0,0,0,0,0,1,3,0,0,0,2,0,1,0,0,0,2,0,0,0,0,2,1,2,2,0,5,2	-1	.	.
chr19	34430093	34430186	+	UBA2,	chr19	34429914	34430216	h38_mk_AluJb	-	109	SRR1072367,SRR1077405,SRR1084649,SRR1084842,SRR1085495,SRR1099499,SRR1102055,SRR1314163,SRR1315970,SRR1316940,SRR1317344,SRR1318163,SRR1320115,SRR1320963,SRR1326179,SRR1328895,SRR1331579,SRR1333741,SRR1335446,SRR1336548,SRR1337098,SRR1337412,SRR1340508,SRR1341365,SRR1341763,SRR1342045,SRR1348159,SRR1348360,SRR1354446,SRR1356444,SRR1356619,SRR1357478,SRR1360128,SRR1360563,SRR1361567,SRR1367943,SRR…	114	10,17,7,18,7,4,7,8,3,8,10,8,10,9,8,14,6,5,6,4,12,5,47,4,13,12,14,3,14,7,7,4,8,3,4,25,14,11,2,9,16,18,15,12,2,9,9,12,7,4,17,10,3,6,5,12,11,8,8,9,9,5,1,14,5,1,7,4,7,3,11,1,15,7,2,13,13,5,4,9,8,12,4,8,15,8,2,0,12,4,12,3,5,14,3,8,18,5,9,6,1,7,6,0,31,6,7,3,15,26,23,15,0,23,14,19,6	115	12,22,11,26,12,12,23,6,9,8,15,18,14,9,16,17,12,15,8,5,17,9,53,5,18,20,18,10,18,6,12,3,7,6,7,27,17,20,5,24,38,19,20,20,9,20,12,8,16,12,31,9,5,14,9,10,19,12,16,17,24,5,2,28,14,6,10,10,18,9,19,3,28,13,5,21,27,8,14,19,13,14,12,10,30,20,7,1,17,6,28,1,18,23,8,14,35,14,22,22,4,14,11,0,19,18,3,0,13,25,26,19,2,40,34,34,14	117	0.427098	1
chr19	35099198	35099387	-	HPN-AS1,	chr19	35099315	35099418	h38_mk_AluJb	+	8	SRR1072367,SRR1317344,SRR1348159,SRR1360563,SRR1415234,SRR1433796,SRR1453341,SRR818033,	9	1,0,0,0,0,0,0,0,0,0,1,0,0,0,0,0,0,0,0,0,0,0,0,0,0,0,1,0,1,0,0,0,0,1,0,0,0,0,0,0,0,0,0,0,0,0,0,0,0,0,1,0,0,0,0,0,0,2,0,0,0,0,0,0,0,0,0,0,0,1,0,0,0,0,0,0,0,0,0,0,0,0,0,0,0,0,0,0,0,0,0,0,0,0,0,0,0,0,0,0,0,0,0,0,0,0,0,0,0,0,0,0,0,0,1,0,0	106	77,14,3,3,3,8,14,15,2,60,3,10,10,3,10,5,7,0,11,2,3,19,17,16,4,0,6,0,1,2,0,4,3,3,0,5,9,2,1,3,12,17,0,2,31,0,6,4,17,2,52,3,1,1,5,2,10,119,6,9,14,3,10,1,7,4,3,6,22,21,23,16,2,6,1,7,2,5,26,7,4,3,9,5,9,4,4,2,15,2,11,0,16,5,0,0,5,3,8,7,0,4,4,61,14,10,1,1,9,11,9,8,7,20,75,5,2	114	0.671871	0
chr19	35099205	35099387	-	HPN-AS1,	chr19	35099315	35099418	h38_mk_AluJb	+	34	SRR1072367,SRR1077405,SRR1102055,SRR1314163,SRR1316940,SRR1318163,SRR1320963,SRR1331579,SRR1335446,SRR1337412,SRR1340508,SRR1341365,SRR1368772,SRR1387809,SRR1399779,SRR1413562,SRR1415234,SRR1433796,SRR1434526,SRR1437538,SRR1447693,SRR1453851,SRR1454803,SRR1457482,SRR1464373,SRR1471817,SRR1474553,SRR1476571,SRR1487194,SRR1498550,SRR607337,SRR614802,SRR814967,SRR818033,	53	20,3,0,0,0,0,4,2,1,8,0,4,0,1,1,0,2,1,1,1,2,2,1,9,0,1,1,0,0,0,0,0,0,0,0,0,1,0,1,0,0,1,0,0,3,0,0,0,3,0,9,0,0,0,1,0,0,9,2,0,0,0,2,0,0,0,1,1,1,1,1,2,2,2,0,1,0,0,4,1,2,0,1,0,4,0,0,0,3,0,0,0,1,0,0,0,0,0,0,1,0,0,1,0,0,1,0,1,0,0,0,1,0,1,14,0,1	106	77,14,3,3,3,8,14,15,2,60,3,10,10,3,10,5,7,0,11,2,3,19,17,16,4,0,6,0,1,2,0,4,3,3,0,5,9,2,1,3,12,17,0,2,31,0,6,4,17,2,52,3,1,1,5,2,10,119,6,9,14,3,10,1,7,4,3,6,22,21,23,16,2,6,1,7,2,5,26,7,4,3,9,5,9,4,4,2,15,2,11,0,16,5,0,0,5,3,8,7,0,4,4,61,14,10,1,1,9,11,9,8,7,20,75,5,2	115	0.687907	0
chr19	35099243	35099387	-	HPN-AS1,	chr19	35099315	35099418	h38_mk_AluJb	+	15	SRR1072367,SRR1077405,SRR1316940,SRR1360128,SRR1387264,SRR1433796,SRR1435293,SRR1440986,SRR1447693,SRR1471817,SRR1485459,SRR1487362,SRR600361,SRR658307,SRR661973,	21	2,1,0,0,0,0,0,0,0,2,0,0,0,0,0,0,0,0,0,0,0,0,0,2,0,0,0,0,1,0,0,0,1,0,0,0,0,0,0,0,1,0,0,0,0,0,0,0,0,0,3,0,0,0,0,0,0,2,2,0,2,0,0,0,1,0,0,0,2,0,0,0,0,0,0,0,0,0,4,0,0,0,0,1,1,2,0,0,0,0,0,0,2,0,0,0,0,0,0,0,0,0,0,0,0,0,0,2,0,2,0,0,0,0,2,0,0	106	77,14,3,3,3,8,14,15,2,60,3,10,10,3,10,5,7,0,11,2,3,19,17,16,4,0,6,0,1,2,0,4,3,3,0,5,9,2,1,3,12,17,0,2,31,0,6,4,17,2,52,3,1,1,5,2,10,119,6,9,14,3,10,1,7,4,3,6,22,21,23,16,2,6,1,7,2,5,26,7,4,3,9,5,9,4,4,2,15,2,11,0,16,5,0,0,5,3,8,7,0,4,4,61,14,10,1,1,9,11,9,8,7,20,75,5,2	114	0.67814	0
chr19	35743155	35743345	-	AD000671.2,IGFLR1,U2AF1L4,	chr19	35743081	35743413	h38_mk_AluSq2	+	117	SRR1077405,SRR1084649,SRR1084842,SRR1099499,SRR1102055,SRR1315970,SRR1316940,SRR1317344,SRR1318163,SRR1320115,SRR1320963,SRR1326179,SRR1328895,SRR1333741,SRR1336548,SRR1337098,SRR1340508,SRR1341365,SRR1341763,SRR1342045,SRR1348159,SRR1348360,SRR1354446,SRR1356444,SRR1356619,SRR1357478,SRR1360563,SRR1361567,SRR1367943,SRR1368772,SRR1375571,SRR1386708,SRR1387264,SRR1387809,SRR1389979,SRR1390601,SRR…	117	8,7,39,41,7,16,15,20,29,31,15,14,12,28,47,16,21,13,9,7,15,15,78,39,22,17,27,22,36,22,23,58,11,34,20,11,50,18,9,34,25,20,5,27,24,24,27,14,17,19,26,33,23,28,16,11,26,18,27,21,24,23,33,23,23,12,11,13,44,30,20,17,25,22,19,14,31,34,12,19,8,27,18,24,25,41,17,23,34,13,35,4,17,23,9,26,30,18,11,29,3,16,9,19,51,41,18,10,15,28,41,27,24,34,24,39,22	117	15,6,37,34,3,20,18,26,28,35,16,13,16,22,39,20,24,20,17,6,17,18,84,43,30,8,8,17,33,29,32,26,17,23,17,20,12,17,16,39,10,33,16,21,27,27,37,24,15,26,34,25,12,22,24,16,44,15,22,21,24,16,39,29,35,18,16,9,19,38,30,29,39,20,19,12,33,23,15,21,14,34,16,10,26,42,16,10,23,11,22,1,23,12,19,13,24,19,19,23,2,11,12,3,30,21,18,11,24,32,50,18,19,23,40,23,16	117	0.501273	1
chr19	35743155	35743370	-	IGFLR1,U2AF1L4,	chr19	35743081	35743413	h38_mk_AluSq2	+	3	SRR1084649,SRR1341365,SRR1487685,	117	8,7,39,41,7,16,15,20,29,31,15,14,12,28,47,16,21,13,9,7,15,15,78,39,22,17,27,22,36,22,23,58,11,34,20,11,50,18,9,34,25,20,5,27,24,24,27,14,17,19,26,33,23,28,16,11,26,18,27,21,24,23,33,23,23,12,11,13,44,30,20,17,25,22,19,14,31,34,12,19,8,27,18,24,25,41,17,23,34,13,35,4,17,23,9,26,30,18,11,29,3,16,9,19,51,41,18,10,15,28,41,27,24,34,24,39,22	6	0,0,2,0,0,0,0,0,0,0,0,0,0,0,0,0,0,0,0,0,0,0,0,1,0,0,0,0,0,0,0,0,0,0,0,0,1,0,0,0,0,0,0,0,0,0,0,0,0,0,0,1,0,0,0,0,0,0,0,0,0,0,0,0,0,0,0,0,0,0,0,0,0,0,0,0,0,0,0,0,0,0,0,0,0,0,1,0,0,0,0,0,0,0,0,0,0,0,0,0,0,0,0,0,0,0,0,0,0,1,0,0,0,0,0,0,0	117	0.343988	1
chr19	36320644	36320760	-	LINC00665,	chr19	36320469	36320802	h38_mk_AluY	+	6	SRR1084649,SRR1085495,SRR1386708,SRR1413562,SRR1464373,SRR1474777,	6	0,0,1,0,1,0,0,0,0,0,0,0,0,0,0,0,0,0,0,0,0,0,0,0,0,0,0,0,0,0,0,0,0,0,0,0,0,0,0,2,0,0,0,0,0,0,0,0,1,0,0,0,0,0,0,0,0,0,0,0,0,0,0,0,0,0,0,0,0,0,0,0,0,0,0,1,0,0,0,0,0,1,0,0,0,0,0,0,0,0,0,0,0,0,0,0,0,0,0,0,0,0,0,0,0,0,0,0,0,0,0,0,0,0,0,0,0	114	8,4,9,11,5,7,14,3,6,9,10,6,5,5,19,11,12,13,3,1,9,7,21,9,10,3,13,7,6,11,6,6,3,7,9,5,11,8,1,5,7,6,8,13,12,8,14,2,6,13,11,7,7,2,10,7,13,4,15,11,6,8,5,10,14,2,5,8,9,3,11,6,6,8,4,9,19,13,9,5,9,9,6,6,15,10,4,0,6,6,12,3,8,17,4,7,7,7,9,5,3,9,5,0,18,7,2,5,9,16,7,8,0,14,16,12,6	117	0.275936	1
chr19	36322130	36322225	-	LINC00665,	chr19	36322111	36322420	h38_mk_AluSx1	+	112	SRR1072367,SRR1077405,SRR1084649,SRR1084842,SRR1085495,SRR1099499,SRR1102055,SRR1314163,SRR1315970,SRR1316940,SRR1317344,SRR1318163,SRR1320115,SRR1320963,SRR1326179,SRR1328895,SRR1331579,SRR1333741,SRR1335446,SRR1336548,SRR1337098,SRR1337412,SRR1340508,SRR1341365,SRR1341763,SRR1342045,SRR1348159,SRR1348360,SRR1354446,SRR1356444,SRR1356619,SRR1357478,SRR1360128,SRR1360563,SRR1361567,SRR1367943,SRR…	116	7,2,8,16,10,12,16,10,12,8,6,7,13,13,8,14,8,13,3,3,13,2,35,10,10,5,15,9,11,11,13,21,4,14,6,12,7,5,5,16,8,15,6,15,14,5,22,2,3,19,11,18,11,8,9,6,19,8,11,21,10,8,16,26,14,10,6,5,13,6,15,13,17,10,3,16,18,16,11,10,7,23,7,10,16,6,6,5,10,16,17,1,12,25,12,9,12,5,10,7,1,13,10,20,29,15,0,14,17,25,12,17,16,12,15,38,10	114	3,3,4,15,8,8,7,2,16,5,4,9,8,8,4,6,5,9,3,2,12,1,35,2,14,3,6,13,9,8,10,6,6,8,9,6,2,12,5,11,10,13,8,25,7,12,21,2,6,10,3,9,11,5,5,3,16,3,5,9,12,7,10,15,14,10,2,6,10,5,7,9,28,2,9,5,15,12,8,13,6,10,0,4,15,5,9,2,7,10,7,1,4,11,6,7,8,1,9,7,0,3,4,20,17,9,5,9,5,13,6,22,8,5,13,21,0	117	0.650779	1
chr19	36517286	36517393	-	ZNF260,	chr19	36517114	36517417	h38_mk_AluJ4	+	1	SRR1468514,	2	0,0,1,0,0,0,0,0,0,0,0,0,0,0,0,0,0,0,0,0,0,0,0,0,0,0,0,0,0,0,0,0,0,0,0,0,0,0,0,0,0,0,0,0,0,0,0,0,0,0,0,0,0,0,0,0,0,0,0,0,0,0,0,0,0,0,0,0,0,0,0,0,0,0,0,0,1,0,0,0,0,0,0,0,0,0,0,0,0,0,0,0,0,0,0,0,0,0,0,0,0,0,0,0,0,0,0,0,0,0,0,0,0,0,0,0,0	4	0,2,0,0,0,0,0,0,0,0,0,0,0,0,0,0,0,0,0,0,0,0,0,0,0,0,0,0,0,0,0,0,0,0,0,0,0,0,0,0,0,0,0,0,0,0,0,0,2,0,0,0,0,0,0,0,0,0,0,0,0,0,0,0,0,0,0,0,0,0,0,0,0,0,0,0,2,0,0,0,0,0,0,0,2,0,0,0,0,0,0,0,0,0,0,0,0,0,0,0,0,0,0,0,0,0,0,0,0,0,0,0,0,0,0,0,0	101	0.027638	0
chr19	36577141	36577237	+	ZNF529-AS1,	chr19	36576936	36577269	h38_mk_AluJb	-	40	SRR1077405,SRR1084842,SRR1102055,SRR1317344,SRR1320963,SRR1326179,SRR1340508,SRR1341763,SRR1354446,SRR1367943,SRR1381673,SRR1387264,SRR1408208,SRR1415234,SRR1416754,SRR1418127,SRR1421177,SRR1435020,SRR1439873,SRR1440986,SRR1444622,SRR1453341,SRR1453851,SRR1454803,SRR1455925,SRR1468514,SRR1471943,SRR1474553,SRR1485459,SRR1487194,SRR1487362,SRR1487685,SRR595926,SRR602314,SRR604262,SRR613627,SRR6576…	62	3,1,0,4,0,0,1,0,1,1,2,0,0,4,2,1,0,0,0,0,2,2,11,0,1,0,0,0,2,0,0,0,0,3,1,1,0,2,3,0,5,0,0,3,2,0,4,2,0,0,4,0,1,1,0,1,0,0,2,1,0,0,0,5,2,0,1,0,0,4,2,2,3,0,2,0,2,0,3,1,1,0,0,2,10,1,6,1,0,0,3,0,2,0,2,0,0,5,0,0,0,2,0,0,1,0,0,2,1,0,6,1,3,0,5,2,1	79	0,1,1,2,1,0,4,0,1,0,1,1,0,1,3,0,1,2,0,1,1,0,2,0,4,0,2,1,3,0,5,1,1,0,0,3,2,0,4,5,4,4,2,0,0,5,3,0,2,2,2,0,2,1,1,1,1,1,1,1,1,0,0,3,1,1,2,1,2,2,3,2,5,1,1,1,1,1,0,1,2,0,0,1,2,5,1,0,0,0,2,2,1,2,3,0,1,2,1,0,0,2,0,0,4,0,0,1,1,0,1,1,0,0,2,0,0	115	0.379193	0
chr19	36577141	36577283	+	ZNF529-AS1,	chr19	36576936	36577269	h38_mk_AluJb	-	26	SRR1072367,SRR1084842,SRR1102055,SRR1315970,SRR1316940,SRR1317344,SRR1340508,SRR1341763,SRR1354446,SRR1387264,SRR1390601,SRR1408208,SRR1416754,SRR1439873,SRR1440986,SRR1444622,SRR1455925,SRR1468514,SRR1471943,SRR595926,SRR602314,SRR613627,SRR657635,SRR662233,SRR662534,SRR818033,	62	3,1,0,4,0,0,1,0,1,1,2,0,0,4,2,1,0,0,0,0,2,2,11,0,1,0,0,0,2,0,0,0,0,3,1,1,0,2,3,0,5,0,0,3,2,0,4,2,0,0,4,0,1,1,0,1,0,0,2,1,0,0,0,5,2,0,1,0,0,4,2,2,3,0,2,0,2,0,3,1,1,0,0,2,10,1,6,1,0,0,3,0,2,0,2,0,0,5,0,0,0,2,0,0,1,0,0,2,1,0,6,1,3,0,5,2,1	66	1,0,3,3,1,0,1,1,1,1,2,1,1,0,0,0,0,0,0,0,0,1,5,0,3,1,0,1,1,1,1,3,0,2,0,0,2,1,2,1,4,0,0,3,1,7,2,1,1,3,0,0,1,0,1,0,2,0,0,0,2,1,0,1,5,0,1,0,0,0,0,0,1,4,0,1,1,0,0,1,1,1,2,0,0,1,0,0,1,2,1,0,0,2,1,1,1,0,1,0,0,3,0,0,13,0,1,1,2,0,5,3,0,0,2,0,0	114	0.35387	0
chr19	37224818	37224939	+	ZNF383,	chr19	37224789	37225103	h38_mk_AluS	-	47	SRR1072367,SRR1099499,SRR1102055,SRR1314163,SRR1318163,SRR1320115,SRR1326179,SRR1331579,SRR1337098,SRR1340508,SRR1341763,SRR1342045,SRR1348159,SRR1356619,SRR1360128,SRR1386708,SRR1399779,SRR1408208,SRR1408368,SRR1421177,SRR1432123,SRR1435293,SRR1439873,SRR1444622,SRR1444678,SRR1455925,SRR1457503,SRR1464373,SRR1468514,SRR1474777,SRR1476571,SRR1485459,SRR1487194,SRR1487685,SRR1498550,SRR595926,SRR6…	77	3,0,3,0,0,1,1,1,1,2,0,3,2,1,1,1,3,0,2,1,2,0,2,0,3,2,4,0,1,2,1,0,2,2,1,1,0,2,0,2,0,0,2,1,1,0,4,1,0,0,2,2,1,1,1,3,2,0,0,1,4,0,1,4,0,0,1,2,0,1,0,0,3,0,3,5,1,0,0,0,3,4,2,4,2,0,3,0,1,1,4,0,2,1,1,5,3,1,1,2,0,1,1,0,1,0,0,0,0,0,5,5,0,3,2,4,0	108	6,3,2,2,4,4,4,3,1,5,2,5,1,1,4,1,7,1,3,1,5,4,4,3,5,10,4,0,0,4,5,4,4,6,2,1,3,2,5,4,2,0,1,2,9,2,7,7,6,2,3,3,0,2,3,2,5,5,1,3,6,1,0,5,3,3,2,2,0,3,3,1,5,0,2,13,5,1,1,4,3,3,3,6,5,5,2,1,7,2,5,1,3,2,1,6,9,4,4,2,1,4,7,0,9,9,6,2,3,5,3,6,0,6,6,8,2	113	0.847644	0
chr19	37324796	37324936	+	HKR1,	chr19	37324762	37325086	h38_mk_AluYm1	-	1	SRR1453851,	37	2,0,0,2,0,0,0,0,0,0,0,0,0,0,1,0,0,2,1,0,2,1,4,0,0,1,0,2,0,0,0,0,3,0,1,0,0,0,0,2,0,0,0,0,0,2,1,0,0,1,0,0,0,0,4,0,0,0,2,3,2,0,0,2,3,0,0,0,0,0,3,0,0,0,0,0,2,0,0,2,0,2,0,0,0,0,0,0,0,2,0,0,1,0,0,2,2,0,3,1,0,0,0,0,0,6,0,0,0,3,4,4,0,0,0,1,0	8	0,0,0,0,0,0,0,0,0,0,0,0,0,0,0,2,0,0,0,0,0,0,0,0,0,0,0,0,0,0,0,0,0,0,0,0,0,0,0,0,0,0,0,0,0,0,0,0,0,0,0,1,0,1,0,0,1,0,0,0,0,0,0,0,0,0,0,0,0,0,1,0,0,0,0,0,0,0,0,0,0,0,0,0,1,0,0,0,0,0,0,0,0,0,0,0,0,0,0,0,0,0,0,0,0,0,1,0,0,0,0,0,0,0,0,0,1	-1	.	.
chr19	37689064	37689160	-	ZFP30,ZNF781,	chr19	37688898	37689216	h38_mk_AluJ4	+	6	SRR1416477,SRR1471817,SRR595926,SRR661349,SRR1340508,SRR1468514,	21	0,0,0,0,0,0,0,0,0,0,0,0,0,1,0,0,0,1,0,0,0,0,2,0,0,0,0,0,0,0,0,1,0,0,0,0,1,0,0,0,0,0,0,0,0,0,0,0,0,0,0,1,0,0,0,0,0,0,0,0,0,0,0,0,0,2,0,0,0,0,1,0,2,0,0,2,1,0,1,1,0,0,0,0,0,0,0,1,0,1,1,0,1,0,0,0,0,0,0,1,0,1,0,0,0,0,0,0,1,0,0,2,0,0,0,0,0	22	0,0,0,2,1,0,0,0,1,1,0,0,0,0,2,0,0,0,0,0,0,0,4,0,0,0,0,0,0,0,0,1,0,0,0,0,0,0,0,0,0,0,0,0,0,3,0,0,0,2,0,2,0,0,0,0,0,1,0,0,0,0,0,0,0,0,0,0,0,1,0,2,0,0,1,0,1,0,1,0,0,0,0,0,0,1,0,0,0,0,1,0,0,1,0,0,0,0,0,0,0,0,0,0,0,0,0,0,1,4,0,0,0,0,0,1,0	116	0.048887	0
chr19	37689092	37689160	-	ZFP30,	chr19	37688898	37689216	h38_mk_AluJ4	+	1	SRR1414897,	2	0,0,0,0,0,0,0,0,0,0,0,0,0,0,0,0,0,0,0,0,0,0,0,0,0,0,0,0,0,0,0,0,0,0,0,0,0,0,0,0,0,0,0,0,0,0,0,0,0,1,0,0,0,0,0,0,0,0,0,0,0,0,0,0,0,0,0,0,0,0,0,0,0,0,0,0,0,0,0,0,0,0,0,0,0,0,0,0,0,0,0,0,1,0,0,0,0,0,0,0,0,0,0,0,0,0,0,0,0,0,0,0,0,0,0,0,0	22	0,0,0,2,1,0,0,0,1,1,0,0,0,0,2,0,0,0,0,0,0,0,4,0,0,0,0,0,0,0,0,1,0,0,0,0,0,0,0,0,0,0,0,0,0,3,0,0,0,2,0,2,0,0,0,0,0,1,0,0,0,0,0,0,0,0,0,0,0,1,0,2,0,0,1,0,1,0,1,0,0,0,0,0,0,1,0,0,0,0,1,0,0,1,0,0,0,0,0,0,0,0,0,0,0,0,0,0,1,4,0,0,0,0,0,1,0	116	0.035059	0
chr19	37758476	37758596	-	ZNF573,	chr19	37758309	37758636	h38_mk_AluSx	+	2	SRR1348159,SRR1464373,	15	1,0,0,0,0,0,0,0,0,0,0,0,0,0,1,0,0,0,0,0,1,0,0,0,0,0,1,0,0,0,0,0,0,0,1,0,0,0,0,0,0,1,1,0,0,0,0,0,1,0,1,0,0,0,0,0,0,0,1,0,0,0,0,0,0,0,0,0,0,0,0,0,1,0,0,1,1,0,0,1,0,0,0,0,0,0,0,0,0,0,0,0,0,0,0,0,0,0,0,0,0,0,0,0,0,0,0,0,0,0,0,1,0,0,0,0,0	24	0,0,0,1,0,0,0,0,1,0,0,0,0,0,0,1,0,1,1,0,0,0,1,1,0,1,2,0,0,0,0,1,0,1,0,0,0,0,0,0,0,0,0,1,1,0,0,0,1,0,0,0,0,0,0,0,0,0,0,0,0,0,0,0,0,0,0,0,1,0,1,0,0,0,0,1,0,0,0,0,0,3,0,0,0,1,0,0,0,0,1,0,0,0,0,0,1,0,0,1,0,0,0,0,3,0,0,0,0,0,0,0,0,0,0,1,0	-1	.	.
chr19	37770407	37770597	-	ZNF573,	chr19	37770473	37770790	h38_mk_AluJo	+	1	SRR662233,	23	0,0,0,1,1,0,0,0,1,0,0,0,0,0,1,0,0,0,0,1,0,1,0,0,0,0,0,0,0,0,1,2,0,0,0,0,1,0,0,0,0,0,0,0,0,0,2,0,0,0,0,0,0,0,0,0,1,0,0,1,2,0,0,0,0,0,1,0,0,0,0,0,0,0,0,0,0,0,0,1,0,0,0,0,0,0,0,0,2,0,0,0,0,1,0,2,0,2,0,0,0,0,0,0,0,0,0,0,0,1,3,0,0,1,1,0,0	38	1,0,0,1,1,0,0,0,0,0,0,0,1,0,0,0,1,0,0,1,1,1,3,0,2,0,1,0,2,0,1,0,0,0,0,0,1,1,0,0,2,0,0,0,1,0,1,0,0,0,0,0,1,1,0,0,1,1,1,0,1,0,0,0,0,0,1,0,1,0,0,0,0,0,2,0,1,1,0,0,0,0,0,3,0,0,0,0,2,0,0,0,0,0,0,0,1,1,0,1,0,0,0,0,0,0,0,0,0,0,4,1,0,3,0,2,0	102	0.217755	0
chr19	38589178	38589275	-	MAP4K1,	chr19	38589147	38589340	h38_mk_AluSx	+	10	SRR1335446,SRR1390601,SRR1402900,SRR1414897,SRR1418127,SRR1433796,SRR1435020,SRR1474777,SRR1476571,SRR613627,	74	4,3,2,1,2,1,0,1,0,1,0,1,2,0,4,1,3,0,1,1,1,1,0,0,0,0,1,0,1,2,1,0,0,0,0,0,0,1,0,0,3,1,1,1,1,2,1,0,0,4,1,0,0,4,0,1,2,2,2,3,1,0,1,0,1,1,1,0,0,0,1,1,1,2,0,0,1,0,1,1,1,3,1,1,1,1,2,0,0,1,1,0,2,2,0,1,2,5,1,1,0,1,1,3,0,0,0,0,1,3,4,1,0,0,0,1,5	36	0,1,1,0,0,0,0,0,0,0,0,2,1,0,1,1,0,1,2,0,1,0,1,0,0,0,0,0,0,1,0,0,0,0,1,0,0,0,1,0,1,1,0,2,1,1,0,0,0,1,1,0,0,1,0,0,0,1,0,1,0,0,0,0,0,0,1,1,0,1,0,0,0,0,0,1,1,0,0,0,0,2,2,0,0,0,0,2,2,0,0,0,0,0,0,0,0,0,0,1,0,1,0,0,0,0,0,0,0,0,0,0,1,2,0,0,0	114	0.228762	0
chr19	39014387	39014547	-	FBXO27,	chr19	39014423	39014734	h38_mk_AluJb	+	24	SRR1328895,SRR1337098,SRR1340508,SRR1348159,SRR1357478,SRR1360563,SRR1368772,SRR1386708,SRR1408208,SRR1416477,SRR1421177,SRR1440986,SRR1444678,SRR1453851,SRR1455925,SRR1464373,SRR1471943,SRR1474777,SRR1485459,SRR602314,SRR607337,SRR613627,SRR662534,SRR818210,	93	3,1,5,6,10,2,4,1,2,6,3,3,3,0,1,4,0,3,1,2,5,2,24,0,0,2,5,4,6,3,0,4,0,6,5,2,4,7,0,1,9,3,1,0,4,4,7,4,3,4,2,3,0,2,5,6,5,0,0,7,10,7,2,2,6,1,1,3,0,1,2,5,6,9,0,5,2,1,3,3,3,10,0,10,11,0,2,3,1,8,6,0,4,2,2,1,5,0,8,7,0,8,0,0,7,9,0,9,3,4,0,7,0,8,8,11,0	27	0,0,0,0,0,0,0,0,0,0,0,0,0,0,0,4,0,0,0,0,4,0,8,0,0,0,5,0,0,0,0,4,0,3,0,0,4,0,0,6,0,0,0,7,0,0,3,0,0,0,0,3,0,0,0,4,0,0,0,0,0,0,0,0,8,0,0,3,0,0,5,0,7,0,0,4,0,0,0,3,0,12,0,4,0,0,0,0,0,0,0,0,0,0,2,0,0,0,0,5,0,5,0,0,0,0,1,0,0,0,0,4,9,0,0,9,0	-1	.	.
chr19	43833505	43833626	+	ZNF283,	chr19	43833471	43833790	h38_mk_AluY	-	34	SRR1084649,SRR1084842,SRR1085495,SRR1099499,SRR1102055,SRR1316940,SRR1317344,SRR1326179,SRR1331579,SRR1333741,SRR1337098,SRR1337412,SRR1340508,SRR1348159,SRR1387809,SRR1402900,SRR1415234,SRR1432123,SRR1435020,SRR1440986,SRR1442571,SRR1453851,SRR1455925,SRR1457482,SRR1457503,SRR1464373,SRR1468514,SRR1471943,SRR1487362,SRR602516,SRR602704,SRR604456,SRR607337,SRR818210,	71	1,0,2,2,4,1,2,1,1,1,1,1,1,2,1,2,4,1,1,0,1,2,1,1,0,1,1,0,1,0,3,1,0,0,2,1,0,0,0,2,0,2,0,0,0,3,0,0,1,0,4,2,3,1,0,1,1,1,0,2,0,0,0,2,2,2,0,1,1,1,1,0,4,2,4,1,1,0,0,1,0,1,0,0,0,1,1,0,0,0,0,0,1,0,0,2,5,1,2,1,0,0,1,0,0,2,0,0,0,1,3,0,0,2,2,5,7	63	0,0,1,4,1,1,1,0,0,1,1,0,1,1,3,0,2,2,2,0,1,2,3,2,0,0,2,0,0,0,0,1,0,0,0,0,3,4,0,1,0,5,2,0,0,2,1,0,0,0,3,0,0,0,0,0,1,1,0,4,0,0,0,0,2,2,1,1,0,0,3,0,7,3,5,7,2,1,1,1,2,2,1,0,0,1,0,1,1,0,0,0,0,1,2,1,3,0,2,1,0,1,2,0,1,0,0,0,1,0,0,1,0,2,1,2,0	113	0.329008	0
chr19	43881622	43881738	-	ZNF404,	chr19	43881665	43881989	h38_mk_AluSp	+	2	SRR1414897,SRR1457482,	48	2,0,0,1,3,0,0,1,3,7,0,0,0,0,9,2,0,0,0,0,1,0,1,0,0,1,3,4,0,2,1,0,0,0,2,3,3,0,1,0,0,0,0,0,0,0,0,0,0,1,1,0,0,2,0,4,0,4,0,1,3,0,0,0,0,0,0,1,0,0,1,1,0,1,0,1,2,0,0,3,0,1,5,5,0,0,0,0,9,0,1,0,0,2,0,0,0,3,1,4,0,4,0,0,7,0,0,0,0,12,1,0,0,0,1,2,0	3	0,0,0,0,0,0,0,0,0,0,0,0,0,0,0,0,0,0,0,0,0,0,0,0,0,0,0,0,0,0,0,0,0,0,0,0,0,0,0,0,0,0,0,0,0,0,0,0,0,3,0,0,0,0,0,0,0,0,0,0,0,0,0,0,0,0,0,0,0,0,0,0,0,1,0,0,0,0,0,0,0,0,0,0,0,0,0,0,0,0,0,0,0,0,0,0,1,0,0,0,0,0,0,0,0,0,0,0,0,0,0,0,0,0,0,0,0	-1	.	.
chr19	46748515	46748884	+	FKRP,	chr19	46748731	46749052	h38_mk_AluSx	-	3	SRR1099499,SRR1447693,SRR661973,	116	10,9,9,38,15,19,19,8,24,12,20,15,7,18,23,13,11,13,2,2,28,15,66,9,15,11,21,1,23,7,12,7,8,17,14,15,14,11,9,26,18,10,10,20,9,15,18,7,9,21,14,10,8,9,10,5,16,4,9,16,13,7,3,31,18,8,6,7,9,10,25,6,37,8,3,14,26,11,11,19,11,12,11,20,17,11,17,3,15,2,22,2,13,10,24,19,37,2,16,19,0,10,9,5,22,31,5,4,25,40,26,21,6,42,21,30,8	96	3,1,0,6,2,5,0,1,1,1,4,1,0,0,2,2,1,2,1,0,6,0,10,3,4,3,6,3,9,2,2,1,1,6,2,1,2,4,0,2,3,7,2,3,4,2,5,1,4,0,0,4,0,0,2,1,3,1,4,1,2,2,2,4,8,1,1,0,4,3,1,0,4,1,4,5,7,2,0,2,1,3,2,5,4,6,3,2,2,1,1,1,4,3,5,4,6,0,0,1,0,2,0,0,3,4,0,0,3,12,4,5,2,3,5,9,3	116	0.940023	0
chr19	46748775	46748884	+	FKRP,	chr19	46748731	46749052	h38_mk_AluSx	-	66	SRR1077405,SRR1084842,SRR1085495,SRR1316940,SRR1317344,SRR1326179,SRR1328895,SRR1335446,SRR1337098,SRR1340508,SRR1341763,SRR1348360,SRR1354446,SRR1356444,SRR1360563,SRR1368772,SRR1375571,SRR1386708,SRR1387264,SRR1387809,SRR1389979,SRR1390601,SRR1402900,SRR1408208,SRR1416477,SRR1418837,SRR1421177,SRR1432123,SRR1434526,SRR1435020,SRR1435293,SRR1435775,SRR1437538,SRR1439873,SRR1440986,SRR1444622,SRR…	93	0,1,1,3,1,1,2,1,0,1,3,3,1,2,3,5,0,0,2,0,4,1,7,0,2,0,0,3,4,1,1,0,0,2,1,4,7,1,0,3,4,3,1,1,1,2,4,1,2,0,1,4,1,1,2,2,8,0,4,2,2,4,3,5,2,2,2,0,0,3,2,0,4,2,2,4,3,0,1,3,4,5,2,3,2,0,2,0,2,1,4,1,1,3,5,1,8,1,3,4,0,1,4,0,6,3,0,1,3,0,2,4,0,12,2,6,1	96	3,1,0,6,2,5,0,1,1,1,4,1,0,0,2,2,1,2,1,0,6,0,10,3,4,3,6,3,9,2,2,1,1,6,2,1,2,4,0,2,3,7,2,3,4,2,5,1,4,0,0,4,0,0,2,1,3,1,4,1,2,2,2,4,8,1,1,0,4,3,1,0,4,1,4,5,7,2,0,2,1,3,2,5,4,6,3,2,2,1,1,1,4,3,5,4,6,0,0,1,0,2,0,0,3,4,0,0,3,12,4,5,2,3,5,9,3	116	0.305575	0
chr19	46748787	46748884	+	FKRP,	chr19	46748731	46749052	h38_mk_AluSx	-	1	SRR662534,	1	0,0,0,0,0,0,0,0,0,0,0,0,0,0,0,0,0,0,0,0,0,0,0,0,0,0,0,0,0,0,0,0,0,0,0,0,0,0,0,0,0,0,0,0,0,0,0,0,0,0,0,0,0,0,0,0,0,0,0,0,0,0,0,0,0,0,0,0,0,0,0,0,0,0,0,0,0,0,0,0,0,0,0,0,0,0,0,0,0,0,0,0,0,0,0,0,0,0,0,0,0,0,0,0,0,0,0,0,0,0,0,1,0,0,0,0,0	96	3,1,0,6,2,5,0,1,1,1,4,1,0,0,2,2,1,2,1,0,6,0,10,3,4,3,6,3,9,2,2,1,1,6,2,1,2,4,0,2,3,7,2,3,4,2,5,1,4,0,0,4,0,0,2,1,3,1,4,1,2,2,2,4,8,1,1,0,4,3,1,0,4,1,4,5,7,2,0,2,1,3,2,5,4,6,3,2,2,1,1,1,4,3,5,4,6,0,0,1,0,2,0,0,3,4,0,0,3,12,4,5,2,3,5,9,3	116	0.204034	0
chr19	47495028	47495144	+	NAPA-AS1,	chr19	47494995	47495302	h38_mk_AluJo	-	4	SRR1316940,SRR1328895,SRR1360128,SRR1498550,	110	11,4,14,7,1,1,3,2,8,9,7,0,9,6,8,6,5,3,2,1,2,17,13,4,3,1,7,5,1,5,6,6,4,5,4,4,14,3,7,4,2,16,4,3,1,10,5,5,7,10,18,0,10,7,7,3,9,9,4,6,7,4,2,7,13,6,12,8,7,3,6,5,0,9,7,7,8,8,3,5,5,7,19,3,3,2,10,0,18,6,5,2,5,4,8,0,2,9,8,9,2,9,1,0,5,3,2,6,1,0,3,3,9,4,4,1,3	53	2,0,0,1,0,1,1,0,0,4,0,1,1,2,2,4,1,1,0,0,0,0,0,0,1,0,1,0,0,1,0,1,4,0,0,0,0,0,0,0,0,2,2,0,0,4,2,0,0,1,2,0,1,2,1,0,2,1,1,0,0,0,0,3,0,0,1,0,1,2,0,1,0,1,3,0,0,0,0,0,0,1,1,0,0,0,1,1,4,1,0,2,0,0,2,0,1,3,1,1,0,0,0,0,0,0,0,0,0,0,0,1,2,0,1,1,1	-1	.	.
chr19	48810984	48811329	-	BCAT2,	chr19	48811202	48811524	h38_mk_AluSx1	+	1	SRR1317344,	116	13,3,28,19,12,31,13,17,17,47,20,5,20,11,15,5,15,11,10,9,6,10,30,5,18,12,20,9,13,26,29,22,8,15,9,9,12,9,23,28,15,26,8,11,17,25,18,22,21,14,14,12,5,12,9,13,13,14,11,18,6,5,13,18,24,20,32,12,13,19,9,11,9,27,27,17,28,13,12,6,9,13,40,26,29,19,30,13,25,8,21,0,16,18,15,9,14,14,28,27,5,15,19,10,38,43,9,20,13,39,12,19,13,17,17,10,11	1	0,0,0,0,0,0,0,0,0,0,1,0,0,0,0,0,0,0,0,0,0,0,0,0,0,0,0,0,0,0,0,0,0,0,0,0,0,0,0,0,0,0,0,0,0,0,0,0,0,0,0,0,0,0,0,0,0,0,0,0,0,0,0,0,0,0,0,0,0,0,0,0,0,0,0,0,0,0,0,0,0,0,0,0,0,0,0,0,0,0,0,0,0,0,0,0,0,0,0,0,0,0,0,0,0,0,0,0,0,0,0,0,0,0,0,0,0	-1	.	.
[truncated: 493 more rows]

## Sheet: PSIs
Table S2. Listing of alternative splicing (exon skipping) events involving Alu exons.
[truncated: 787 more rows]

[truncated: 2 more sheets: Tissue_specific_introns, Correlations]
